# Supplementary material for: Transcriptome analysis of the oil-rich seed of the bioenergy crop Jatropha curcas L
Source: BMC Genomics. 2010 Aug 6;11:462. doi: 10.1186/1471-2164-11-462 (PMC3091658; doi:10.1186/1471-2164-11-462)
Supplement: Additional file 1 — Automatic annotation of all unisequences using Blast2GO. [file 1471-2164-11-462-S1.XLS]

## Sheet: Molecular_Function_GOs
Level	GO ID	Term	Type	#Seqs	Sequences
8	GO:0016896	exoribonuclease activity, producing 5'-phosphomonoesters	molecular_function	5	Contig1368, GJCCJC2024H02.b, GJCCJC2059H10.b, JGCCJG2020C05.b, JGCCJG2051D10.b
7	GO:0004815	aspartate-tRNA ligase activity	molecular_function	4	Contig1403, GJCCJC2027C04.b, GJCCJC2080B10.b, JGCCJG2037H12.b1
3	GO:0043167	ion binding	molecular_function	569	Contig1035, GJCCJC2004A03.b, JGCCJG2020C12.b, Contig39, Contig125, Contig390, Contig418, Contig548, Contig661, Contig741, Contig832, Contig926, Contig1112, Contig1139, Contig1207, Contig1213, Contig1221, Contig1283, Contig1334, Contig1373, Contig1439, Contig1448, Contig1510, Contig1539, Contig1561, Contig1565, Contig1573, Contig1596, GJCCJC2004H12.b, GJCCJC2009B02.b, GJCCJC2009E04.b, GJCCJC2006D0…
9	GO:0005385	zinc ion transmembrane transporter activity	molecular_function	1	JGCCJG2030H10.b
6	GO:0008810	cellulase activity	molecular_function	2	GJCCJC2037B01.b, JGCCJG2047D08.b
4	GO:0015197	peptide transporter activity	molecular_function	4	Contig1115, GJCCJC2019E10.b, GJCCJC2072B10.b, GJCCJC2007G06.b
7	GO:0003968	RNA-directed RNA polymerase activity	molecular_function	1	GJCCJC2029G06.b
6	GO:0003999	adenine phosphoribosyltransferase activity	molecular_function	1	Contig1376
3	GO:0043021	ribonucleoprotein binding	molecular_function	11	Contig210, Contig211, Contig1501, JGCCJG2055E10.b, Contig1160, Contig1375, Contig1538, GJCCJC1014D05.b, GJCCJC2052E06.b, JGCCJG2054F02.b, JGCCJG2056G10.b
7	GO:0005244	voltage-gated ion channel activity	molecular_function	6	GJCCJC2080D10.b, JGCCJG2023G01.b, Contig642, Contig643, Contig713, GJCCJC2058A10.b1
6	GO:0004739	pyruvate dehydrogenase (acetyl-transferring) activity	molecular_function	8	Contig83, Contig225, Contig230, Contig1192, GJCCJC2011H11.b, GJCCJC2050D01.b, GJCCJC2061B04.b2, JGCCJG2052A03.b
6	GO:0042973	glucan endo-1,3-beta-D-glucosidase activity	molecular_function	5	GJCCJC2009A06.b, GJCCJC2052D09.b, GJCCJC2067B10.b, GJCCJC2077D07.b, JGCCJG2029B05.b
5	GO:0018826	methionine gamma-lyase activity	molecular_function	1	GJCCJC2046H03.b1
4	GO:0019888	protein phosphatase regulator activity	molecular_function	6	Contig992, Contig1222, Contig1461, GJCCJC2030G04.b1, JGCCJG2054E03.b, Contig754
7	GO:0016273	arginine N-methyltransferase activity	molecular_function	3	Contig910, JGCCJG2007C11.b, Contig989
6	GO:0016762	xyloglucan:xyloglucosyl transferase activity	molecular_function	4	Contig90, Contig828, Contig1162, GJCCJC2025B02.b
7	GO:0008898	homocysteine S-methyltransferase activity	molecular_function	2	Contig1017, JGCCJG2015B04.b
7	GO:0008865	fructokinase activity	molecular_function	3	GJCCJC2051E08.b, JGCCJG2025H06.b, JGCCJG2050E06.b
3	GO:0008047	enzyme activator activity	molecular_function	15	Contig945, GJCCJC2005C05.b, GJCCJC2051G07.b, Contig1249, JGCCJG2012B01.b, JGCCJG2031E11.b, GJCCJC2032C05.b, JGCCJG2068D08.b, Contig168, Contig1153, GJCCJC2047G11.b, GJCCJC2046B09.b1, GJCCJC2069C07.b, GJCCJC2069C07.b1, GJCCJC2050G02.b
4	GO:0016810	hydrolase activity, acting on carbon-nitrogen (but not peptide) bonds	molecular_function	34	GJCCJC2051C07.b, GJCCJC2054E03.b, Contig1014, JGCCJG2002G12.b, JGCCJG2013G12.b, JGCCJG2021C09.b, JGCCJG2046G10.b1, JGCCJG2029G11.b, Contig626, Contig40, JGCCJG2006G11.b, JGCCJG2060H04.b, Contig1521, JGCCJG2011F03.b, GJCCJC2072F11.b, JGCCJG2032H07.b, GJCCJC2028F12.b, JGCCJG2053E06.b, JGCCJG2006B06.b, GJCCJC2055E06.b, JGCCJG2041B02.b1, Contig278, Contig777, Contig1247, Contig876, GJCCJC1003B11.b, G…
4	GO:0004016	adenylate cyclase activity	molecular_function	1	JGCCJG2024E12.b
5	GO:0008236	serine-type peptidase activity	molecular_function	30	Contig132, Contig433, Contig1355, Contig1473, GJCCJC2003H03.b, GJCCJC2025D10.b, GJCCJC2034E05.b, GJCCJC2046E06.b1, GJCCJC2080G01.b, GJCCJC2080H04.b, JGCCJG2007G12.b, JGCCJG2016F12.b, JGCCJG2040A12.b1, JGCCJG2047A09.b, JGCCJG2051A03.b, JGCCJG2063G03.b, JGCCJG2064F02.b, JGCCJG2066G08.b, Contig104, Contig253, Contig494, Contig1024, GJCCJC2001C01.b, GJCCJC2004G07.b, JGCCJG2030E05.b, JGCCJG2070E04.b, …
5	GO:0008061	chitin binding	molecular_function	2	GJCCJC2023E12.b, JGCCJG2023G10.b
3	GO:0016563	transcription activator activity	molecular_function	17	Contig690, Contig1049, Contig1267, Contig1427, Contig1506, GJCCJC2023C09.b, GJCCJC2023F07.b, GJCCJC2023G02.b, GJCCJC2028F11.b, GJCCJC2073G02.b, JGCCJG2007A10.b, JGCCJG2023A05.b, JGCCJG2026E09.b, JGCCJG2027E11.b, JGCCJG2039G04.b1, JGCCJG2060D10.b, JGCCJG2069C08.b
5	GO:0042578	phosphoric ester hydrolase activity	molecular_function	93	GJCCJC2033E10.b, GJCCJC2047E07.b, JGCCJG2059F08.b, Contig1174, Contig46, JGCCJG2047G05.b, GJCCJC2030E09.b1, GJCCJC1001H01.b, GJCCJC2016G03.b, GJCCJC2048A08.b1, Contig584, JGCCJG2010H12.b, GJCCJC2004D12.b, GJCCJC2049C06.b, JGCCJG2031C02.b, Contig884, Contig381, Contig400, Contig1483, GJCCJC1001A04.b, GJCCJC2074D07.b, JGCCJG2002D04.b, JGCCJG2006C10.b, JGCCJG2016C03.b, JGCCJG2045H12.b1, JGCCJG2049G0…
6	GO:0016844	strictosidine synthase activity	molecular_function	1	JGCCJG2063G12.b
7	GO:0043047	single-stranded telomeric DNA binding	molecular_function	1	JGCCJG2015B12.b
6	GO:0004452	isopentenyl-diphosphate delta-isomerase activity	molecular_function	1	GJCCJC2067A03.b
6	GO:0030572	phosphatidyltransferase activity	molecular_function	1	Contig700
8	GO:0015095	magnesium ion transmembrane transporter activity	molecular_function	1	JGCCJG2008B11.b
8	GO:0046915	transition metal ion transmembrane transporter activity	molecular_function	10	GJCCJC2040A11.b, JGCCJG2009C06.b, GJCCJC2052C12.b, Contig736, GJCCJC2032H03.b, JGCCJG2030H10.b, JGCCJG2004D01.b, Contig432, GJCCJC2008A08.b, GJCCJC2062D02.b
5	GO:0015645	fatty-acid ligase activity	molecular_function	3	GJCCJC2010F01.b, JGCCJG2007H01.b, JGCCJG2016E07.b
8	GO:0008080	N-acetyltransferase activity	molecular_function	16	Contig1585, JGCCJG2026F08.b, GJCCJC2057F11.b1, JGCCJG2013C02.b, JGCCJG2013H02.b, Contig717, Contig802, Contig1561, GJCCJC2010A09.b, GJCCJC2044F08.b, JGCCJG2005F06.b, JGCCJG2032D07.b, JGCCJG2039E05.b1, JGCCJG2041B12.b1, JGCCJG2043B01.b1, JGCCJG2051C02.b
6	GO:0000224	peptide-N4-(N-acetyl-beta-glucosaminyl)asparagine amidase activity	molecular_function	1	GJCCJC2055E06.b
4	GO:0032549	ribonucleoside binding	molecular_function	2	GJCCJC2013H02.b, JGCCJG2037F11.b1
6	GO:0032791	lead ion binding	molecular_function	1	JGCCJG2020C12.b
6	GO:0004760	serine-pyruvate transaminase activity	molecular_function	1	JGCCJG2027D12.b
7	GO:0019144	ADP-sugar diphosphatase activity	molecular_function	2	JGCCJG2004B11.b, JGCCJG2030E01.b
6	GO:0003690	double-stranded DNA binding	molecular_function	4	JGCCJG2046G11.b1, GJCCJC2068F02.b, JGCCJG2015B12.b, GJCCJC2048B11.b1
6	GO:0042084	5-methyltetrahydrofolate-dependent methyltransferase activity	molecular_function	2	Contig1149, Contig1470
4	GO:0003723	RNA binding	molecular_function	155	Contig1078, JGCCJG2043H11.b1, Contig1245, Contig613, GJCCJC2055E10.b, GJCCJC2062B07.b1, Contig784, JGCCJG2008B10.b, Contig696, GJCCJC2032C02.b, GJCCJC2067D11.b, JGCCJG2019B03.b, Contig34, Contig78, Contig94, Contig111, Contig120, Contig126, Contig136, Contig184, Contig187, Contig268, Contig273, Contig275, Contig281, Contig381, Contig734, Contig806, Contig943, Contig946, Contig1023, Contig1048, Co…
5	GO:0003849	3-deoxy-7-phosphoheptulonate synthase activity	molecular_function	2	Contig260, Contig426
6	GO:0008237	metallopeptidase activity	molecular_function	35	Contig908, Contig1168, GJCCJC2006C01.b, GJCCJC2018C09.b, GJCCJC2046E06.b1, JGCCJG2004H11.b, JGCCJG2010A04.b, JGCCJG2028H10.b, JGCCJG2041G05.b1, JGCCJG2047A09.b, JGCCJG2062A03.b, JGCCJG2062A04.b, JGCCJG2062F12.b, JGCCJG2067B04.b, JGCCJG2065H06.b, GJCCJC2023E09.b, GJCCJC2054B05.b, Contig278, Contig626, Contig805, Contig1330, Contig1521, Contig1605, GJCCJC2004B07.b, JGCCJG2002G12.b, JGCCJG2029C04.b,…
7	GO:0030786	(RS)-norcoclaurine 6-O-methyltransferase activity	molecular_function	1	Contig343
6	GO:0004568	chitinase activity	molecular_function	3	GJCCJC2002B05.b, GJCCJC2023E12.b, JGCCJG2023G10.b
8	GO:0004446	multiple inositol-polyphosphate phosphatase activity	molecular_function	1	GJCCJC2052C10.b
4	GO:0019887	protein kinase regulator activity	molecular_function	4	JGCCJG2019E05.b, JGCCJG2043A12.b1, JGCCJG2068D08.b, Contig731
7	GO:0046481	digalactosyldiacylglycerol synthase activity	molecular_function	1	GJCCJC2048C08.b1
5	GO:0015267	channel activity	molecular_function	33	GJCCJC2160G03.b, JGCCJG2023G01.b, JGCCJG2068B07.b, JGCCJG2028H01.b, JGCCJG2047F06.b, GJCCJC2080D10.b, GJCCJC2024B12.b, JGCCJG2024H08.b, Contig642, Contig643, Contig713, GJCCJC2058A10.b1, Contig74, Contig652, Contig958, Contig1196, Contig1382, GJCCJC1014A07.b, GJCCJC2004C05.b, GJCCJC2009B04.b, GJCCJC2031F07.b1, GJCCJC2018D07.b, GJCCJC2025D08.b, GJCCJC2032D03.b, GJCCJC2058D11.b, GJCCJC2066G03.b, JG…
7	GO:0005506	iron ion binding	molecular_function	85	Contig131, Contig321, Contig460, Contig466, Contig495, Contig667, Contig761, Contig1027, Contig1209, Contig1362, Contig1414, Contig1480, Contig1531, Contig1540, Contig1548, Contig1604, Contig1606, GJCCJC1014D12.b, GJCCJC2003G01.b, GJCCJC2007G05.b, GJCCJC2008D07.b, GJCCJC2011G10.b, GJCCJC2013G05.b, GJCCJC2014G04.b, GJCCJC2023G08.b, GJCCJC2043A10.b, GJCCJC2043B02.b, GJCCJC2044C06.b, GJCCJC2050F08.b…
5	GO:0016421	CoA carboxylase activity	molecular_function	5	Contig655, GJCCJC2010F04.b, GJCCJC2058F02.b, JGCCJG2018H07.b, JGCCJG2021E04.b
4	GO:0016730	oxidoreductase activity, acting on iron-sulfur proteins as donors	molecular_function	5	JGCCJG2049A04.b, JGCCJG2061E02.b, Contig1379, Contig1014, JGCCJG2011G09.b
6	GO:0050311	sulfite reductase (ferredoxin) activity	molecular_function	1	Contig131
10	GO:0030899	calcium-dependent ATPase activity	molecular_function	1	JGCCJG1001F10.b
7	GO:0050236	pyridoxine 4-dehydrogenase activity	molecular_function	4	Contig527, Contig1185, JGCCJG2036B11.b, JGCCJG2036B11.b1
6	GO:0008324	cation transmembrane transporter activity	molecular_function	89	Contig61, Contig367, Contig842, Contig877, Contig902, Contig995, Contig1026, Contig1321, GJCCJC2013F12.b, GJCCJC2040F04.b, GJCCJC2067A07.b, GJCCJC2068G07.b, GJCCJC2073B07.b, JGCCJG2009F12.b, JGCCJG2040B11.b1, Contig602, Contig1127, Contig1169, Contig1378, GJCCJC2004C02.b, GJCCJC2017G04.b, GJCCJC2032F11.b, JGCCJG2036H11.b, JGCCJG2041F07.b1, JGCCJG2061H12.b, JGCCJG2064C01.b, JGCCJG2005H11.b, JGCCJG…
4	GO:0043169	cation binding	molecular_function	569	Contig1035, GJCCJC2004A03.b, JGCCJG2020C12.b, Contig39, Contig125, Contig390, Contig418, Contig548, Contig661, Contig741, Contig832, Contig926, Contig1112, Contig1139, Contig1207, Contig1213, Contig1221, Contig1283, Contig1334, Contig1373, Contig1439, Contig1448, Contig1510, Contig1539, Contig1561, Contig1565, Contig1573, Contig1596, GJCCJC2004H12.b, GJCCJC2009B02.b, GJCCJC2009E04.b, GJCCJC2006D0…
6	GO:0019166	trans-2-enoyl-CoA reductase (NADPH) activity	molecular_function	2	Contig888, Contig1144
6	GO:0003979	UDP-glucose 6-dehydrogenase activity	molecular_function	3	Contig490, Contig1100, GJCCJC2072B03.b
3	GO:0008265	Mo-molybdopterin cofactor sulfurase activity	molecular_function	2	Contig72, GJCCJC2066F04.b
3	GO:0030527	structural constituent of chromatin	molecular_function	2	JGCCJG2030F12.b, JGCCJG2052A09.b
4	GO:0030976	thiamin pyrophosphate binding	molecular_function	2	Contig411, GJCCJC2031C05.b1
7	GO:0008242	omega peptidase activity	molecular_function	1	JGCCJG2006G11.b
6	GO:0016211	ammonia ligase activity	molecular_function	3	Contig900, GJCCJC2005B09.b, JGCCJG2040B06.b1
6	GO:0008158	hedgehog receptor activity	molecular_function	1	Contig664
4	GO:0016872	intramolecular lyase activity	molecular_function	3	Contig1040, Contig118, GJCCJC2020H06.b
6	GO:0019901	protein kinase binding	molecular_function	1	GJCCJC2045H04.b1
6	GO:0004332	fructose-bisphosphate aldolase activity	molecular_function	8	Contig99, Contig308, Contig1392, Contig1399, GJCCJC2024B11.b, JGCCJG2036F10.b, JGCCJG2039B05.b1, JGCCJG2061A05.b
7	GO:0004477	methenyltetrahydrofolate cyclohydrolase activity	molecular_function	2	Contig777, Contig1247
5	GO:0051920	peroxiredoxin activity	molecular_function	4	Contig1575, Contig786, GJCCJC2003G01.b, JGCCJG2037F08.b1
7	GO:0004827	proline-tRNA ligase activity	molecular_function	1	Contig1250
10	GO:0008026	ATP-dependent helicase activity	molecular_function	25	Contig273, Contig855, GJCCJC2002E09.b, GJCCJC2014C10.b, GJCCJC2015C02.b, GJCCJC2017C03.b, GJCCJC2019B07.b, GJCCJC2021F08.b, GJCCJC2032C02.b, GJCCJC2044D05.b, GJCCJC2045C05.b1, GJCCJC2051F09.b, GJCCJC2059B04.b, GJCCJC2062E11.b, GJCCJC2065H07.b, GJCCJC2067D11.b, GJCCJC2067F12.b, GJCCJC2070C08.b, GJCCJC2160C02.b, JGCCJG1001B12.b, JGCCJG2019B03.b, JGCCJG2023C11.b, JGCCJG2038D04.b1, JGCCJG2045B04.b1, …
7	GO:0033828	glucosylglycerol-phosphate synthase activity	molecular_function	1	Contig584
5	GO:0016724	oxidoreductase activity, oxidizing metal ions, oxygen as acceptor	molecular_function	1	Contig1176
3	GO:0005200	structural constituent of cytoskeleton	molecular_function	16	Contig58, Contig133, Contig883, Contig1082, Contig1252, Contig1597, GJCCJC2009D07.b, GJCCJC2034A09.b, GJCCJC2058D04.b1, GJCCJC2061A06.b, GJCCJC2061E08.b, GJCCJC2061A06.b1, GJCCJC2066H12.b, GJCCJC2074B09.b, JGCCJG2021D07.b, JGCCJG2054G03.b
8	GO:0008506	sucrose:hydrogen symporter activity	molecular_function	2	JGCCJG2005A03.b, JGCCJG2035B06.b1
7	GO:0030784	3'-hydroxy-N-methyl-(S)-coclaurine 4'-O-methyltransferase activity	molecular_function	1	Contig343
5	GO:0010178	IAA-amino acid conjugate hydrolase activity	molecular_function	2	Contig626, JGCCJG2002G12.b
8	GO:0004534	5'-3' exoribonuclease activity	molecular_function	1	JGCCJG2051D10.b
5	GO:0050017	L-3-cyanoalanine synthase activity	molecular_function	1	GJCCJC2063H04.b
6	GO:0003878	ATP citrate synthase activity	molecular_function	8	Contig109, Contig232, Contig710, Contig814, Contig1578, GJCCJC2070D08.b, JGCCJG2027H06.b, JGCCJG2041C06.b1
4	GO:0016229	steroid dehydrogenase activity	molecular_function	10	Contig504, Contig1144, Contig215, GJCCJC2080E04.b, JGCCJG2039F07.b1, GJCCJC2009A11.b, JGCCJG2029E03.b, JGCCJG2053B01.b, JGCCJG2040H07.b1, JGCCJG2063E05.b
6	GO:0004157	dihydropyrimidinase activity	molecular_function	1	JGCCJG2029G11.b
3	GO:0019208	phosphatase regulator activity	molecular_function	6	Contig992, Contig1222, Contig1461, GJCCJC2030G04.b1, JGCCJG2054E03.b, Contig754
6	GO:0015157	oligosaccharide transmembrane transporter activity	molecular_function	3	Contig1317, JGCCJG2026G04.b, JGCCJG2026H04.b
4	GO:0016835	carbon-oxygen lyase activity	molecular_function	58	JGCCJG2002D01.b, Contig381, Contig482, Contig1145, Contig1260, Contig1410, Contig1523, GJCCJC2016E01.b, GJCCJC2038C03.b1, GJCCJC2048H10.b1, GJCCJC2074D07.b, JGCCJG2002B11.b, JGCCJG2028A05.b, JGCCJG2034A11.b, JGCCJG2049G09.b, JGCCJG2063H12.b, GJCCJC2080G02.b, JGCCJG2002B02.b, Contig1027, Contig1362, JGCCJG2020A01.b, JGCCJG2026F04.b, JGCCJG2036G12.b1, JGCCJG2041D12.b1, JGCCJG2055C12.b, GJCCJC2031D1…
6	GO:0008173	RNA methyltransferase activity	molecular_function	4	JGCCJG2009F01.b, GJCCJC2030H11.b1, GJCCJC2045D07.b1, JGCCJG2050D12.b
6	GO:0070717	poly-purine tract binding	molecular_function	3	Contig999, GJCCJC1001C03.b, GJCCJC2021G04.b
6	GO:0004017	adenylate kinase activity	molecular_function	2	GJCCJC2064F08.b, JGCCJG2041B12.b1
6	GO:0001758	retinal dehydrogenase activity	molecular_function	3	Contig6, Contig1080, Contig1337
5	GO:0045309	protein phosphorylated amino acid binding	molecular_function	2	GJCCJC2010G08.b, JGCCJG2044C01.b1
6	GO:0035257	nuclear hormone receptor binding	molecular_function	1	JGCCJG2067B01.b
7	GO:0015300	solute:solute antiporter activity	molecular_function	11	JGCCJG2054A07.b, GJCCJC2011E06.b, GJCCJC2004C07.b, GJCCJC2056D05.b, GJCCJC2008G11.b, Contig1252, GJCCJC2028E05.b, JGCCJG2014B09.b, JGCCJG2019D05.b, JGCCJG2054G03.b, JGCCJG2066A07.b
7	GO:0004740	pyruvate dehydrogenase (acetyl-transferring) kinase activity	molecular_function	1	GJCCJC2028C04.b
7	GO:0046873	metal ion transmembrane transporter activity	molecular_function	16	JGCCJG2005H11.b, JGCCJG2030H10.b, GJCCJC2040A11.b, JGCCJG2009C06.b, GJCCJC2052C12.b, Contig736, GJCCJC2032H03.b, JGCCJG2008B11.b, GJCCJC2004C07.b, GJCCJC2160G03.b, JGCCJG2023G01.b, JGCCJG2068B07.b, JGCCJG2004D01.b, Contig432, GJCCJC2008A08.b, GJCCJC2062D02.b
7	GO:0030158	protein xylosyltransferase activity	molecular_function	3	GJCCJC2034C02.b, GJCCJC2047G02.b, GJCCJC2063B07.b
6	GO:0004334	fumarylacetoacetase activity	molecular_function	2	Contig1477, JGCCJG2027D01.b
8	GO:0005471	ATP:ADP antiporter activity	molecular_function	6	Contig1252, GJCCJC2028E05.b, JGCCJG2014B09.b, JGCCJG2019D05.b, JGCCJG2054G03.b, JGCCJG2066A07.b
3	GO:0004784	superoxide dismutase activity	molecular_function	2	Contig1207, Contig1381
6	GO:0004709	MAP kinase kinase kinase activity	molecular_function	14	Contig349, Contig886, GJCCJC2004E06.b, GJCCJC2008C05.b, GJCCJC2024G01.b, GJCCJC2052H11.b, GJCCJC2053H01.b, GJCCJC2056C02.b, GJCCJC2070A09.b, GJCCJC2072B09.b, GJCCJC2072E06.b, GJCCJC2077H12.b, JGCCJG2005C08.b, JGCCJG2008E12.b
4	GO:0016597	amino acid binding	molecular_function	10	GJCCJC2005A04.b, GJCCJC2019D06.b, GJCCJC2025H11.b, GJCCJC2049G06.b, GJCCJC2055C11.b, JGCCJG2002E04.b, JGCCJG2068E04.b, Contig730, GJCCJC2046B04.b1, GJCCJC2057C08.b1
6	GO:0042085	5-methyltetrahydropteroyltri-L-glutamate-dependent methyltransferase activity	molecular_function	3	Contig409, Contig1149, Contig1470
4	GO:0008134	transcription factor binding	molecular_function	2	JGCCJG2004B06.b, JGCCJG2044B07.b1
6	GO:0009013	succinate-semialdehyde dehydrogenase [NAD(P)+] activity	molecular_function	1	JGCCJG2018F02.b
8	GO:0016412	serine O-acyltransferase activity	molecular_function	2	JGCCJG2032E11.b, JGCCJG2050C02.b
9	GO:0004439	phosphatidylinositol-4,5-bisphosphate 5-phosphatase activity	molecular_function	1	JGCCJG2038G06.b1
9	GO:0005381	iron ion transmembrane transporter activity	molecular_function	4	GJCCJC2052C12.b, Contig432, GJCCJC2008A08.b, GJCCJC2062D02.b
9	GO:0015368	calcium:cation antiporter activity	molecular_function	1	GJCCJC2004C07.b
8	GO:0016413	O-acetyltransferase activity	molecular_function	2	JGCCJG2032E11.b, JGCCJG2050C02.b
5	GO:0016841	ammonia-lyase activity	molecular_function	2	GJCCJC2037G05.b, JGCCJG2045B10.b1
7	GO:0004629	phospholipase C activity	molecular_function	3	GJCCJC2002G01.b, JGCCJG2029B10.b, JGCCJG2059B10.b
7	GO:0003887	DNA-directed DNA polymerase activity	molecular_function	3	Contig498, Contig1335, GJCCJC2028B07.b
7	GO:0004164	diphthine synthase activity	molecular_function	1	GJCCJC2001D10.b
7	GO:0016157	sucrose synthase activity	molecular_function	10	Contig41, Contig623, Contig1495, Contig1504, GJCCJC2018A02.b, GJCCJC2034G07.b, GJCCJC2053H10.b, GJCCJC2078C01.b, JGCCJG2005A02.b, JGCCJG2044B05.b1
5	GO:0003954	NADH dehydrogenase activity	molecular_function	24	JGCCJG2007H03.b, JGCCJG2022B07.b, Contig430, Contig589, Contig1005, Contig1085, Contig1183, Contig1232, Contig1235, Contig1273, Contig1323, Contig1429, Contig1469, Contig1493, GJCCJC2009C09.b, GJCCJC2025F10.b, GJCCJC2057B10.b, GJCCJC2057B10.b1, JGCCJG2015F04.b, JGCCJG2022B03.b, JGCCJG2023A07.b, JGCCJG2037F07.b1, JGCCJG2049D01.b, JGCCJG2066E09.b
6	GO:0042162	telomeric DNA binding	molecular_function	4	GJCCJC2068F02.b, JGCCJG2015B12.b, GJCCJC2009H09.b, JGCCJG2055E04.b
7	GO:0004861	cyclin-dependent protein kinase inhibitor activity	molecular_function	2	JGCCJG2019E05.b, JGCCJG2043A12.b1
8	GO:0003988	acetyl-CoA C-acyltransferase activity	molecular_function	5	Contig1038, Contig1525, GJCCJC2004B10.b, JGCCJG2022G04.b, JGCCJG2042D03.b1
6	GO:0000257	nitrilase activity	molecular_function	2	JGCCJG2013G12.b, JGCCJG2021C09.b
7	GO:0016759	cellulose synthase activity	molecular_function	7	Contig193, GJCCJC2031G05.b1, GJCCJC2019F02.b, GJCCJC2070B03.b, GJCCJC2071E04.b, JGCCJG2016G02.b, JGCCJG2039F12.b1
5	GO:0043130	ubiquitin binding	molecular_function	2	GJCCJC2013G03.b, JGCCJG2043A06.b1
8	GO:0008934	inositol-1(or 4)-monophosphatase activity	molecular_function	3	JGCCJG2001A01.b, JGCCJG2001B01.b, JGCCJG2001C01.b
6	GO:0016160	amylase activity	molecular_function	4	Contig585, Contig1001, GJCCJC2029F09.b, GJCCJC2065F08.b
7	GO:0001888	glucuronyl-galactosyl-proteoglycan 4-alpha-N-acetylglucosaminyltransferase activity	molecular_function	1	JGCCJG2063B04.b
8	GO:0005217	intracellular ligand-gated ion channel activity	molecular_function	2	JGCCJG2023G01.b, GJCCJC2024B12.b
6	GO:0004585	ornithine carbamoyltransferase activity	molecular_function	1	GJCCJC2049G06.b
5	GO:0003918	DNA topoisomerase (ATP-hydrolyzing) activity	molecular_function	1	GJCCJC2054H01.b
6	GO:0003844	1,4-alpha-glucan branching enzyme activity	molecular_function	2	GJCCJC2055B06.b, JGCCJG2023E12.b
5	GO:0022884	macromolecule transmembrane transporter activity	molecular_function	14	Contig428, Contig573, Contig1123, Contig1131, Contig1253, GJCCJC2020C08.b, GJCCJC2033E03.b, GJCCJC2054G05.b, GJCCJC2060F10.b1, GJCCJC2065E09.b, GJCCJC2160F10.b, JGCCJG2007H04.b, JGCCJG2059B02.b, JGCCJG2004E02.b
6	GO:0015297	antiporter activity	molecular_function	19	JGCCJG2054A07.b, GJCCJC2011E06.b, GJCCJC2004C07.b, GJCCJC2056D05.b, GJCCJC2008G11.b, GJCCJC2025G05.b, GJCCJC2034E01.b, GJCCJC2034F06.b, GJCCJC2038A02.b1, JGCCJG2001H06.b, JGCCJG2034A08.b, JGCCJG2052B09.b, JGCCJG2068G08.b, Contig1252, GJCCJC2028E05.b, JGCCJG2014B09.b, JGCCJG2019D05.b, JGCCJG2054G03.b, JGCCJG2066A07.b
4	GO:0051082	unfolded protein binding	molecular_function	43	Contig152, Contig302, Contig310, Contig682, Contig790, Contig792, Contig795, Contig832, Contig872, Contig914, Contig1015, Contig1066, Contig1254, Contig1288, Contig1466, Contig1543, Contig1579, GJCCJC2009B02.b, GJCCJC2018A11.b, GJCCJC2022C07.b, GJCCJC2024C07.b, GJCCJC2037B10.b, GJCCJC2048F08.b1, GJCCJC2058C05.b1, GJCCJC2061A08.b, GJCCJC2061A08.b1, GJCCJC2061B09.b1, GJCCJC2059H04.b, GJCCJC2063G05.…
6	GO:0030599	pectinesterase activity	molecular_function	8	Contig1352, GJCCJC2002C02.b, GJCCJC2013G09.b, GJCCJC2033G07.b, GJCCJC2034H11.b, GJCCJC2047E09.b, GJCCJC2056D11.b, GJCCJC2059D02.b
9	GO:0015148	D-xylose transmembrane transporter activity	molecular_function	1	GJCCJC2042A04.b
6	GO:0008509	anion transmembrane transporter activity	molecular_function	23	JGCCJG2054A07.b, JGCCJG2028H01.b, GJCCJC2040A11.b, JGCCJG2009C06.b, Contig1376, GJCCJC2009D12.b, GJCCJC2063E08.b, JGCCJG2047F06.b, Contig92, Contig130, JGCCJG2007B03.b, GJCCJC2080D10.b, Contig642, Contig643, Contig713, GJCCJC2058A10.b1, Contig547, GJCCJC2019G11.b, GJCCJC2054H01.b, GJCCJC2068C04.b, JGCCJG2019A08.b, JGCCJG2047F05.b, GJCCJC2056D05.b
7	GO:0016417	S-acyltransferase activity	molecular_function	7	GJCCJC2080C08.b, Contig1129, JGCCJG2037E04.b1, Contig1041, Contig1179, GJCCJC2032D10.b, JGCCJG2010A07.b
6	GO:0004448	isocitrate dehydrogenase activity	molecular_function	3	Contig575, GJCCJC2030H05.b1, JGCCJG2046F01.b1
4	GO:0017076	purine nucleotide binding	molecular_function	525	Contig1208, Contig1387, GJCCJC2040B11.b, JGCCJG2030D11.b, JGCCJG2037G04.b1, JGCCJG2054D08.b, JGCCJG2056H06.b, Contig43, Contig96, Contig124, Contig562, Contig567, Contig620, Contig670, Contig869, Contig929, Contig948, Contig1167, Contig1184, Contig1401, Contig1423, Contig1442, Contig1600, GJCCJC2003D02.b, GJCCJC2005E02.b, GJCCJC2029E07.b, GJCCJC2050B12.b, GJCCJC2057B10.b, GJCCJC2057G06.b, GJCCJC2…
5	GO:0004506	squalene monooxygenase activity	molecular_function	1	GJCCJC2029E07.b
7	GO:0010472	GDP-galactose:glucose-1-phosphate guanyltransferase activity	molecular_function	1	Contig267
8	GO:0004366	glycerol-3-phosphate O-acyltransferase activity	molecular_function	1	GJCCJC2006D03.b
8	GO:0004314	[acyl-carrier-protein] S-malonyltransferase activity	molecular_function	1	GJCCJC2080C08.b
7	GO:0080061	indole-3-acetonitrile nitrilase activity	molecular_function	2	JGCCJG2013G12.b, JGCCJG2021C09.b
5	GO:0016880	acid-ammonia (or amide) ligase activity	molecular_function	3	Contig900, GJCCJC2005B09.b, JGCCJG2040B06.b1
6	GO:0070566	adenylyltransferase activity	molecular_function	9	Contig1199, GJCCJC2051D06.b, JGCCJG2002G02.b, JGCCJG2035E05.b, JGCCJG2054C09.b, JGCCJG2066G05.b, JGCCJG2068B11.b, JGCCJG2004F01.b, JGCCJG2056E07.b
8	GO:0016887	ATPase activity	molecular_function	103	Contig61, Contig367, Contig842, Contig877, Contig902, Contig995, Contig1026, Contig1321, GJCCJC2013F12.b, GJCCJC2040F04.b, GJCCJC2067A07.b, GJCCJC2068G07.b, GJCCJC2073B07.b, JGCCJG2009F12.b, JGCCJG2040B11.b1, GJCCJC2023A05.b, Contig273, Contig855, GJCCJC2002E09.b, GJCCJC2014C10.b, GJCCJC2015C02.b, GJCCJC2017C03.b, GJCCJC2019B07.b, GJCCJC2021F08.b, GJCCJC2032C02.b, GJCCJC2044D05.b, GJCCJC2045C05.b…
7	GO:0003933	GTP cyclohydrolase activity	molecular_function	3	Contig632, GJCCJC2058H07.b1, GJCCJC2057F08.b1
2	GO:0016209	antioxidant activity	molecular_function	34	Contig948, Contig167, GJCCJC2065E03.b, JGCCJG2066E03.b, Contig43, JGCCJG2042C01.b1, Contig1207, Contig1381, Contig1531, Contig1540, Contig1606, GJCCJC2004F07.b, GJCCJC2069F02.b1, JGCCJG1001E11.b, JGCCJG2003D02.b, JGCCJG2027G07.b, JGCCJG2054G11.b, GJCCJC2008D07.b, Contig1266, JGCCJG2020H07.b, Contig460, Contig495, Contig761, Contig786, Contig1209, GJCCJC2003G01.b, GJCCJC2009H04.b, GJCCJC2023G08.b,…
8	GO:0015295	solute:hydrogen symporter activity	molecular_function	12	Contig702, Contig1376, GJCCJC2002F08.b, GJCCJC2009D12.b, GJCCJC2042A04.b, GJCCJC2051B09.b, JGCCJG2005D04.b, JGCCJG2009A07.b, JGCCJG2038A03.b1, JGCCJG2063C12.b, JGCCJG2005A03.b, JGCCJG2035B06.b1
7	GO:0004450	isocitrate dehydrogenase (NADP+) activity	molecular_function	1	Contig575
4	GO:0009927	histidine phosphotransfer kinase activity	molecular_function	1	GJCCJC2027C12.b
8	GO:0008798	beta-aspartyl-peptidase activity	molecular_function	1	JGCCJG2006G11.b
7	GO:0047763	caffeate O-methyltransferase activity	molecular_function	1	JGCCJG2021F09.b
6	GO:0004707	MAP kinase activity	molecular_function	2	Contig1366, JGCCJG2037B02.b1
7	GO:0004826	phenylalanine-tRNA ligase activity	molecular_function	1	GJCCJC2007A04.b
6	GO:0015928	fucosidase activity	molecular_function	1	GJCCJC2013D07.b
6	GO:0032559	adenyl ribonucleotide binding	molecular_function	407	Contig1208, Contig1387, GJCCJC2040B11.b, JGCCJG2030D11.b, JGCCJG2037G04.b1, JGCCJG2054D08.b, JGCCJG2056H06.b, Contig27, Contig61, Contig132, Contig139, Contig143, Contig147, Contig152, Contig179, Contig198, Contig204, Contig228, Contig237, Contig263, Contig266, Contig273, Contig302, Contig310, Contig329, Contig330, Contig341, Contig344, Contig349, Contig351, Contig353, Contig370, Contig372, Conti…
5	GO:0016676	oxidoreductase activity, acting on heme group of donors, oxygen as acceptor	molecular_function	12	Contig27, Contig1167, Contig1378, Contig1600, GJCCJC2009F07.b, GJCCJC2017G04.b, GJCCJC2037E06.b, JGCCJG1001D08.b, JGCCJG2002B12.b, JGCCJG2006G06.b, JGCCJG2036H11.b, JGCCJG2064C01.b
3	GO:0016853	isomerase activity	molecular_function	73	GJCCJC2009C01.b, GJCCJC2038G05.b1, GJCCJC2038H05.b1, GJCCJC2077B10.b, Contig975, Contig482, Contig1145, Contig1410, GJCCJC2016E01.b, JGCCJG2034A11.b, JGCCJG2063H12.b, Contig1040, GJCCJC2052A10.b, Contig342, Contig1221, GJCCJC2019F07.b, JGCCJG2013A02.b, GJCCJC2059E03.b, Contig157, Contig407, Contig1452, GJCCJC2034G04.b, GJCCJC2068E01.b, GJCCJC2073E11.b, JGCCJG2035D01.b, Contig89, Contig764, Contig…
4	GO:0030170	pyridoxal phosphate binding	molecular_function	41	Contig72, Contig141, Contig303, Contig714, Contig744, Contig1072, Contig1146, Contig1234, Contig1420, Contig1509, GJCCJC2003G02.b, GJCCJC2004F05.b, GJCCJC2005A07.b, GJCCJC2031B05.b1, GJCCJC2020E09.b, GJCCJC2028E03.b, GJCCJC2029F04.b, GJCCJC2029G11.b, GJCCJC2032F03.b, GJCCJC2037G05.b, GJCCJC2038A09.b1, GJCCJC2043D07.b, GJCCJC2046H03.b1, GJCCJC2053F11.b, GJCCJC2060E08.b3, GJCCJC2063H04.b, GJCCJC206…
5	GO:0010297	heteroglycan binding	molecular_function	1	JGCCJG2016C05.b
5	GO:0005342	organic acid transmembrane transporter activity	molecular_function	12	JGCCJG2044A11.b1, GJCCJC2070E02.b, JGCCJG2013E08.b, Contig172, GJCCJC2004D02.b, GJCCJC2160H03.b, JGCCJG2027G07.b, Contig1559, JGCCJG2067F11.b, GJCCJC2056D05.b, GJCCJC2004F07.b, JGCCJG2003D02.b
5	GO:0042887	amide transmembrane transporter activity	molecular_function	13	Contig652, Contig1196, Contig1382, GJCCJC1014A07.b, GJCCJC2018D07.b, GJCCJC2025D08.b, GJCCJC2032D03.b, GJCCJC2058D11.b, JGCCJG2012G02.b, JGCCJG2022C07.b, JGCCJG2036D09.b, JGCCJG2038B02.b1, JGCCJG2070D04.b
7	GO:0015276	ligand-gated ion channel activity	molecular_function	2	JGCCJG2023G01.b, GJCCJC2024B12.b
6	GO:0050529	polyneuridine-aldehyde esterase activity	molecular_function	1	Contig108
5	GO:0004811	tRNA isopentenyltransferase activity	molecular_function	1	GJCCJC2009G06.b
4	GO:0016820	hydrolase activity, acting on acid anhydrides, catalyzing transmembrane movement of substances	molecular_function	49	Contig61, Contig367, Contig842, Contig877, Contig902, Contig995, Contig1026, Contig1321, GJCCJC2013F12.b, GJCCJC2040F04.b, GJCCJC2067A07.b, GJCCJC2068G07.b, GJCCJC2073B07.b, JGCCJG2009F12.b, JGCCJG2040B11.b1, JGCCJG2005H11.b, JGCCJG2030H10.b, Contig27, Contig1378, GJCCJC2017G04.b, JGCCJG2006G06.b, JGCCJG2012A11.b, JGCCJG2036H11.b, JGCCJG2041F07.b1, JGCCJG2061H12.b, JGCCJG2064C01.b, Contig432, Con…
6	GO:0003987	acetate-CoA ligase activity	molecular_function	1	JGCCJG2010G06.b
3	GO:0045156	electron transporter, transferring electrons within the cyclic electron transport pathway of photosynthesis activity	molecular_function	4	Contig135, Contig178, Contig276, GJCCJC2004B02.b
7	GO:0004714	transmembrane receptor protein tyrosine kinase activity	molecular_function	5	Contig349, Contig898, GJCCJC2022F12.b, GJCCJC2046B10.b1, JGCCJG2067B01.b
6	GO:0050269	coniferyl-aldehyde dehydrogenase activity	molecular_function	1	JGCCJG2011G12.b
5	GO:0008194	UDP-glycosyltransferase activity	molecular_function	57	Contig1275, GJCCJC2016E05.b, GJCCJC2032C07.b, JGCCJG2009C11.b, JGCCJG2024G01.b, JGCCJG2032B08.b, GJCCJC2045D03.b1, JGCCJG2062B09.b, Contig584, JGCCJG2010H12.b, JGCCJG2063A12.b, Contig267, JGCCJG2009C02.b, JGCCJG2022A04.b, JGCCJG2053F10.b, Contig158, GJCCJC2019F10.b, GJCCJC2040D01.b, JGCCJG2033E07.b, Contig41, Contig623, Contig1495, Contig1504, GJCCJC2018A02.b, GJCCJC2034G07.b, GJCCJC2053H10.b, GJ…
7	GO:0051748	UTP-monosaccharide-1-phosphate uridylyltransferase activity	molecular_function	1	GJCCJC2049C04.b
5	GO:0080083	beta-gentiobiose beta-glucosidase activity	molecular_function	1	GJCCJC2160G06.b
7	GO:0010385	double-stranded methylated DNA binding	molecular_function	1	JGCCJG2046G11.b1
5	GO:0050514	homospermidine synthase (spermidine-specific) activity	molecular_function	1	GJCCJC2078D02.b
5	GO:0031625	ubiquitin protein ligase binding	molecular_function	3	GJCCJC2004D10.b, GJCCJC2024A09.b, GJCCJC2160F02.b
4	GO:0030611	arsenate reductase activity	molecular_function	2	GJCCJC1003B01.b, GJCCJC2017G03.b
6	GO:0008839	dihydrodipicolinate reductase activity	molecular_function	1	GJCCJC2033B04.b
5	GO:0016831	carboxy-lyase activity	molecular_function	36	Contig181, Contig257, Contig640, Contig851, GJCCJC2058A12.b, GJCCJC2060D08.b1, GJCCJC2057B05.b1, JGCCJG2032D01.b, JGCCJG2041B04.b1, JGCCJG2001G08.b, JGCCJG2005H08.b, GJCCJC2031C05.b1, Contig173, Contig202, GJCCJC2013C04.b, GJCCJC2061F02.b, GJCCJC2061F07.b1, JGCCJG2020C06.b, GJCCJC2044B06.b, Contig1062, Contig1460, Contig1487, Contig1503, JGCCJG2015A04.b, JGCCJG2017E03.b1, JGCCJG2059A07.b, JGCCJG2…
3	GO:0019239	deaminase activity	molecular_function	2	Contig1014, JGCCJG2006B06.b
7	GO:0033884	phosphoethanolamine/phosphocholine phosphatase activity	molecular_function	1	Contig1174
6	GO:0047918	GDP-mannose 3,5-epimerase activity	molecular_function	1	GJCCJC2059E03.b
3	GO:0042562	hormone binding	molecular_function	4	GJCCJC2044D10.b, Contig375, Contig629, JGCCJG2013H05.b
4	GO:0050661	NADP or NADPH binding	molecular_function	11	Contig83, Contig230, Contig869, Contig929, Contig948, Contig1192, GJCCJC2003D02.b, GJCCJC2042E10.b, GJCCJC2055C11.b, JGCCJG2046B04.b1, JGCCJG2049A04.b
6	GO:0015405	P-P-bond-hydrolysis-driven transmembrane transporter activity	molecular_function	56	Contig61, Contig367, Contig842, Contig877, Contig902, Contig995, Contig1026, Contig1321, GJCCJC2013F12.b, GJCCJC2040F04.b, GJCCJC2067A07.b, GJCCJC2068G07.b, GJCCJC2073B07.b, JGCCJG2009F12.b, JGCCJG2040B11.b1, JGCCJG2005H11.b, JGCCJG2030H10.b, Contig236, JGCCJG2010B06.b, Contig432, Contig1089, GJCCJC2007G06.b, GJCCJC2062D02.b, Contig1213, Contig736, GJCCJC2032H03.b, GJCCJC2049B12.b, JGCCJG2004D01.…
6	GO:0004072	aspartate kinase activity	molecular_function	1	GJCCJC2055C11.b
8	GO:0034595	phosphoinositide 5-phosphatase activity	molecular_function	1	JGCCJG2038G06.b1
3	GO:0004601	peroxidase activity	molecular_function	26	Contig1531, Contig1540, Contig1606, GJCCJC2004F07.b, GJCCJC2069F02.b1, JGCCJG1001E11.b, JGCCJG2003D02.b, JGCCJG2027G07.b, JGCCJG2054G11.b, GJCCJC2008D07.b, Contig1266, JGCCJG2020H07.b, Contig460, Contig495, Contig761, Contig786, Contig1209, GJCCJC2003G01.b, GJCCJC2009H04.b, GJCCJC2023G08.b, GJCCJC2050F08.b, GJCCJC2059F04.b, GJCCJC2070A02.b, JGCCJG2001H10.b, JGCCJG2037F08.b1, Contig1575
6	GO:0008836	diaminopimelate decarboxylase activity	molecular_function	1	GJCCJC2076E03.b
5	GO:0000104	succinate dehydrogenase activity	molecular_function	4	JGCCJG2029B11.b, JGCCJG2033D10.b, Contig1423, JGCCJG2044H06.b1
5	GO:0046409	p-coumarate 3-hydroxylase activity	molecular_function	1	GJCCJC2007G05.b
4	GO:0016667	oxidoreductase activity, acting on sulfur group of donors	molecular_function	26	Contig948, JGCCJG2035D01.b, Contig542, Contig1177, JGCCJG2052B09.b, Contig96, GJCCJC2005E02.b, JGCCJG2067E02.b, Contig424, Contig1138, GJCCJC1003B01.b, GJCCJC2017G03.b, GJCCJC2066G02.b, JGCCJG2013A02.b, Contig1442, JGCCJG2069C09.b, Contig43, JGCCJG2042C01.b1, Contig131, Contig321, GJCCJC2063A12.b, GJCCJC2078A04.b, JGCCJG2029B10.b, Contig1020, JGCCJG2005B12.b, JGCCJG2011C07.b
8	GO:0004181	metallocarboxypeptidase activity	molecular_function	2	GJCCJC2023E09.b, GJCCJC2054B05.b
6	GO:0016210	naringenin-chalcone synthase activity	molecular_function	2	Contig427, GJCCJC2011C04.b
3	GO:0019207	kinase regulator activity	molecular_function	4	JGCCJG2019E05.b, JGCCJG2043A12.b1, JGCCJG2068D08.b, Contig731
6	GO:0051750	delta3,5-delta2,4-dienoyl-CoA isomerase activity	molecular_function	1	GJCCJC2048H10.b1
5	GO:0016876	ligase activity, forming aminoacyl-tRNA and related compounds	molecular_function	20	JGCCJG2053A12.b, Contig1250, GJCCJC2007A04.b, GJCCJC2073B12.b, JGCCJG2032H02.b, GJCCJC2013E03.b, JGCCJG2055G11.b, GJCCJC2061E04.b2, JGCCJG2056H03.b, JGCCJG2014G11.b, Contig341, JGCCJG2039B08.b1, GJCCJC2044D10.b, GJCCJC2080B10.b, Contig1403, GJCCJC2027C04.b, JGCCJG2037H12.b1, Contig1592, GJCCJC2055C11.b, GJCCJC2061E04.b1
9	GO:0004723	calcium-dependent protein serine/threonine phosphatase activity	molecular_function	2	GJCCJC2044G07.b, GJCCJC2059G10.b
3	GO:0030246	carbohydrate binding	molecular_function	31	GJCCJC2023E12.b, JGCCJG2023G10.b, Contig297, GJCCJC2029C07.b, JGCCJG2016C05.b, Contig947, Contig557, GJCCJC2002A08.b, GJCCJC2019B08.b, GJCCJC2028G03.b, GJCCJC2033E10.b, GJCCJC2047E07.b, GJCCJC2066G11.b, GJCCJC2076G03.b, JGCCJG2008H06.b, JGCCJG2009B07.b, JGCCJG2029D11.b, JGCCJG2040A10.b1, JGCCJG2049E02.b, Contig302, Contig1288, GJCCJC2011A09.b, GJCCJC2040F03.b, GJCCJC2048F08.b1, GJCCJC2071A02.b, J…
5	GO:0016671	oxidoreductase activity, acting on sulfur group of donors, disulfide as acceptor	molecular_function	8	Contig542, Contig1177, Contig321, Contig1138, GJCCJC2063A12.b, Contig1020, JGCCJG2005B12.b, JGCCJG2011C07.b
6	GO:0080031	methyl salicylate esterase activity	molecular_function	1	Contig108
3	GO:0003735	structural constituent of ribosome	molecular_function	128	Contig29, Contig38, Contig42, Contig100, Contig111, Contig163, Contig166, Contig247, Contig268, Contig293, Contig516, Contig532, Contig628, Contig797, Contig905, Contig943, Contig983, Contig1003, Contig1059, Contig1078, Contig1083, Contig1104, Contig1118, Contig1134, Contig1180, Contig1206, Contig1217, Contig1220, Contig1289, Contig1345, Contig1359, Contig1408, Contig1409, Contig1428, Contig1433,…
7	GO:0004630	phospholipase D activity	molecular_function	3	GJCCJC1001H01.b, GJCCJC2016G03.b, GJCCJC2048A08.b1
10	GO:0008186	RNA-dependent ATPase activity	molecular_function	2	GJCCJC2028D08.b, GJCCJC2021F08.b
4	GO:0031490	chromatin DNA binding	molecular_function	1	Contig1316
7	GO:0004112	cyclic-nucleotide phosphodiesterase activity	molecular_function	1	JGCCJG2031C02.b
5	GO:0016405	CoA-ligase activity	molecular_function	18	Contig1226, GJCCJC2160B06.b, Contig232, Contig1578, JGCCJG2041C06.b1, Contig109, Contig710, GJCCJC2070D08.b, JGCCJG2027H06.b, JGCCJG2010G06.b, Contig1208, Contig1387, GJCCJC2040B11.b, JGCCJG2030D11.b, JGCCJG2037G04.b1, JGCCJG2054D08.b, JGCCJG2056H06.b, JGCCJG2066F06.b
7	GO:0008964	phosphoenolpyruvate carboxylase activity	molecular_function	2	GJCCJC2077D05.b, JGCCJG2037C07.b1
7	GO:0030955	potassium ion binding	molecular_function	10	Contig266, Contig535, Contig583, Contig789, GJCCJC1004H08.b, GJCCJC2029F07.b, GJCCJC2043C12.b, GJCCJC2071G12.b, JGCCJG2009H08.b, JGCCJG2023H01.b
6	GO:0015215	nucleotide transmembrane transporter activity	molecular_function	3	Contig484, Contig1200, Contig1358
9	GO:0008853	exodeoxyribonuclease III activity	molecular_function	1	Contig360
6	GO:0008897	holo-[acyl-carrier-protein] synthase activity	molecular_function	1	JGCCJG2023B09.b
4	GO:0008379	thioredoxin peroxidase activity	molecular_function	1	Contig1575
7	GO:0035300	inositol-1,3,4-trisphosphate 5/6-kinase activity	molecular_function	1	JGCCJG2022G08.b
6	GO:0004665	prephenate dehydrogenase (NADP+) activity	molecular_function	3	Contig236, JGCCJG2010B06.b, JGCCJG2012A02.b
8	GO:0008441	3'(2'),5'-bisphosphate nucleotidase activity	molecular_function	3	GJCCJC2016E09.b, JGCCJG2001A01.b, JGCCJG2001C01.b
6	GO:0004407	histone deacetylase activity	molecular_function	2	Contig366, GJCCJC2045B06.b1
8	GO:0043682	copper-transporting ATPase activity	molecular_function	2	JGCCJG2004D01.b, JGCCJG2030H10.b
8	GO:0016419	S-malonyltransferase activity	molecular_function	1	GJCCJC2080C08.b
5	GO:0016878	acid-thiol ligase activity	molecular_function	18	Contig1226, GJCCJC2160B06.b, Contig232, Contig1578, JGCCJG2041C06.b1, Contig109, Contig710, GJCCJC2070D08.b, JGCCJG2027H06.b, JGCCJG2010G06.b, Contig1208, Contig1387, GJCCJC2040B11.b, JGCCJG2030D11.b, JGCCJG2037G04.b1, JGCCJG2054D08.b, JGCCJG2056H06.b, JGCCJG2066F06.b
5	GO:0016717	oxidoreductase activity, acting on paired donors, with oxidation of a pair of donors resulting in the reduction of molecular oxygen to two molecules of water	molecular_function	2	GJCCJC2011G10.b, GJCCJC2004A03.b
6	GO:0004750	ribulose-phosphate 3-epimerase activity	molecular_function	5	Contig555, Contig1462, GJCCJC2004E07.b, JGCCJG1001E12.b, JGCCJG2014F12.b
5	GO:0032441	pheophorbide a oxygenase activity	molecular_function	1	Contig1014
8	GO:0005363	maltose transmembrane transporter activity	molecular_function	2	JGCCJG2026G04.b, JGCCJG2026H04.b
9	GO:0005249	voltage-gated potassium channel activity	molecular_function	1	JGCCJG2023G01.b
3	GO:0032451	demethylase activity	molecular_function	1	GJCCJC2019G08.b
6	GO:0016621	cinnamoyl-CoA reductase activity	molecular_function	4	Contig725, GJCCJC2066C02.b, GJCCJC2080E04.b, JGCCJG2021D03.b
5	GO:0008483	transaminase activity	molecular_function	27	JGCCJG2027D12.b, GJCCJC2043D07.b, GJCCJC2049H02.b, JGCCJG2010F12.b, JGCCJG2011B03.b, JGCCJG2016F10.b, JGCCJG2017B04.b1, GJCCJC2031B05.b1, GJCCJC2004E02.b, JGCCJG2018H02.b, Contig141, Contig303, Contig714, Contig1072, Contig1509, GJCCJC2032F03.b, GJCCJC2038A09.b1, GJCCJC2053F11.b, GJCCJC2060E08.b3, JGCCJG1001H11.b, JGCCJG2017D05.b1, JGCCJG2026A10.b, JGCCJG2054D02.b, JGCCJG2061C09.b, GJCCJC2029G11.…
7	GO:0004521	endoribonuclease activity	molecular_function	10	Contig1246, JGCCJG2008D03.b, JGCCJG2022H08.b, Contig761, Contig766, GJCCJC2047H11.b, Contig120, GJCCJC2067D11.b, JGCCJG2019B03.b, JGCCJG2052F10.b
6	GO:0050598	taxane 13-alpha-hydroxylase activity	molecular_function	1	JGCCJG2037H04.b1
6	GO:0019912	cyclin-dependent protein kinase activating kinase activity	molecular_function	1	JGCCJG2068D08.b
6	GO:0051119	sugar transmembrane transporter activity	molecular_function	16	GJCCJC2025G05.b, GJCCJC2038A02.b1, GJCCJC2042A04.b, GJCCJC2051B09.b, Contig702, Contig1376, GJCCJC2002F08.b, GJCCJC2009D12.b, JGCCJG2005D04.b, JGCCJG2009A07.b, JGCCJG2038A03.b1, JGCCJG2063C12.b, JGCCJG2005A03.b, JGCCJG2035B06.b1, JGCCJG2026G04.b, JGCCJG2026H04.b
4	GO:0016746	transferase activity, transferring acyl groups	molecular_function	98	GJCCJC2006D03.b, Contig1585, JGCCJG2026F08.b, Contig196, GJCCJC2057C09.b, Contig200, JGCCJG2012A05.b, Contig635, GJCCJC2004E05.b, GJCCJC2009D09.b, GJCCJC2011G11.b, GJCCJC2018H05.b, GJCCJC2053H04.b, JGCCJG2005F04.b, JGCCJG2040H07.b1, Contig79, Contig644, Contig1291, GJCCJC2058B04.b, GJCCJC2058B04.b1, GJCCJC2080C08.b, GJCCJC2057F11.b1, Contig109, Contig232, Contig710, Contig814, Contig1578, GJCCJC2…
9	GO:0015078	hydrogen ion transmembrane transporter activity	molecular_function	50	Contig61, Contig367, Contig842, Contig877, Contig902, Contig995, Contig1026, Contig1321, GJCCJC2013F12.b, GJCCJC2040F04.b, GJCCJC2067A07.b, GJCCJC2068G07.b, GJCCJC2073B07.b, JGCCJG2009F12.b, JGCCJG2040B11.b1, Contig602, Contig1127, Contig1169, Contig1378, GJCCJC2004C02.b, GJCCJC2017G04.b, GJCCJC2032F11.b, JGCCJG2036H11.b, JGCCJG2041F07.b1, JGCCJG2061H12.b, JGCCJG2064C01.b, Contig1432, Contig1569,…
3	GO:0043178	alcohol binding	molecular_function	3	Contig375, Contig629, JGCCJG2013H05.b
7	GO:0008878	glucose-1-phosphate adenylyltransferase activity	molecular_function	3	GJCCJC2051D06.b, JGCCJG2056E07.b, JGCCJG2068B11.b
3	GO:0016564	transcription repressor activity	molecular_function	6	Contig366, Contig49, GJCCJC2014H02.b, GJCCJC2044G01.b, JGCCJG2009D07.b, JGCCJG2056E08.b
10	GO:0008568	microtubule-severing ATPase activity	molecular_function	20	Contig330, Contig344, Contig507, Contig519, Contig600, GJCCJC2009E01.b, GJCCJC2015E04.b, GJCCJC2020A09.b, GJCCJC2046E06.b1, GJCCJC2060F08.b1, GJCCJC2160F08.b, JGCCJG2010A04.b, JGCCJG2037F01.b1, JGCCJG2043E07.b1, JGCCJG2047A09.b, JGCCJG2047C08.b, JGCCJG2062A03.b, JGCCJG2062A04.b, JGCCJG2063D04.b, JGCCJG2063E02.b
5	GO:0070011	peptidase activity, acting on L-amino acid peptides	molecular_function	145	Contig570, Contig722, Contig736, Contig881, Contig885, Contig906, Contig1151, Contig1602, GJCCJC2021H04.b, GJCCJC2028D11.b, GJCCJC2032H03.b, JGCCJG2068A05.b, Contig132, Contig433, Contig1355, Contig1473, GJCCJC2003H03.b, GJCCJC2025D10.b, GJCCJC2034E05.b, GJCCJC2046E06.b1, GJCCJC2080G01.b, GJCCJC2080H04.b, JGCCJG2007G12.b, JGCCJG2016F12.b, JGCCJG2040A12.b1, JGCCJG2047A09.b, JGCCJG2051A03.b, JGCCJG…
7	GO:0004180	carboxypeptidase activity	molecular_function	11	Contig104, Contig253, Contig494, Contig1024, GJCCJC2001C01.b, GJCCJC2004G07.b, JGCCJG2030E05.b, JGCCJG2070E04.b, GJCCJC2023E09.b, GJCCJC2054B05.b, GJCCJC2047A10.b
6	GO:0004587	ornithine-oxo-acid transaminase activity	molecular_function	1	Contig1234
7	GO:0015423	maltose-transporting ATPase activity	molecular_function	2	JGCCJG2026G04.b, JGCCJG2026H04.b
7	GO:0043874	acireductone synthase activity	molecular_function	1	Contig548
4	GO:0010011	auxin binding	molecular_function	3	Contig375, Contig629, JGCCJG2013H05.b
6	GO:0004303	estradiol 17-beta-dehydrogenase activity	molecular_function	1	Contig504
8	GO:0004696	glycogen synthase kinase 3 activity	molecular_function	2	Contig370, Contig1497
4	GO:0016741	transferase activity, transferring one-carbon groups	molecular_function	56	Contig1149, Contig1470, JGCCJG2046G11.b1, GJCCJC2005C04.b, Contig409, Contig1535, Contig12, GJCCJC2068A03.b, Contig910, JGCCJG2007C11.b, GJCCJC2044F05.b, Contig343, GJCCJC2001D10.b, Contig989, JGCCJG2021F09.b, GJCCJC2049H02.b, Contig758, Contig1091, JGCCJG2009F01.b, GJCCJC2049G06.b, GJCCJC2029B05.b, JGCCJG2055B01.b, GJCCJC2002E05.b, GJCCJC2021A08.b, GJCCJC2064A04.b, JGCCJG2041H10.b1, JGCCJG2050E0…
4	GO:0005542	folic acid binding	molecular_function	3	Contig730, GJCCJC2046B04.b1, GJCCJC2057C08.b1
6	GO:0016297	acyl-[acyl-carrier-protein] hydrolase activity	molecular_function	2	Contig196, GJCCJC2057C09.b
6	GO:0004326	tetrahydrofolylpolyglutamate synthase activity	molecular_function	3	Contig513, GJCCJC2061H04.b1, GJCCJC2061H04.b2
6	GO:0004357	glutamate-cysteine ligase activity	molecular_function	1	JGCCJG2005G08.b
4	GO:0031405	lipoic acid binding	molecular_function	6	Contig1129, Contig1179, Contig1388, GJCCJC2032D10.b, JGCCJG2010A07.b, JGCCJG2037E04.b1
9	GO:0015086	cadmium ion transmembrane transporter activity	molecular_function	1	JGCCJG2030H10.b
4	GO:0033293	monocarboxylic acid binding	molecular_function	5	Contig655, GJCCJC2058F02.b, JGCCJG2021E04.b, Contig1021, JGCCJG2020C12.b
5	GO:0080087	callose binding	molecular_function	2	Contig297, GJCCJC2029C07.b
5	GO:0016837	carbon-oxygen lyase activity, acting on polysaccharides	molecular_function	1	JGCCJG2002B02.b
6	GO:0003997	acyl-CoA oxidase activity	molecular_function	4	Contig562, Contig1167, Contig1600, JGCCJG2002B12.b
7	GO:0004819	glutamine-tRNA ligase activity	molecular_function	1	JGCCJG2039B08.b1
6	GO:0004489	methylenetetrahydrofolate reductase (NADPH) activity	molecular_function	4	Contig189, GJCCJC2049D12.b, GJCCJC2056C09.b, JGCCJG2070B06.b
9	GO:0005451	monovalent cation:hydrogen antiporter activity	molecular_function	1	GJCCJC2011E06.b
6	GO:0008017	microtubule binding	molecular_function	6	Contig1534, GJCCJC2028B01.b, GJCCJC2077B12.b, GJCCJC2078F10.b, JGCCJG2018C10.b, JGCCJG2039G06.b1
8	GO:0004781	sulfate adenylyltransferase (ATP) activity	molecular_function	7	Contig1199, GJCCJC2051D06.b, JGCCJG2002G02.b, JGCCJG2035E05.b, JGCCJG2054C09.b, JGCCJG2066G05.b, JGCCJG2068B11.b
3	GO:0008430	selenium binding	molecular_function	2	Contig387, JGCCJG2020G04.b
2	GO:0003824	catalytic activity	molecular_function	1967	GJCCJC2077G01.b, GJCCJC2006D03.b, Contig71, Contig298, Contig804, Contig1121, GJCCJC2015A10.b, GJCCJC2061G03.b1, GJCCJC2065A08.b, JGCCJG2034E02.b, JGCCJG2034F02.b, JGCCJG2060B05.b, Contig1163, Contig1266, Contig1512, Contig1594, JGCCJG2052D01.b, Contig948, Contig1585, JGCCJG2005G08.b, Contig900, GJCCJC2005B09.b, JGCCJG2040B06.b1, Contig351, Contig1149, Contig1470, JGCCJG2046G11.b1, GJCCJC2051C07.…
4	GO:0005529	sugar binding	molecular_function	12	Contig302, Contig1288, GJCCJC2011A09.b, GJCCJC2040F03.b, GJCCJC2048F08.b1, GJCCJC2071A02.b, JGCCJG2009A01.b, JGCCJG2021F03.b, JGCCJG2033E07.b, JGCCJG2040B04.b1, JGCCJG2053F05.b, JGCCJG2055E07.b
5	GO:0004866	endopeptidase inhibitor activity	molecular_function	6	Contig724, GJCCJC2009G08.b, GJCCJC2052B11.b, JGCCJG2001C08.b, JGCCJG2009F10.b, JGCCJG2067E09.b
6	GO:0004047	aminomethyltransferase activity	molecular_function	1	GJCCJC2049H02.b
5	GO:0008429	phosphatidylethanolamine binding	molecular_function	2	GJCCJC1001F06.b, GJCCJC2071E02.b
7	GO:0047130	saccharopine dehydrogenase (NADP+, L-lysine-forming) activity	molecular_function	1	GJCCJC2023H04.b
6	GO:0004040	amidase activity	molecular_function	2	GJCCJC2072F11.b, JGCCJG2032H07.b
6	GO:0033910	glucan 1,4-alpha-maltotetraohydrolase activity	molecular_function	1	GJCCJC2065F08.b
7	GO:0004660	protein farnesyltransferase activity	molecular_function	1	JGCCJG2004F05.b
3	GO:0008907	integrase activity	molecular_function	2	GJCCJC2017A02.b, GJCCJC2029E02.b
6	GO:0032440	2-alkenal reductase activity	molecular_function	86	Contig105, Contig228, Contig236, Contig465, Contig515, Contig657, Contig702, Contig734, Contig766, Contig790, Contig795, Contig978, Contig1012, Contig1031, Contig1045, Contig1075, Contig1113, Contig1122, Contig1164, Contig1198, Contig1300, Contig1319, Contig1334, Contig1338, Contig1350, Contig1389, Contig1397, Contig1414, Contig1489, Contig1496, Contig1545, GJCCJC2003H03.b, GJCCJC2018C01.b, GJCCJ…
5	GO:0032934	sterol binding	molecular_function	1	JGCCJG2011H09.b
8	GO:0008308	voltage-gated anion channel activity	molecular_function	5	GJCCJC2080D10.b, Contig642, Contig643, Contig713, GJCCJC2058A10.b1
7	GO:0031545	peptidyl-proline 4-dioxygenase activity	molecular_function	1	GJCCJC2010F05.b
5	GO:0016301	kinase activity	molecular_function	246	JGCCJG2050E06.b, Contig288, Contig512, Contig1120, Contig1412, GJCCJC2020E05.b, GJCCJC2079E07.b, JGCCJG2060G10.b, GJCCJC2033E10.b, GJCCJC2047E07.b, Contig421, Contig852, GJCCJC2020G11.b, GJCCJC2022B07.b, JGCCJG2022G08.b, GJCCJC2064F08.b, JGCCJG2041B12.b1, Contig1551, GJCCJC1003H05.b, GJCCJC2004A06.b, JGCCJG2045C04.b1, Contig621, GJCCJC2031A05.b1, GJCCJC2038G04.b1, JGCCJG2045D04.b1, JGCCJG2049E07.…
6	GO:0003994	aconitate hydratase activity	molecular_function	2	Contig1373, JGCCJG2010A06.b
6	GO:0008169	C-methyltransferase activity	molecular_function	2	Contig12, GJCCJC2068A03.b
6	GO:0005343	organic acid:sodium symporter activity	molecular_function	2	Contig1559, JGCCJG2067F11.b
7	GO:0001729	ceramide kinase activity	molecular_function	3	GJCCJC2038G04.b1, JGCCJG2045D04.b1, JGCCJG2049E07.b
8	GO:0015370	solute:sodium symporter activity	molecular_function	2	Contig1559, JGCCJG2067F11.b
4	GO:0005516	calmodulin binding	molecular_function	20	Contig362, Contig432, Contig478, Contig567, Contig670, Contig687, Contig985, GJCCJC2028F11.b, GJCCJC2034A08.b, GJCCJC2049E03.b, GJCCJC2057G06.b, GJCCJC2062D02.b, JGCCJG2013E05.b, JGCCJG2023G01.b, JGCCJG2030B03.b, JGCCJG2031C03.b, JGCCJG2047C08.b, JGCCJG2052C04.b, JGCCJG2062D06.b, JGCCJG2068B07.b
7	GO:0008466	glycogenin glucosyltransferase activity	molecular_function	3	Contig1438, GJCCJC2064B12.b, JGCCJG2066F11.b
9	GO:0046027	phospholipid:diacylglycerol acyltransferase activity	molecular_function	2	JGCCJG2013C02.b, JGCCJG2013H02.b
4	GO:0015039	NADPH-adrenodoxin reductase activity	molecular_function	1	JGCCJG2061E02.b
5	GO:0016615	malate dehydrogenase activity	molecular_function	10	GJCCJC2056A10.b, Contig203, Contig212, Contig287, Contig327, Contig536, Contig666, Contig1016, GJCCJC2053D11.b, JGCCJG2017A06.b1
6	GO:0004087	carbamoyl-phosphate synthase (ammonia) activity	molecular_function	1	GJCCJC2029A08.b
6	GO:0004252	serine-type endopeptidase activity	molecular_function	18	Contig132, Contig433, Contig1355, Contig1473, GJCCJC2003H03.b, GJCCJC2025D10.b, GJCCJC2034E05.b, GJCCJC2046E06.b1, GJCCJC2080G01.b, GJCCJC2080H04.b, JGCCJG2007G12.b, JGCCJG2016F12.b, JGCCJG2040A12.b1, JGCCJG2047A09.b, JGCCJG2051A03.b, JGCCJG2063G03.b, JGCCJG2064F02.b, JGCCJG2066G08.b
5	GO:0000268	peroxisome targeting sequence binding	molecular_function	1	JGCCJG2057D04.b
7	GO:0016407	acetyltransferase activity	molecular_function	26	Contig1585, JGCCJG2026F08.b, GJCCJC2057F11.b1, JGCCJG2032E11.b, JGCCJG2050C02.b, Contig1179, GJCCJC2032D10.b, JGCCJG2010A07.b, JGCCJG2037E04.b1, JGCCJG2013C02.b, JGCCJG2013H02.b, Contig1041, Contig717, Contig802, Contig1561, GJCCJC2010A09.b, GJCCJC2044F08.b, JGCCJG2005F06.b, JGCCJG2032D07.b, JGCCJG2039E05.b1, JGCCJG2041B12.b1, JGCCJG2043B01.b1, JGCCJG2051C02.b, GJCCJC2008B09.b, GJCCJC2023B04.b, J…
5	GO:0046715	boron transmembrane transporter activity	molecular_function	1	JGCCJG2054A07.b
7	GO:0030145	manganese ion binding	molecular_function	16	Contig438, Contig803, Contig1381, Contig1500, Contig1557, GJCCJC2008G08.b, GJCCJC2013C03.b, GJCCJC2016A01.b, GJCCJC2022G09.b, GJCCJC2050H05.b, GJCCJC2061F12.b1, GJCCJC2064E10.b, GJCCJC2080C05.b, JGCCJG2018G06.b, JGCCJG2051C12.b, JGCCJG2061D06.b
7	GO:0015175	neutral amino acid transmembrane transporter activity	molecular_function	1	GJCCJC2070E02.b
3	GO:0001882	nucleoside binding	molecular_function	434	Contig1208, Contig1387, GJCCJC2040B11.b, JGCCJG2030D11.b, JGCCJG2037G04.b1, JGCCJG2054D08.b, JGCCJG2056H06.b, Contig43, Contig96, Contig124, Contig562, Contig567, Contig620, Contig670, Contig869, Contig929, Contig948, Contig1167, Contig1184, Contig1401, Contig1423, Contig1442, Contig1600, GJCCJC2003D02.b, GJCCJC2005E02.b, GJCCJC2029E07.b, GJCCJC2050B12.b, GJCCJC2057B10.b, GJCCJC2057G06.b, GJCCJC2…
7	GO:0016408	C-acyltransferase activity	molecular_function	8	Contig1038, Contig1525, GJCCJC2004B10.b, JGCCJG2022G04.b, JGCCJG2042D03.b1, GJCCJC2008B09.b, GJCCJC2023B04.b, JGCCJG2052C07.b
8	GO:0004805	trehalose-phosphatase activity	molecular_function	2	Contig584, JGCCJG2010H12.b
4	GO:0016627	oxidoreductase activity, acting on the CH-CH group of donors	molecular_function	109	Contig200, JGCCJG2012A05.b, Contig1144, JGCCJG2052D05.b, JGCCJG2047B01.b, Contig1014, GJCCJC2022E03.b, JGCCJG2061C12.b, Contig374, JGCCJG2045F07.b1, Contig236, JGCCJG2010B06.b, JGCCJG2012A02.b, Contig105, Contig228, Contig465, Contig515, Contig657, Contig702, Contig734, Contig766, Contig790, Contig795, Contig978, Contig1012, Contig1031, Contig1045, Contig1075, Contig1113, Contig1122, Contig1164, …
7	GO:0050897	cobalt ion binding	molecular_function	25	Contig351, Contig357, Contig411, Contig1014, Contig1157, Contig1423, Contig1442, Contig1535, Contig1540, Contig1562, GJCCJC2004F07.b, GJCCJC2009F07.b, GJCCJC2020E09.b, GJCCJC2069F02.b1, GJCCJC2079A08.b, JGCCJG2003D02.b, JGCCJG2026E05.b, JGCCJG2027G07.b, JGCCJG2029B11.b, JGCCJG2052A03.b, JGCCJG2054G11.b, JGCCJG2060A05.b, JGCCJG2067E02.b, JGCCJG2065A07.b, JGCCJG2069C09.b
4	GO:0000149	SNARE binding	molecular_function	2	GJCCJC2039C06.b, JGCCJG2006F03.b
4	GO:0005102	receptor binding	molecular_function	1	JGCCJG2067B01.b
6	GO:0035004	phosphoinositide 3-kinase activity	molecular_function	3	Contig1054, GJCCJC2030B01.b1, JGCCJG2011F12.b
7	GO:0004559	alpha-mannosidase activity	molecular_function	2	GJCCJC2002A08.b, JGCCJG2061E11.b
8	GO:0015146	pentose transmembrane transporter activity	molecular_function	1	GJCCJC2042A04.b
5	GO:0042626	ATPase activity, coupled to transmembrane movement of substances	molecular_function	40	Contig61, Contig367, Contig842, Contig877, Contig902, Contig995, Contig1026, Contig1321, GJCCJC2013F12.b, GJCCJC2040F04.b, GJCCJC2067A07.b, GJCCJC2068G07.b, GJCCJC2073B07.b, JGCCJG2009F12.b, JGCCJG2040B11.b1, JGCCJG2005H11.b, JGCCJG2030H10.b, Contig432, Contig1089, GJCCJC2007G06.b, GJCCJC2062D02.b, Contig1213, Contig736, GJCCJC2032H03.b, GJCCJC2049B12.b, JGCCJG2004D01.b, Contig547, GJCCJC2066A06.…
6	GO:0008943	glyceraldehyde-3-phosphate dehydrogenase activity	molecular_function	10	Contig71, Contig298, Contig804, Contig1121, GJCCJC2015A10.b, GJCCJC2061G03.b1, GJCCJC2065A08.b, JGCCJG2034E02.b, JGCCJG2034F02.b, JGCCJG2060B05.b
8	GO:0004607	phosphatidylcholine-sterol O-acyltransferase activity	molecular_function	4	GJCCJC2071A01.b, JGCCJG2013C02.b, JGCCJG2013H02.b, JGCCJG2030B02.b
8	GO:0003864	3-methyl-2-oxobutanoate hydroxymethyltransferase activity	molecular_function	1	Contig1535
5	GO:0004478	methionine adenosyltransferase activity	molecular_function	6	Contig204, Contig1142, Contig1258, Contig1530, GJCCJC2027H06.b, GJCCJC2029F02.b
5	GO:0016642	oxidoreductase activity, acting on the CH-NH2 group of donors, disulfide as acceptor	molecular_function	1	Contig1388
6	GO:0018580	2-nitropropane dioxygenase activity	molecular_function	3	GJCCJC2009C06.b, GJCCJC2061G07.b, GJCCJC2061G07.b2
7	GO:0004434	inositol or phosphatidylinositol phosphodiesterase activity	molecular_function	1	JGCCJG2059B10.b
6	GO:0004069	L-aspartate:2-oxoglutarate aminotransferase activity	molecular_function	14	Contig141, Contig303, Contig714, Contig1072, Contig1509, GJCCJC2032F03.b, GJCCJC2038A09.b1, GJCCJC2053F11.b, GJCCJC2060E08.b3, JGCCJG1001H11.b, JGCCJG2017D05.b1, JGCCJG2026A10.b, JGCCJG2054D02.b, JGCCJG2061C09.b
6	GO:0004168	dolichol kinase activity	molecular_function	1	Contig621
7	GO:0008239	dipeptidyl-peptidase activity	molecular_function	1	GJCCJC2067A03.b
8	GO:0016411	acylglycerol O-acyltransferase activity	molecular_function	4	GJCCJC2003H11.b, GJCCJC2046E05.b1, GJCCJC2048D07.b1, JGCCJG2013H10.b
9	GO:0004149	dihydrolipoyllysine-residue succinyltransferase activity	molecular_function	2	Contig1129, JGCCJG2037E04.b1
6	GO:0005545	phosphatidylinositol binding	molecular_function	2	Contig1502, GJCCJC2030D10.b1
6	GO:0004419	hydroxymethylglutaryl-CoA lyase activity	molecular_function	1	GJCCJC2076H11.b
7	GO:0004169	dolichyl-phosphate-mannose-protein mannosyltransferase activity	molecular_function	1	Contig1394
6	GO:0004496	mevalonate kinase activity	molecular_function	1	Contig903
5	GO:0015450	P-P-bond-hydrolysis-driven protein transmembrane transporter activity	molecular_function	14	Contig428, Contig573, Contig1123, Contig1131, Contig1253, GJCCJC2020C08.b, GJCCJC2033E03.b, GJCCJC2054G05.b, GJCCJC2060F10.b1, GJCCJC2065E09.b, GJCCJC2160F10.b, JGCCJG2007H04.b, JGCCJG2059B02.b, JGCCJG2004E02.b
5	GO:0016635	oxidoreductase activity, acting on the CH-CH group of donors, quinone or related compound as acceptor	molecular_function	2	Contig1423, JGCCJG2044H06.b1
6	GO:0008481	sphinganine kinase activity	molecular_function	1	JGCCJG2045D04.b1
4	GO:0017171	serine hydrolase activity	molecular_function	30	Contig132, Contig433, Contig1355, Contig1473, GJCCJC2003H03.b, GJCCJC2025D10.b, GJCCJC2034E05.b, GJCCJC2046E06.b1, GJCCJC2080G01.b, GJCCJC2080H04.b, JGCCJG2007G12.b, JGCCJG2016F12.b, JGCCJG2040A12.b1, JGCCJG2047A09.b, JGCCJG2051A03.b, JGCCJG2063G03.b, JGCCJG2064F02.b, JGCCJG2066G08.b, Contig104, Contig253, Contig494, Contig1024, GJCCJC2001C01.b, GJCCJC2004G07.b, JGCCJG2030E05.b, JGCCJG2070E04.b, …
6	GO:0030060	L-malate dehydrogenase activity	molecular_function	9	Contig203, Contig212, Contig287, Contig327, Contig536, Contig666, Contig1016, GJCCJC2053D11.b, JGCCJG2017A06.b1
4	GO:0043495	protein anchor	molecular_function	1	GJCCJC2025G07.b
5	GO:0004801	transaldolase activity	molecular_function	3	Contig1128, GJCCJC2058C07.b, GJCCJC2080G09.b
4	GO:0016885	ligase activity, forming carbon-carbon bonds	molecular_function	5	Contig655, GJCCJC2010F04.b, GJCCJC2058F02.b, JGCCJG2018H07.b, JGCCJG2021E04.b
4	GO:0008135	translation factor activity, nucleic acid binding	molecular_function	69	Contig117, Contig190, Contig474, Contig712, Contig892, Contig1199, Contig1257, Contig1375, Contig1415, Contig1476, GJCCJC2002H05.b, GJCCJC1014D05.b, GJCCJC2018F08.b, GJCCJC2032C09.b, GJCCJC2040C12.b, GJCCJC2041C10.b1, GJCCJC2061G04.b2, GJCCJC2072G09.b, GJCCJC2080A05.b, JGCCJG2002G02.b, JGCCJG2035E05.b, JGCCJG2037H10.b1, JGCCJG2047G07.b, JGCCJG2054C09.b, JGCCJG2054F02.b, JGCCJG2066G05.b, JGCCJG206…
6	GO:0031420	alkali metal ion binding	molecular_function	10	Contig266, Contig535, Contig583, Contig789, GJCCJC1004H08.b, GJCCJC2029F07.b, GJCCJC2043C12.b, GJCCJC2071G12.b, JGCCJG2009H08.b, JGCCJG2023H01.b
6	GO:0004108	citrate (Si)-synthase activity	molecular_function	2	Contig814, Contig1370
6	GO:0047012	sterol-4-alpha-carboxylate 3-dehydrogenase (decarboxylating) activity	molecular_function	2	Contig215, JGCCJG2039F07.b1
6	GO:0034061	DNA polymerase activity	molecular_function	10	Contig498, Contig1335, GJCCJC2028B07.b, Contig806, GJCCJC2017A02.b, GJCCJC2020G01.b, GJCCJC2024B04.b, GJCCJC2029E02.b, GJCCJC2068B12.b, JGCCJG2005D10.b
6	GO:0003973	(S)-2-hydroxy-acid oxidase activity	molecular_function	1	Contig1285
6	GO:0003854	3-beta-hydroxy-delta5-steroid dehydrogenase activity	molecular_function	3	Contig215, GJCCJC2080E04.b, JGCCJG2039F07.b1
4	GO:0032553	ribonucleotide binding	molecular_function	499	Contig1208, Contig1387, GJCCJC2040B11.b, JGCCJG2030D11.b, JGCCJG2037G04.b1, JGCCJG2054D08.b, JGCCJG2056H06.b, JGCCJG2014B10.b, Contig16, Contig58, Contig117, Contig133, Contig190, Contig280, Contig378, Contig428, Contig452, Contig474, Contig564, Contig659, Contig712, Contig883, Contig884, Contig892, Contig1082, Contig1199, Contig1249, Contig1253, Contig1257, Contig1269, Contig1284, Contig1302, Co…
5	GO:0016832	aldehyde-lyase activity	molecular_function	8	Contig99, Contig308, Contig1392, Contig1399, GJCCJC2024B11.b, JGCCJG2036F10.b, JGCCJG2039B05.b1, JGCCJG2061A05.b
5	GO:0016706	oxidoreductase activity, acting on paired donors, with incorporation or reduction of molecular oxygen, 2-oxoglutarate as one donor, and incorporation of one atom each of oxygen into both donors	molecular_function	10	Contig1313, Contig933, GJCCJC2030C12.b1, GJCCJC2010F05.b, Contig150, GJCCJC2004C01.b, Contig1114, GJCCJC2003B01.b, JGCCJG2043B03.b1, JGCCJG2056E02.b
5	GO:0043566	structure-specific DNA binding	molecular_function	7	JGCCJG2046G11.b1, GJCCJC2048B11.b1, GJCCJC2055C10.b, GJCCJC2078G07.b, GJCCJC2068F02.b, JGCCJG2015B12.b, Contig1316
6	GO:0015247	aminophospholipid transporter activity	molecular_function	1	GJCCJC2049B12.b
8	GO:0009922	fatty acid elongase activity	molecular_function	1	Contig1144
3	GO:0016986	transcription initiation factor activity	molecular_function	2	JGCCJG2014G09.b, GJCCJC2074F08.b
5	GO:0050461	L-mimosine synthase activity	molecular_function	2	GJCCJC2028E03.b, JGCCJG2043B11.b1
6	GO:0019200	carbohydrate kinase activity	molecular_function	13	JGCCJG2050E06.b, GJCCJC2033E10.b, GJCCJC2047E07.b, Contig421, Contig852, GJCCJC2020G11.b, GJCCJC2022B07.b, Contig1551, GJCCJC2029F10.b, GJCCJC2072F01.b, JGCCJG2025H06.b, Contig1354, GJCCJC2051E08.b
7	GO:0015576	sorbitol transmembrane transporter activity	molecular_function	1	GJCCJC2042A04.b
4	GO:0048038	quinone binding	molecular_function	7	Contig430, Contig589, GJCCJC2047H03.b, GJCCJC2070B09.b, JGCCJG2008C10.b, JGCCJG2022B07.b, JGCCJG2066E09.b
6	GO:0004834	tryptophan synthase activity	molecular_function	2	Contig127, Contig1146
6	GO:0009882	blue light photoreceptor activity	molecular_function	1	GJCCJC2030D02.b1
8	GO:0015125	bile acid transmembrane transporter activity	molecular_function	2	Contig1559, JGCCJG2067F11.b
5	GO:0004086	carbamoyl-phosphate synthase activity	molecular_function	4	Contig48, Contig880, GJCCJC2029A08.b, GJCCJC2079B03.b
6	GO:0033917	exo-poly-alpha-galacturonosidase activity	molecular_function	1	Contig686
5	GO:0016455	RNA polymerase II transcription mediator activity	molecular_function	3	GJCCJC2010B07.b, GJCCJC2023B03.b, JGCCJG2013A09.b
8	GO:0022843	voltage-gated cation channel activity	molecular_function	1	JGCCJG2023G01.b
4	GO:0016987	sigma factor activity	molecular_function	1	JGCCJG2014G09.b
6	GO:0004470	malic enzyme activity	molecular_function	1	GJCCJC2056A10.b
8	GO:0016751	S-succinyltransferase activity	molecular_function	2	Contig1129, JGCCJG2037E04.b1
7	GO:0008137	NADH dehydrogenase (ubiquinone) activity	molecular_function	22	Contig430, Contig589, Contig1005, Contig1085, Contig1183, Contig1232, Contig1235, Contig1273, Contig1323, Contig1429, Contig1469, Contig1493, GJCCJC2009C09.b, GJCCJC2025F10.b, GJCCJC2057B10.b, GJCCJC2057B10.b1, JGCCJG2015F04.b, JGCCJG2022B03.b, JGCCJG2023A07.b, JGCCJG2037F07.b1, JGCCJG2049D01.b, JGCCJG2066E09.b
6	GO:0004451	isocitrate lyase activity	molecular_function	5	Contig1124, Contig1446, GJCCJC2032A09.b, JGCCJG2008G12.b, JGCCJG2018E11.b
7	GO:0004222	metalloendopeptidase activity	molecular_function	15	Contig908, Contig1168, GJCCJC2006C01.b, GJCCJC2018C09.b, GJCCJC2046E06.b1, JGCCJG2004H11.b, JGCCJG2010A04.b, JGCCJG2028H10.b, JGCCJG2041G05.b1, JGCCJG2047A09.b, JGCCJG2062A03.b, JGCCJG2062A04.b, JGCCJG2062F12.b, JGCCJG2067B04.b, JGCCJG2065H06.b
7	GO:0004177	aminopeptidase activity	molecular_function	13	Contig603, Contig805, Contig1330, Contig1500, Contig1557, Contig1605, GJCCJC2004B07.b, GJCCJC2006D01.b, GJCCJC2016A01.b, GJCCJC2050H05.b, GJCCJC2160E02.b, GJCCJC2080C05.b, JGCCJG2052G11.b
6	GO:0016289	CoA hydrolase activity	molecular_function	3	GJCCJC2038C03.b1, JGCCJG2002B11.b, JGCCJG2043B05.b1
3	GO:0051540	metal cluster binding	molecular_function	27	Contig131, Contig437, Contig589, Contig1005, Contig1323, Contig1373, GJCCJC2015E05.b, GJCCJC2071D08.b, GJCCJC2080G02.b, JGCCJG2010A06.b, JGCCJG2015F04.b, JGCCJG2022B03.b, JGCCJG2037F07.b1, Contig661, Contig1014, Contig1283, JGCCJG2018D05.b, JGCCJG2070H10.b, Contig139, Contig802, GJCCJC2008G06.b, GJCCJC2020H05.b, GJCCJC2045D07.b1, JGCCJG2015H12.b, JGCCJG2030E01.b, JGCCJG2044H06.b1, JGCCJG2052C12.b
5	GO:0051537	2 iron, 2 sulfur cluster binding	molecular_function	5	Contig661, Contig1014, Contig1283, JGCCJG2018D05.b, JGCCJG2070H10.b
8	GO:0005254	chloride channel activity	molecular_function	1	GJCCJC2080D10.b
7	GO:0008988	rRNA (adenine-N6-)-methyltransferase activity	molecular_function	1	JGCCJG2009F01.b
4	GO:0016688	L-ascorbate peroxidase activity	molecular_function	1	GJCCJC2008D07.b
6	GO:0004412	homoserine dehydrogenase activity	molecular_function	1	GJCCJC2055C11.b
6	GO:0003858	3-hydroxybutyrate dehydrogenase activity	molecular_function	1	GJCCJC2023D11.b
6	GO:0003868	4-hydroxyphenylpyruvate dioxygenase activity	molecular_function	1	Contig390
8	GO:0016463	zinc-exporting ATPase activity	molecular_function	1	JGCCJG2030H10.b
5	GO:0003729	mRNA binding	molecular_function	6	Contig613, GJCCJC2055E10.b, GJCCJC2062B07.b1, Contig999, GJCCJC1001C03.b, GJCCJC2021G04.b
7	GO:0004557	alpha-galactosidase activity	molecular_function	3	GJCCJC2014D08.b, GJCCJC2024A10.b, GJCCJC2064C11.b
6	GO:0008442	3-hydroxyisobutyrate dehydrogenase activity	molecular_function	1	GJCCJC2023D11.b
8	GO:0004475	mannose-1-phosphate guanylyltransferase activity	molecular_function	2	Contig834, JGCCJG2017H06.b1
5	GO:0016780	phosphotransferase activity, for other substituted phosphate groups	molecular_function	3	Contig1037, JGCCJG2023B09.b, Contig700
6	GO:0030272	5-formyltetrahydrofolate cyclo-ligase activity	molecular_function	1	GJCCJC2025H06.b
5	GO:0008794	arsenate reductase (glutaredoxin) activity	molecular_function	2	GJCCJC1003B01.b, GJCCJC2017G03.b
6	GO:0004416	hydroxyacylglutathione hydrolase activity	molecular_function	6	Contig876, GJCCJC1003B11.b, GJCCJC2026D05.b, GJCCJC2061B02.b, GJCCJC2061B02.b1, GJCCJC2061B02.b2
3	GO:0019825	oxygen binding	molecular_function	6	Contig466, GJCCJC2032B06.b, GJCCJC2044C06.b, JGCCJG2004C02.b, JGCCJG2037H04.b1, JGCCJG2056G01.b
4	GO:0000822	inositol hexakisphosphate binding	molecular_function	3	Contig375, Contig629, JGCCJG2013H05.b
4	GO:0005496	steroid binding	molecular_function	2	JGCCJG2011H09.b, Contig1414
7	GO:0003948	N4-(beta-N-acetylglucosaminyl)-L-asparaginase activity	molecular_function	1	JGCCJG2063C09.b
4	GO:0016879	ligase activity, forming carbon-nitrogen bonds	molecular_function	68	JGCCJG2005G08.b, Contig900, GJCCJC2005B09.b, JGCCJG2040B06.b1, Contig513, GJCCJC2061H04.b1, GJCCJC2061H04.b2, GJCCJC2072F11.b, JGCCJG2032H07.b, JGCCJG2006B11.b, Contig246, GJCCJC2068H03.b, Contig214, Contig217, Contig290, Contig329, Contig375, Contig413, Contig523, Contig629, Contig893, Contig956, Contig972, Contig1223, GJCCJC1004D05.b, GJCCJC2003F04.b, GJCCJC2004H02.b, GJCCJC2009C11.b, GJCCJC201…
9	GO:0080122	AMP transmembrane transporter activity	molecular_function	1	Contig484
3	GO:0004871	signal transducer activity	molecular_function	80	GJCCJC2024B12.b, Contig605, Contig1240, JGCCJG2022A06.b, GJCCJC2077D08.b, Contig147, Contig210, Contig211, Contig228, Contig372, Contig405, Contig420, Contig450, Contig512, Contig599, Contig614, Contig1381, GJCCJC2008C05.b, GJCCJC2016F12.b, GJCCJC2020C04.b, GJCCJC2025F04.b, GJCCJC2026A08.b, GJCCJC2040H11.b, GJCCJC2044D10.b, GJCCJC2046F05.b1, GJCCJC2058G06.b1, GJCCJC2061A07.b, GJCCJC2061A07.b1, GJ…
6	GO:0050592	4-hydroxyphenylacetaldehyde oxime monooxygenase activity	molecular_function	3	GJCCJC1014D12.b, JGCCJG2044H01.b1, JGCCJG2062A10.b
6	GO:0004753	saccharopine dehydrogenase activity	molecular_function	1	GJCCJC2023H04.b
5	GO:0046872	metal ion binding	molecular_function	553	Contig1035, GJCCJC2004A03.b, JGCCJG2020C12.b, Contig39, Contig125, Contig390, Contig418, Contig548, Contig661, Contig741, Contig832, Contig926, Contig1112, Contig1139, Contig1207, Contig1213, Contig1221, Contig1283, Contig1334, Contig1373, Contig1439, Contig1448, Contig1510, Contig1539, Contig1561, Contig1565, Contig1573, Contig1596, GJCCJC2004H12.b, GJCCJC2009B02.b, GJCCJC2009E04.b, GJCCJC2006D0…
6	GO:0031267	small GTPase binding	molecular_function	6	Contig1136, GJCCJC1003B09.b, JGCCJG2016A10.b, JGCCJG2050B02.b, JGCCJG2064A08.b, GJCCJC2078E11.b
4	GO:0005504	fatty acid binding	molecular_function	2	Contig1021, JGCCJG2020C12.b
9	GO:0005452	inorganic anion exchanger activity	molecular_function	1	JGCCJG2054A07.b
7	GO:0004488	methylenetetrahydrofolate dehydrogenase (NADP+) activity	molecular_function	2	Contig777, Contig1247
3	GO:0004803	transposase activity	molecular_function	2	GJCCJC2048D07.b1, JGCCJG2013H10.b
4	GO:0015562	efflux transmembrane transporter activity	molecular_function	4	Contig432, Contig1089, GJCCJC2062D02.b, JGCCJG2060A12.b
5	GO:0004637	phosphoribosylamine-glycine ligase activity	molecular_function	1	Contig1411
7	GO:0008808	cardiolipin synthase activity	molecular_function	1	Contig700
5	GO:0019843	rRNA binding	molecular_function	27	Contig1078, JGCCJG2043H11.b1, Contig42, Contig163, Contig532, Contig628, Contig905, Contig1104, Contig1134, Contig1206, Contig1474, Contig1590, GJCCJC2058H10.b1, GJCCJC2069B09.b, GJCCJC2069B09.b1, JGCCJG1001A05.b, JGCCJG1001G10.b, JGCCJG2001D04.b, JGCCJG2013A01.b, JGCCJG2025H12.b, JGCCJG2029H02.b, JGCCJG2037A12.b1, JGCCJG2045D11.b1, JGCCJG2046C06.b1, JGCCJG2048F05.b, JGCCJG2061B10.b, JGCCJG2066E0…
7	GO:0004318	enoyl-[acyl-carrier-protein] reductase (NADH) activity	molecular_function	2	Contig200, JGCCJG2012A05.b
6	GO:0008276	protein methyltransferase activity	molecular_function	9	JGCCJG2046G11.b1, Contig910, JGCCJG2007C11.b, Contig989, GJCCJC2002E05.b, GJCCJC2021A08.b, GJCCJC2064A04.b, JGCCJG2041H10.b1, JGCCJG2050E08.b
7	GO:0003825	alpha,alpha-trehalose-phosphate synthase (UDP-forming) activity	molecular_function	2	Contig584, JGCCJG2010H12.b
6	GO:0015250	water channel activity	molecular_function	21	Contig74, Contig652, Contig958, Contig1196, Contig1382, GJCCJC1014A07.b, GJCCJC2004C05.b, GJCCJC2009B04.b, GJCCJC2031F07.b1, GJCCJC2018D07.b, GJCCJC2025D08.b, GJCCJC2032D03.b, GJCCJC2058D11.b, GJCCJC2066G03.b, JGCCJG2006A12.b, JGCCJG2012G02.b, JGCCJG2022C07.b, JGCCJG2036D09.b, JGCCJG2038B02.b1, JGCCJG2047C07.b, JGCCJG2070D04.b
4	GO:0046983	protein dimerization activity	molecular_function	35	Contig85, Contig134, Contig188, Contig343, GJCCJC2007B08.b, GJCCJC2021D10.b, GJCCJC2021D11.b, GJCCJC2023G02.b, GJCCJC2025H09.b, GJCCJC2027G03.b, GJCCJC2029D12.b, GJCCJC2042G09.b, GJCCJC2050B01.b, GJCCJC2072D10.b, GJCCJC2077E04.b, JGCCJG2021F09.b, JGCCJG2027A09.b, Contig1185, JGCCJG2004B06.b, JGCCJG2004F05.b, JGCCJG2007C11.b, JGCCJG2009D07.b, Contig139, GJCCJC2009H04.b, GJCCJC2008G06.b, GJCCJC2014…
6	GO:0004020	adenylylsulfate kinase activity	molecular_function	1	Contig522
2	GO:0045735	nutrient reservoir activity	molecular_function	18	Contig57, Contig81, Contig86, Contig88, Contig101, Contig170, Contig206, Contig387, Contig423, Contig904, Contig1381, GJCCJC2004D05.b, GJCCJC2004H07.b, GJCCJC2006G10.b, GJCCJC2045F09.b1, GJCCJC2057E07.b, JGCCJG2020G04.b, JGCCJG2041B11.b1
7	GO:0016303	1-phosphatidylinositol-3-kinase activity	molecular_function	3	Contig1054, GJCCJC2030B01.b1, JGCCJG2011F12.b
8	GO:0018024	histone-lysine N-methyltransferase activity	molecular_function	6	JGCCJG2046G11.b1, GJCCJC2002E05.b, GJCCJC2021A08.b, GJCCJC2064A04.b, JGCCJG2041H10.b1, JGCCJG2050E08.b
6	GO:0004527	exonuclease activity	molecular_function	8	GJCCJC2064B12.b, Contig1368, GJCCJC2024H02.b, GJCCJC2059H10.b, JGCCJG2020C05.b, JGCCJG2051D10.b, GJCCJC2032A02.b, Contig360
7	GO:0004549	tRNA-specific ribonuclease activity	molecular_function	2	Contig766, GJCCJC2047H11.b
5	GO:0005099	Ras GTPase activator activity	molecular_function	8	GJCCJC2032C05.b, Contig168, Contig1153, GJCCJC2047G11.b, GJCCJC2046B09.b1, GJCCJC2069C07.b, GJCCJC2069C07.b1, GJCCJC2050G02.b
4	GO:0030695	GTPase regulator activity	molecular_function	16	Contig945, GJCCJC2005C05.b, GJCCJC2078E11.b, GJCCJC2032C05.b, Contig168, Contig1153, GJCCJC2047G11.b, GJCCJC2046B09.b1, GJCCJC2069C07.b, GJCCJC2069C07.b1, GJCCJC2019A01.b, JGCCJG2021A05.b, GJCCJC2010A03.b, GJCCJC2003B05.b, GJCCJC2015D01.b, GJCCJC2050G02.b
7	GO:0008649	rRNA methyltransferase activity	molecular_function	1	JGCCJG2009F01.b
6	GO:0008318	protein prenyltransferase activity	molecular_function	1	JGCCJG2004F05.b
8	GO:0080042	ADP-glucose pyrophosphohydrolase activity	molecular_function	1	JGCCJG2004B11.b
6	GO:0070569	uridylyltransferase activity	molecular_function	1	GJCCJC2049C04.b
9	GO:0005247	voltage-gated chloride channel activity	molecular_function	1	GJCCJC2080D10.b
6	GO:0015200	methylammonium transmembrane transporter activity	molecular_function	4	Contig652, GJCCJC2058D11.b, JGCCJG2036D09.b, JGCCJG2047C07.b
8	GO:0008176	tRNA (guanine-N7-)-methyltransferase activity	molecular_function	1	GJCCJC2030H11.b1
5	GO:0016823	hydrolase activity, acting on acid carbon-carbon bonds, in ketonic substances	molecular_function	2	Contig1477, JGCCJG2027D01.b
8	GO:0046030	inositol trisphosphate phosphatase activity	molecular_function	1	GJCCJC2044C10.b
6	GO:0015166	polyol transmembrane transporter activity	molecular_function	1	GJCCJC2042A04.b
8	GO:0004725	protein tyrosine phosphatase activity	molecular_function	13	Contig381, Contig400, Contig1483, GJCCJC1001A04.b, GJCCJC2074D07.b, JGCCJG2002D04.b, JGCCJG2006C10.b, JGCCJG2016C03.b, JGCCJG2045H12.b1, JGCCJG2049G09.b, JGCCJG2051G11.b, JGCCJG2068F08.b, JGCCJG2070B03.b
8	GO:0008199	ferric iron binding	molecular_function	1	Contig1176
6	GO:0009008	DNA-methyltransferase activity	molecular_function	1	GJCCJC2005C04.b
4	GO:0016725	oxidoreductase activity, acting on CH or CH2 groups	molecular_function	1	GJCCJC2015E05.b
5	GO:0016628	oxidoreductase activity, acting on the CH-CH group of donors, NAD or NADP as acceptor	molecular_function	95	Contig200, JGCCJG2012A05.b, Contig1014, GJCCJC2022E03.b, JGCCJG2061C12.b, Contig236, JGCCJG2010B06.b, JGCCJG2012A02.b, Contig105, Contig228, Contig465, Contig515, Contig657, Contig702, Contig734, Contig766, Contig790, Contig795, Contig978, Contig1012, Contig1031, Contig1045, Contig1075, Contig1113, Contig1122, Contig1164, Contig1198, Contig1300, Contig1319, Contig1334, Contig1338, Contig1350, Con…
5	GO:0016702	oxidoreductase activity, acting on single donors with incorporation of molecular oxygen, incorporation of two atoms of oxygen	molecular_function	13	Contig390, JGCCJG2016C05.b, GJCCJC2006D03.b, JGCCJG2057A06.b, JGCCJG2067F08.b, Contig1114, GJCCJC2003B01.b, GJCCJC2028H11.b, JGCCJG2043B03.b1, JGCCJG2056E02.b, GJCCJC2009C06.b, GJCCJC2061G07.b, GJCCJC2061G07.b2
6	GO:0004311	farnesyltranstransferase activity	molecular_function	3	Contig785, GJCCJC2040E06.b, JGCCJG2004F05.b
6	GO:0016165	lipoxygenase activity	molecular_function	3	GJCCJC2006D03.b, JGCCJG2057A06.b, JGCCJG2067F08.b
8	GO:0005021	vascular endothelial growth factor receptor activity	molecular_function	1	JGCCJG2067B01.b
7	GO:0022834	ligand-gated channel activity	molecular_function	2	JGCCJG2023G01.b, GJCCJC2024B12.b
7	GO:0016279	protein-lysine N-methyltransferase activity	molecular_function	6	JGCCJG2046G11.b1, GJCCJC2002E05.b, GJCCJC2021A08.b, GJCCJC2064A04.b, JGCCJG2041H10.b1, JGCCJG2050E08.b
6	GO:0033772	flavonoid 3',5'-hydroxylase activity	molecular_function	4	GJCCJC2014G04.b, GJCCJC2043B02.b, JGCCJG2044E02.b1, JGCCJG2056F01.b
7	GO:0004573	mannosyl-oligosaccharide glucosidase activity	molecular_function	1	GJCCJC2072B12.b
10	GO:0015434	cadmium-transporting ATPase activity	molecular_function	1	JGCCJG2030H10.b
6	GO:0004333	fumarate hydratase activity	molecular_function	1	JGCCJG2002D01.b
7	GO:0000179	rRNA (adenine-N6,N6-)-dimethyltransferase activity	molecular_function	1	JGCCJG2009F01.b
6	GO:0009815	1-aminocyclopropane-1-carboxylate oxidase activity	molecular_function	1	JGCCJG2033G05.b
5	GO:0016657	oxidoreductase activity, acting on NADH or NADPH, nitrogenous group as acceptor	molecular_function	1	JGCCJG2047H10.b
3	GO:0019842	vitamin binding	molecular_function	53	GJCCJC2010F05.b, JGCCJG2026H01.b, JGCCJG2033G05.b, Contig411, GJCCJC2031C05.b1, Contig72, Contig141, Contig303, Contig714, Contig744, Contig1072, Contig1146, Contig1234, Contig1420, Contig1509, GJCCJC2003G02.b, GJCCJC2004F05.b, GJCCJC2005A07.b, GJCCJC2031B05.b1, GJCCJC2020E09.b, GJCCJC2028E03.b, GJCCJC2029F04.b, GJCCJC2029G11.b, GJCCJC2032F03.b, GJCCJC2037G05.b, GJCCJC2038A09.b1, GJCCJC2043D07.b,…
4	GO:0043022	ribosome binding	molecular_function	7	Contig1160, Contig1375, Contig1538, GJCCJC1014D05.b, GJCCJC2052E06.b, JGCCJG2054F02.b, JGCCJG2056G10.b
7	GO:0015326	cationic amino acid transmembrane transporter activity	molecular_function	4	GJCCJC2004F07.b, JGCCJG2003D02.b, JGCCJG2013E08.b, JGCCJG2044A11.b1
6	GO:0008679	2-hydroxy-3-oxopropionate reductase activity	molecular_function	2	GJCCJC2002E02.b, GJCCJC2023D11.b
7	GO:0004579	dolichyl-diphosphooligosaccharide-protein glycotransferase activity	molecular_function	1	Contig157
2	GO:0005488	binding	molecular_function	2039	Contig832, Contig914, Contig924, Contig1233, GJCCJC2001D10.b, GJCCJC2009B02.b, GJCCJC2045C08.b1, JGCCJG2008H09.b, JGCCJG2051B03.b, Contig85, Contig134, Contig188, Contig343, GJCCJC2007B08.b, GJCCJC2021D10.b, GJCCJC2021D11.b, GJCCJC2023G02.b, GJCCJC2025H09.b, GJCCJC2027G03.b, GJCCJC2029D12.b, GJCCJC2042G09.b, GJCCJC2050B01.b, GJCCJC2072D10.b, GJCCJC2077E04.b, JGCCJG2021F09.b, JGCCJG2027A09.b, Cont…
4	GO:0016903	oxidoreductase activity, acting on the aldehyde or oxo group of donors	molecular_function	37	Contig71, Contig298, Contig804, Contig1121, GJCCJC2015A10.b, GJCCJC2061G03.b1, GJCCJC2065A08.b, JGCCJG2034E02.b, JGCCJG2034F02.b, JGCCJG2060B05.b, Contig225, JGCCJG2018F02.b, Contig83, Contig230, Contig1192, GJCCJC2011H11.b, GJCCJC2050D01.b, GJCCJC2061B04.b2, JGCCJG2052A03.b, Contig1361, GJCCJC2078E09.b, Contig6, Contig1080, Contig1337, JGCCJG2011G12.b, JGCCJG2026E05.b, JGCCJG2039G05.b1, Contig31…
9	GO:0005222	intracellular cAMP activated cation channel activity	molecular_function	1	JGCCJG2023G01.b
7	GO:0004340	glucokinase activity	molecular_function	1	JGCCJG2050E06.b
7	GO:0042947	glucoside transmembrane transporter activity	molecular_function	2	JGCCJG2026G04.b, JGCCJG2026H04.b
5	GO:0005548	phospholipid transporter activity	molecular_function	4	GJCCJC2058H12.b, GJCCJC2158H12.b1, JGCCJG2004C11.b, GJCCJC2049B12.b
6	GO:0008143	poly(A) RNA binding	molecular_function	3	Contig999, GJCCJC1001C03.b, GJCCJC2021G04.b
7	GO:0050505	hydroquinone glucosyltransferase activity	molecular_function	1	JGCCJG2009C02.b
7	GO:0019206	nucleoside kinase activity	molecular_function	6	GJCCJC1003H05.b, GJCCJC2004A06.b, GJCCJC2064F08.b, JGCCJG2045C04.b1, Contig953, GJCCJC2029F10.b
8	GO:0042132	fructose 1,6-bisphosphate 1-phosphatase activity	molecular_function	6	Contig1334, Contig1448, JGCCJG2005E07.b, JGCCJG2014F10.b, JGCCJG2049C03.b, JGCCJG2053D04.b
8	GO:0004843	ubiquitin-specific protease activity	molecular_function	2	GJCCJC2034A08.b, JGCCJG2059F12.b
6	GO:0005098	Ran GTPase activator activity	molecular_function	1	Contig168
6	GO:0004029	aldehyde dehydrogenase (NAD) activity	molecular_function	8	Contig6, Contig1080, Contig1337, Contig1361, GJCCJC2078E09.b, JGCCJG2011G12.b, JGCCJG2026E05.b, JGCCJG2039G05.b1
6	GO:0005315	inorganic phosphate transmembrane transporter activity	molecular_function	3	Contig1376, GJCCJC2009D12.b, GJCCJC2063E08.b
8	GO:0008515	sucrose transmembrane transporter activity	molecular_function	2	JGCCJG2005A03.b, JGCCJG2035B06.b1
8	GO:0000014	single-stranded DNA specific endodeoxyribonuclease activity	molecular_function	1	Contig549
6	GO:0005338	nucleotide-sugar transmembrane transporter activity	molecular_function	1	GJCCJC2002F08.b
4	GO:0008092	cytoskeletal protein binding	molecular_function	16	Contig1534, GJCCJC2028B01.b, GJCCJC2077B12.b, GJCCJC2078F10.b, JGCCJG2018C10.b, JGCCJG2039G06.b1, Contig471, Contig1125, Contig1228, Contig1346, GJCCJC2044G07.b, GJCCJC2059G10.b, GJCCJC2078E11.b, JGCCJG2027H10.b, JGCCJG2057E01.b, JGCCJG2032A02.b
6	GO:0004751	ribose-5-phosphate isomerase activity	molecular_function	1	GJCCJC2018G12.b
4	GO:0019904	protein domain specific binding	molecular_function	9	Contig106, Contig1140, Contig1563, GJCCJC2010G08.b, GJCCJC2061E08.b1, GJCCJC2068G02.b, JGCCJG2044C01.b1, JGCCJG2048H12.b, JGCCJG2063D12.b
4	GO:0042393	histone binding	molecular_function	3	Contig842, GJCCJC2046G06.b1, JGCCJG2012A11.b
6	GO:0046527	glucosyltransferase activity	molecular_function	39	Contig584, Contig1275, GJCCJC2016E05.b, GJCCJC2032C07.b, JGCCJG2009C11.b, JGCCJG2024G01.b, JGCCJG2032B08.b, JGCCJG2010H12.b, Contig267, JGCCJG2009C02.b, Contig41, Contig623, Contig1495, Contig1504, GJCCJC2018A02.b, GJCCJC2034G07.b, GJCCJC2053H10.b, GJCCJC2078C01.b, JGCCJG2005A02.b, JGCCJG2044B05.b1, GJCCJC2031H05.b1, GJCCJC2031H06.b1, GJCCJC2020C09.b, JGCCJG2027E03.b, JGCCJG2055C06.b, Contig882, …
5	GO:0016728	oxidoreductase activity, acting on CH or CH2 groups, disulfide as acceptor	molecular_function	1	GJCCJC2015E05.b
8	GO:0004656	procollagen-proline 4-dioxygenase activity	molecular_function	1	GJCCJC2010F05.b
8	GO:0015604	phosphonate transmembrane transporter activity	molecular_function	5	GJCCJC2019G11.b, GJCCJC2054H01.b, GJCCJC2068C04.b, JGCCJG2019A08.b, JGCCJG2047F05.b
9	GO:0016905	myosin heavy chain kinase activity	molecular_function	7	Contig288, Contig512, Contig1120, Contig1412, GJCCJC2020E05.b, GJCCJC2079E07.b, JGCCJG2060G10.b
6	GO:0008453	alanine-glyoxylate transaminase activity	molecular_function	2	GJCCJC2031B05.b1, JGCCJG2027D12.b
6	GO:0004774	succinate-CoA ligase activity	molecular_function	7	Contig232, Contig1578, JGCCJG2041C06.b1, Contig109, Contig710, GJCCJC2070D08.b, JGCCJG2027H06.b
7	GO:0004551	nucleotide diphosphatase activity	molecular_function	1	GJCCJC2074B06.b
7	GO:0016796	exonuclease activity, active with either ribo- or deoxyribonucleic acids and producing 5'-phosphomonoesters	molecular_function	6	Contig1368, GJCCJC2024H02.b, GJCCJC2059H10.b, JGCCJG2020C05.b, JGCCJG2051D10.b, Contig360
4	GO:0043295	glutathione binding	molecular_function	1	Contig1266
7	GO:0046870	cadmium ion binding	molecular_function	2	GJCCJC2057D05.b, GJCCJC2057D05.b1
8	GO:0004127	cytidylate kinase activity	molecular_function	1	GJCCJC2064F08.b
8	GO:0015105	arsenite transmembrane transporter activity	molecular_function	1	Contig547
6	GO:0051766	inositol trisphosphate kinase activity	molecular_function	1	JGCCJG2022G08.b
5	GO:0016813	hydrolase activity, acting on carbon-nitrogen (but not peptide) bonds, in linear amidines	molecular_function	2	JGCCJG2046G10.b1, Contig278
7	GO:0004032	aldehyde reductase activity	molecular_function	3	GJCCJC2009A11.b, JGCCJG2029E03.b, JGCCJG2053B01.b
7	GO:0047268	galactinol-raffinose galactosyltransferase activity	molecular_function	2	GJCCJC2037C11.b, JGCCJG2025F12.b
7	GO:0004661	protein geranylgeranyltransferase activity	molecular_function	1	JGCCJG2004F05.b
5	GO:0016758	transferase activity, transferring hexosyl groups	molecular_function	75	Contig584, GJCCJC2055B06.b, JGCCJG2023E12.b, Contig1275, GJCCJC2016E05.b, GJCCJC2032C07.b, JGCCJG2009C11.b, JGCCJG2024G01.b, JGCCJG2032B08.b, GJCCJC2045D03.b1, JGCCJG2062B09.b, JGCCJG2010H12.b, JGCCJG2063A12.b, Contig267, JGCCJG2009C02.b, GJCCJC2071E04.b, GJCCJC2037C11.b, JGCCJG2025F12.b, JGCCJG2022A04.b, JGCCJG2053F10.b, Contig158, GJCCJC2019F10.b, GJCCJC2040D01.b, JGCCJG2033E07.b, Contig41, Con…
7	GO:0004190	aspartic-type endopeptidase activity	molecular_function	18	Contig773, Contig977, Contig993, Contig1061, Contig1103, Contig1589, GJCCJC2003C02.b, GJCCJC2005G04.b, GJCCJC2017A02.b, GJCCJC2020E06.b, GJCCJC2020G01.b, GJCCJC2024B04.b, GJCCJC2029E02.b, GJCCJC2068B12.b, GJCCJC2070D07.b, JGCCJG2005D10.b, JGCCJG2023A06.b, JGCCJG2070G06.b
7	GO:0003838	sterol 24-C-methyltransferase activity	molecular_function	2	Contig12, GJCCJC2068A03.b
6	GO:0004128	cytochrome-b5 reductase activity	molecular_function	1	JGCCJG2066H05.b
3	GO:0060589	nucleoside-triphosphatase regulator activity	molecular_function	16	Contig945, GJCCJC2005C05.b, GJCCJC2078E11.b, GJCCJC2032C05.b, Contig168, Contig1153, GJCCJC2047G11.b, GJCCJC2046B09.b1, GJCCJC2069C07.b, GJCCJC2069C07.b1, GJCCJC2019A01.b, JGCCJG2021A05.b, GJCCJC2010A03.b, GJCCJC2003B05.b, GJCCJC2015D01.b, GJCCJC2050G02.b
7	GO:0004844	uracil DNA N-glycosylase activity	molecular_function	1	Contig454
3	GO:0060090	molecular adaptor activity	molecular_function	1	JGCCJG2004B06.b
8	GO:0004715	non-membrane spanning protein tyrosine kinase activity	molecular_function	34	Contig147, Contig353, Contig372, Contig537, Contig599, Contig1092, Contig1093, Contig1593, GJCCJC2009D01.b, GJCCJC2008C05.b, GJCCJC2010F12.b, GJCCJC2014D11.b, GJCCJC2018A08.b, GJCCJC2019A09.b, GJCCJC2022F12.b, GJCCJC2029E03.b, GJCCJC2034D05.b, GJCCJC2039A01.b, GJCCJC2056C02.b, GJCCJC2061A07.b, GJCCJC2061A07.b1, GJCCJC2061A07.b2, GJCCJC2073F03.b, GJCCJC2074G08.b, GJCCJC2080G03.b, JGCCJG2012A12.b, …
5	GO:0016838	carbon-oxygen lyase activity, acting on phosphates	molecular_function	1	GJCCJC2050F06.b
7	GO:0050508	glucuronosyl-N-acetylglucosaminyl-proteoglycan 4-alpha-N-acetylglucosaminyltransferase activity	molecular_function	2	GJCCJC2003E10.b, GJCCJC2033F07.b
6	GO:0003950	NAD+ ADP-ribosyltransferase activity	molecular_function	1	GJCCJC2029E05.b
5	GO:0016868	intramolecular transferase activity, phosphotransferases	molecular_function	10	Contig342, GJCCJC2013C03.b, GJCCJC2051G01.b, Contig506, Contig1505, Contig438, Contig803, GJCCJC2008G08.b, GJCCJC2061F12.b1, GJCCJC2064E10.b
5	GO:0004123	cystathionine gamma-lyase activity	molecular_function	1	GJCCJC2065A11.b
6	GO:0022836	gated channel activity	molecular_function	7	GJCCJC2080D10.b, JGCCJG2023G01.b, GJCCJC2024B12.b, Contig642, Contig643, Contig713, GJCCJC2058A10.b1
4	GO:0000155	two-component sensor activity	molecular_function	3	Contig450, GJCCJC2028C04.b, JGCCJG2022A06.b
5	GO:0016847	1-aminocyclopropane-1-carboxylate synthase activity	molecular_function	4	Contig714, GJCCJC2038A09.b1, JGCCJG2011B03.b, JGCCJG2016F10.b
7	GO:0017016	Ras GTPase binding	molecular_function	6	Contig1136, GJCCJC1003B09.b, JGCCJG2016A10.b, JGCCJG2050B02.b, JGCCJG2064A08.b, GJCCJC2078E11.b
6	GO:0008081	phosphoric diester hydrolase activity	molecular_function	11	Contig46, JGCCJG2047G05.b, GJCCJC1001H01.b, GJCCJC2016G03.b, GJCCJC2048A08.b1, JGCCJG2031C02.b, Contig884, GJCCJC2002G01.b, JGCCJG2029B10.b, JGCCJG2006E08.b, JGCCJG2059B10.b
8	GO:0008553	hydrogen-exporting ATPase activity, phosphorylative mechanism	molecular_function	3	Contig61, Contig1213, Contig1321
6	GO:0004564	beta-fructofuranosidase activity	molecular_function	3	Contig410, GJCCJC2042E11.b, JGCCJG2041E05.b1
7	GO:0004776	succinate-CoA ligase (GDP-forming) activity	molecular_function	3	Contig232, Contig1578, JGCCJG2041C06.b1
4	GO:0030742	GTP-dependent protein binding	molecular_function	1	GJCCJC2078E11.b
4	GO:0016645	oxidoreductase activity, acting on the CH-NH group of donors	molecular_function	11	JGCCJG2026E05.b, GJCCJC2023H04.b, Contig620, GJCCJC2050B12.b, GJCCJC2058C09.b1, Contig189, GJCCJC2049D12.b, GJCCJC2056C09.b, JGCCJG2070B06.b, Contig777, Contig1247
5	GO:0016668	oxidoreductase activity, acting on sulfur group of donors, NAD or NADP as acceptor	molecular_function	7	Contig948, Contig1442, GJCCJC2005E02.b, JGCCJG2067E02.b, JGCCJG2069C09.b, Contig43, JGCCJG2042C01.b1
8	GO:0008138	protein tyrosine/serine/threonine phosphatase activity	molecular_function	8	Contig400, Contig947, Contig1483, JGCCJG2002D04.b, JGCCJG2006C10.b, JGCCJG2016C03.b, JGCCJG2068F08.b, JGCCJG2070B03.b
7	GO:0003691	double-stranded telomeric DNA binding	molecular_function	2	GJCCJC2068F02.b, JGCCJG2015B12.b
9	GO:0004525	ribonuclease III activity	molecular_function	3	Contig120, GJCCJC2067D11.b, JGCCJG2019B03.b
5	GO:0016856	racemase and epimerase activity, acting on hydroxy acids and derivatives	molecular_function	6	Contig482, Contig1145, Contig1410, GJCCJC2016E01.b, JGCCJG2034A11.b, JGCCJG2063H12.b
6	GO:0016791	phosphatase activity	molecular_function	81	GJCCJC2033E10.b, GJCCJC2047E07.b, Contig1174, GJCCJC2030E09.b1, Contig584, JGCCJG2010H12.b, GJCCJC2004D12.b, GJCCJC2049C06.b, Contig381, Contig400, Contig1483, GJCCJC1001A04.b, GJCCJC2074D07.b, JGCCJG2002D04.b, JGCCJG2006C10.b, JGCCJG2016C03.b, JGCCJG2045H12.b1, JGCCJG2049G09.b, JGCCJG2051G11.b, JGCCJG2068F08.b, JGCCJG2070B03.b, GJCCJC2044G07.b, GJCCJC2059G10.b, Contig191, Contig680, Contig741, C…
6	GO:0016871	cycloartenol synthase activity	molecular_function	1	GJCCJC2052A10.b
4	GO:0004000	adenosine deaminase activity	molecular_function	1	JGCCJG2006B06.b
3	GO:0051184	cofactor transporter activity	molecular_function	5	GJCCJC2066A06.b, JGCCJG2005E10.b, JGCCJG2019A08.b, JGCCJG2032A05.b, JGCCJG2039F06.b1
6	GO:0008234	cysteine-type peptidase activity	molecular_function	44	GJCCJC2034A08.b, JGCCJG2059F12.b, Contig105, Contig156, Contig234, Contig515, Contig978, Contig991, Contig1164, Contig1181, Contig1194, Contig1278, Contig1300, Contig1319, Contig1389, Contig1440, GJCCJC2004E10.b, JGCCJG2013E03.b, JGCCJG2016H02.b, JGCCJG2018B01.b, JGCCJG2026C02.b, JGCCJG2027C09.b, JGCCJG2032E07.b, JGCCJG2040C02.b1, JGCCJG2040C04.b1, JGCCJG2040D12.b1, JGCCJG2043G08.b1, JGCCJG2047C0…
5	GO:0003689	DNA clamp loader activity	molecular_function	2	Contig498, GJCCJC2028B07.b
6	GO:0004930	G-protein coupled receptor activity	molecular_function	2	GJCCJC2024B12.b, JGCCJG2022A06.b
4	GO:0050662	coenzyme binding	molecular_function	105	Contig71, Contig298, Contig490, Contig575, Contig635, Contig804, Contig1011, Contig1100, Contig1121, Contig1323, Contig1493, GJCCJC2004E05.b, GJCCJC2015A10.b, GJCCJC2022G08.b, GJCCJC2049F12.b, GJCCJC2056A10.b, GJCCJC2061G03.b1, GJCCJC2065A08.b, GJCCJC2070B09.b, GJCCJC2070D05.b, GJCCJC2030H05.b1, GJCCJC2072B03.b, GJCCJC2077G01.b, JGCCJG2018F02.b, JGCCJG2022B07.b, JGCCJG2034E02.b, JGCCJG2034F02.b, …
6	GO:0008097	5S rRNA binding	molecular_function	2	Contig1078, JGCCJG2043H11.b1
5	GO:0080082	esculin beta-glucosidase activity	molecular_function	1	GJCCJC2160G06.b
9	GO:0004008	copper-exporting ATPase activity	molecular_function	2	JGCCJG2004D01.b, JGCCJG2030H10.b
8	GO:0010471	GDP-galactose:mannose-1-phosphate guanyltransferase activity	molecular_function	1	Contig267
6	GO:0005100	Rho GTPase activator activity	molecular_function	2	GJCCJC2032C05.b, GJCCJC2050G02.b
7	GO:0015038	glutathione disulfide oxidoreductase activity	molecular_function	2	Contig948, JGCCJG2052B09.b
7	GO:0010475	galactose-1-phosphate guanylyltransferase (GDP) activity	molecular_function	1	Contig267
4	GO:0042802	identical protein binding	molecular_function	27	Contig139, GJCCJC2009H04.b, GJCCJC2008G06.b, GJCCJC2014H02.b, GJCCJC2044G01.b, GJCCJC2052C12.b, GJCCJC2059F04.b, GJCCJC2070E05.b, JGCCJG1001F10.b, JGCCJG2007C11.b, JGCCJG2015B12.b, JGCCJG2022A06.b, JGCCJG2052D05.b, JGCCJG2065B01.b, Contig238, Contig370, Contig428, Contig1265, Contig1497, GJCCJC2025D10.b, GJCCJC2080H04.b, JGCCJG2007G12.b, JGCCJG2016F12.b, JGCCJG2040A12.b1, JGCCJG2043D03.b1, JGCCJG…
6	GO:0016404	15-hydroxyprostaglandin dehydrogenase (NAD+) activity	molecular_function	1	Contig521
5	GO:0009881	photoreceptor activity	molecular_function	2	JGCCJG2022A06.b, GJCCJC2030D02.b1
10	GO:0005234	extracellular-glutamate-gated ion channel activity	molecular_function	1	GJCCJC2024B12.b
5	GO:0016709	oxidoreductase activity, acting on paired donors, with incorporation or reduction of molecular oxygen, NADH or NADPH as one donor, and incorporation of one atom of oxygen	molecular_function	14	GJCCJC2063A03.b, GJCCJC2014G04.b, GJCCJC2043B02.b, JGCCJG2044E02.b1, JGCCJG2056F01.b, Contig466, GJCCJC2007G05.b, JGCCJG2037H04.b1, GJCCJC1014D12.b, JGCCJG2044H01.b1, JGCCJG2062A10.b, Contig869, Contig929, GJCCJC2003D02.b
6	GO:0003756	protein disulfide isomerase activity	molecular_function	7	Contig157, Contig407, Contig1452, GJCCJC2034G04.b, GJCCJC2068E01.b, GJCCJC2073E11.b, JGCCJG2035D01.b
7	GO:0005345	purine transmembrane transporter activity	molecular_function	1	Contig403
6	GO:0015927	trehalase activity	molecular_function	1	GJCCJC2048B08.b1
7	GO:0005310	dicarboxylic acid transmembrane transporter activity	molecular_function	1	GJCCJC2056D05.b
10	GO:0004402	histone acetyltransferase activity	molecular_function	11	Contig717, Contig802, Contig1561, GJCCJC2010A09.b, GJCCJC2044F08.b, JGCCJG2005F06.b, JGCCJG2032D07.b, JGCCJG2039E05.b1, JGCCJG2041B12.b1, JGCCJG2043B01.b1, JGCCJG2051C02.b
6	GO:0004014	adenosylmethionine decarboxylase activity	molecular_function	6	Contig173, Contig202, GJCCJC2013C04.b, GJCCJC2061F02.b, GJCCJC2061F07.b1, JGCCJG2020C06.b
6	GO:0008417	fucosyltransferase activity	molecular_function	1	GJCCJC2017H10.b
8	GO:0015380	anion exchanger activity	molecular_function	1	JGCCJG2054A07.b
6	GO:0004175	endopeptidase activity	molecular_function	94	Contig570, Contig722, Contig736, Contig881, Contig885, Contig906, Contig1151, Contig1602, GJCCJC2021H04.b, GJCCJC2028D11.b, GJCCJC2032H03.b, JGCCJG2068A05.b, Contig132, Contig433, Contig1355, Contig1473, GJCCJC2003H03.b, GJCCJC2025D10.b, GJCCJC2034E05.b, GJCCJC2046E06.b1, GJCCJC2080G01.b, GJCCJC2080H04.b, JGCCJG2007G12.b, JGCCJG2016F12.b, JGCCJG2040A12.b1, JGCCJG2047A09.b, JGCCJG2051A03.b, JGCCJG…
6	GO:0031176	endo-1,4-beta-xylanase activity	molecular_function	1	GJCCJC2007E06.b
6	GO:0042286	glutamate-1-semialdehyde 2,1-aminomutase activity	molecular_function	2	GJCCJC2043D07.b, JGCCJG2010F12.b
7	GO:0000285	1-phosphatidylinositol-3-phosphate 5-kinase activity	molecular_function	2	Contig846, GJCCJC2074C10.b
2	GO:0030234	enzyme regulator activity	molecular_function	46	Contig945, GJCCJC2005C05.b, GJCCJC2051G07.b, Contig992, Contig1222, Contig1461, GJCCJC2030G04.b1, JGCCJG2054E03.b, Contig724, GJCCJC2009G08.b, GJCCJC2052B11.b, JGCCJG2001C08.b, JGCCJG2009F10.b, JGCCJG2067E09.b, JGCCJG2019E05.b, JGCCJG2043A12.b1, GJCCJC2002C02.b, GJCCJC2013G09.b, GJCCJC2033G07.b, GJCCJC2034H11.b, GJCCJC2047E09.b, GJCCJC2056D11.b, JGCCJG2063F11.b, Contig754, GJCCJC2078E11.b, Contig…
8	GO:0003924	GTPase activity	molecular_function	64	Contig58, Contig117, Contig133, Contig190, Contig280, Contig428, Contig452, Contig474, Contig564, Contig659, Contig712, Contig883, Contig892, Contig1082, Contig1199, Contig1257, Contig1284, Contig1476, Contig1501, GJCCJC2002H05.b, GJCCJC2003A04.b, GJCCJC2009D07.b, GJCCJC2006H01.b, GJCCJC2018F08.b, GJCCJC2024G05.b, GJCCJC2032C09.b, GJCCJC2034A09.b, GJCCJC2040C12.b, GJCCJC2042F11.b, GJCCJC2044F08.b…
5	GO:0030295	protein kinase activator activity	molecular_function	1	JGCCJG2068D08.b
2	GO:0030528	transcription regulator activity	molecular_function	136	JGCCJG2014G09.b, GJCCJC2074F08.b, JGCCJG2069E09.b, Contig478, Contig484, Contig1132, Contig1210, Contig1408, GJCCJC1003A04.b, GJCCJC2014C06.b, GJCCJC2021F02.b, GJCCJC2028E06.b, GJCCJC2047A11.b, GJCCJC2045H12.b1, GJCCJC2062E10.b, GJCCJC2062E10.b1, GJCCJC2074E05.b, JGCCJG2002E06.b, JGCCJG2014D07.b, JGCCJG2038A12.b1, JGCCJG2052G03.b, JGCCJG2058E11.b, JGCCJG2060E08.b, JGCCJG2062D06.b, JGCCJG2064F06.b…
7	GO:0015168	glycerol transmembrane transporter activity	molecular_function	1	GJCCJC2042A04.b
5	GO:0016616	oxidoreductase activity, acting on the CH-OH group of donors, NAD or NADP as acceptor	molecular_function	86	GJCCJC2077G01.b, JGCCJG2054A04.b, Contig635, GJCCJC2004E05.b, GJCCJC2009D09.b, GJCCJC2011G11.b, GJCCJC2018H05.b, GJCCJC2053H04.b, JGCCJG2005F04.b, JGCCJG2040H07.b1, Contig504, JGCCJG2046F01.b1, GJCCJC2023D11.b, Contig482, Contig1410, GJCCJC2016E01.b, JGCCJG2063H12.b, Contig215, GJCCJC2080E04.b, JGCCJG2039F07.b1, GJCCJC2013D11.b, GJCCJC2002E02.b, GJCCJC2053E12.b, JGCCJG2065C12.b, GJCCJC2049F12.b, …
5	GO:0046982	protein heterodimerization activity	molecular_function	5	Contig1185, JGCCJG2004B06.b, JGCCJG2004F05.b, JGCCJG2007C11.b, JGCCJG2009D07.b
5	GO:0016833	oxo-acid-lyase activity	molecular_function	7	Contig320, Contig1124, Contig1446, GJCCJC2032A09.b, JGCCJG2008G12.b, JGCCJG2018E11.b, GJCCJC2076H11.b
6	GO:0008834	di-trans,poly-cis-decaprenylcistransferase activity	molecular_function	1	GJCCJC2013G05.b
9	GO:0046974	histone methyltransferase activity (H3-K9 specific)	molecular_function	1	JGCCJG2046G11.b1
5	GO:0016861	intramolecular oxidoreductase activity, interconverting aldoses and ketoses	molecular_function	10	GJCCJC2009C01.b, GJCCJC2038G05.b1, GJCCJC2038H05.b1, GJCCJC2077B10.b, Contig694, Contig1555, Contig1007, Contig1069, GJCCJC2018G12.b, Contig378
5	GO:0004659	prenyltransferase activity	molecular_function	5	GJCCJC2080E09.b, Contig785, GJCCJC2040E06.b, JGCCJG2004F05.b, GJCCJC2013G05.b
8	GO:0004571	mannosyl-oligosaccharide 1,2-alpha-mannosidase activity	molecular_function	1	JGCCJG2061E11.b
6	GO:0008443	phosphofructokinase activity	molecular_function	6	GJCCJC2033E10.b, GJCCJC2047E07.b, Contig421, Contig852, GJCCJC2020G11.b, GJCCJC2022B07.b
8	GO:0005313	L-glutamate transmembrane transporter activity	molecular_function	1	JGCCJG2044A11.b1
6	GO:0008806	carboxymethylenebutenolidase activity	molecular_function	3	Contig1494, GJCCJC2074H02.b, JGCCJG2026F12.b
5	GO:0003684	damaged DNA binding	molecular_function	5	Contig360, Contig647, GJCCJC2013G03.b, GJCCJC2071H05.b, GJCCJC2077B08.b
6	GO:0004812	aminoacyl-tRNA ligase activity	molecular_function	20	JGCCJG2053A12.b, Contig1250, GJCCJC2007A04.b, GJCCJC2073B12.b, JGCCJG2032H02.b, GJCCJC2013E03.b, JGCCJG2055G11.b, GJCCJC2061E04.b2, JGCCJG2056H03.b, JGCCJG2014G11.b, Contig341, JGCCJG2039B08.b1, GJCCJC2044D10.b, GJCCJC2080B10.b, Contig1403, GJCCJC2027C04.b, JGCCJG2037H12.b1, Contig1592, GJCCJC2055C11.b, GJCCJC2061E04.b1
5	GO:0030554	adenyl nucleotide binding	molecular_function	432	Contig1208, Contig1387, GJCCJC2040B11.b, JGCCJG2030D11.b, JGCCJG2037G04.b1, JGCCJG2054D08.b, JGCCJG2056H06.b, Contig43, Contig96, Contig124, Contig562, Contig567, Contig620, Contig670, Contig869, Contig929, Contig948, Contig1167, Contig1184, Contig1401, Contig1423, Contig1442, Contig1600, GJCCJC2003D02.b, GJCCJC2005E02.b, GJCCJC2029E07.b, GJCCJC2050B12.b, GJCCJC2057B10.b, GJCCJC2057G06.b, GJCCJC2…
8	GO:0004331	fructose-2,6-bisphosphate 2-phosphatase activity	molecular_function	2	GJCCJC2033E10.b, GJCCJC2047E07.b
6	GO:0004623	phospholipase A2 activity	molecular_function	1	Contig1098
3	GO:0016829	lyase activity	molecular_function	139	Contig181, Contig257, Contig640, Contig851, GJCCJC2058A12.b, GJCCJC2060D08.b1, GJCCJC2057B05.b1, JGCCJG2032D01.b, JGCCJG2041B04.b1, JGCCJG2002D01.b, Contig99, Contig308, Contig1392, Contig1399, GJCCJC2024B11.b, JGCCJG2036F10.b, JGCCJG2039B05.b1, JGCCJG2061A05.b, Contig381, Contig482, Contig1145, Contig1260, Contig1410, Contig1523, GJCCJC2016E01.b, GJCCJC2038C03.b1, GJCCJC2048H10.b1, GJCCJC2074D07…
6	GO:0008020	G-protein coupled photoreceptor activity	molecular_function	1	JGCCJG2022A06.b
7	GO:0003873	6-phosphofructo-2-kinase activity	molecular_function	2	GJCCJC2033E10.b, GJCCJC2047E07.b
7	GO:0015174	basic amino acid transmembrane transporter activity	molecular_function	2	JGCCJG2044A11.b1, JGCCJG2013E08.b
3	GO:0003702	RNA polymerase II transcription factor activity	molecular_function	4	JGCCJG2069E09.b, GJCCJC2010B07.b, GJCCJC2023B03.b, JGCCJG2013A09.b
7	GO:0047213	anthocyanidin 3-O-glucosyltransferase activity	molecular_function	5	GJCCJC2031H05.b1, GJCCJC2031H06.b1, GJCCJC2020C09.b, JGCCJG2027E03.b, JGCCJG2055C06.b
5	GO:0004888	transmembrane receptor activity	molecular_function	12	GJCCJC2024B12.b, JGCCJG2022A06.b, GJCCJC2077D08.b, Contig349, Contig898, GJCCJC2022F12.b, GJCCJC2046B10.b1, GJCCJC2020E02.b, JGCCJG2005F02.b, JGCCJG2065G11.b, JGCCJG2067B01.b, Contig664
6	GO:0051723	protein methylesterase activity	molecular_function	1	JGCCJG2017C12.b1
7	GO:0004825	methionine-tRNA ligase activity	molecular_function	2	GJCCJC2073B12.b, JGCCJG2032H02.b
5	GO:0003962	cystathionine gamma-synthase activity	molecular_function	3	GJCCJC2046H03.b1, GJCCJC2079D08.b, JGCCJG2047B06.b
7	GO:0080048	GDP-D-glucose phosphorylase activity	molecular_function	1	Contig267
4	GO:0004497	monooxygenase activity	molecular_function	54	GJCCJC2044C06.b, GJCCJC2077D09.b, JGCCJG2004C02.b, JGCCJG2021H03.b, GJCCJC2038C03.b1, GJCCJC2063A03.b, GJCCJC2014G04.b, GJCCJC2043B02.b, JGCCJG2044E02.b1, JGCCJG2056F01.b, Contig1014, Contig1265, Contig466, GJCCJC2007G05.b, JGCCJG2037H04.b1, GJCCJC1014D12.b, JGCCJG2044H01.b1, JGCCJG2062A10.b, Contig1226, GJCCJC2160B06.b, GJCCJC2029E07.b, GJCCJC2006D03.b, Contig869, Contig929, GJCCJC2003D02.b, Con…
4	GO:0016822	hydrolase activity, acting on acid carbon-carbon bonds	molecular_function	2	Contig1477, JGCCJG2027D01.b
5	GO:0016857	racemase and epimerase activity, acting on carbohydrates and derivatives	molecular_function	12	GJCCJC2059E03.b, Contig555, Contig1462, GJCCJC2004E07.b, JGCCJG1001E12.b, JGCCJG2014F12.b, Contig557, GJCCJC2066G11.b, GJCCJC2076G03.b, GJCCJC2010G07.b, GJCCJC2025G06.b, JGCCJG2024F09.b
8	GO:0004386	helicase activity	molecular_function	31	Contig273, Contig855, GJCCJC2002E09.b, GJCCJC2014C10.b, GJCCJC2015C02.b, GJCCJC2017C03.b, GJCCJC2019B07.b, GJCCJC2021F08.b, GJCCJC2032C02.b, GJCCJC2044D05.b, GJCCJC2045C05.b1, GJCCJC2051F09.b, GJCCJC2059B04.b, GJCCJC2062E11.b, GJCCJC2065H07.b, GJCCJC2067D11.b, GJCCJC2067F12.b, GJCCJC2070C08.b, GJCCJC2160C02.b, JGCCJG1001B12.b, JGCCJG2019B03.b, JGCCJG2023C11.b, JGCCJG2038D04.b1, JGCCJG2045B04.b1, …
5	GO:0004512	inositol-3-phosphate synthase activity	molecular_function	2	Contig118, GJCCJC2020H06.b
6	GO:0004604	phosphoadenylyl-sulfate reductase (thioredoxin) activity	molecular_function	1	Contig542
3	GO:0000166	nucleotide binding	molecular_function	679	Contig71, Contig298, Contig490, Contig575, Contig635, Contig804, Contig1011, Contig1100, Contig1121, Contig1323, Contig1493, GJCCJC2004E05.b, GJCCJC2015A10.b, GJCCJC2022G08.b, GJCCJC2049F12.b, GJCCJC2056A10.b, GJCCJC2061G03.b1, GJCCJC2065A08.b, GJCCJC2070B09.b, GJCCJC2070D05.b, GJCCJC2030H05.b1, GJCCJC2072B03.b, GJCCJC2077G01.b, JGCCJG2018F02.b, JGCCJG2022B07.b, JGCCJG2034E02.b, JGCCJG2034F02.b, …
5	GO:0016843	amine-lyase activity	molecular_function	1	JGCCJG2063G12.b
5	GO:0015440	peptide-transporting ATPase activity	molecular_function	1	GJCCJC2007G06.b
5	GO:0016799	hydrolase activity, hydrolyzing N-glycosyl compounds	molecular_function	3	Contig454, Contig882, Contig24
6	GO:0004034	aldose 1-epimerase activity	molecular_function	3	Contig557, GJCCJC2066G11.b, GJCCJC2076G03.b
6	GO:0015205	nucleobase transmembrane transporter activity	molecular_function	1	Contig403
7	GO:0015662	ATPase activity, coupled to transmembrane movement of ions, phosphorylative mechanism	molecular_function	9	JGCCJG2005H11.b, JGCCJG2030H10.b, Contig61, Contig1213, Contig1321, Contig736, GJCCJC2032H03.b, GJCCJC2049B12.b, JGCCJG2004D01.b
5	GO:0019139	cytokinin dehydrogenase activity	molecular_function	3	Contig620, GJCCJC2050B12.b, GJCCJC2058C09.b1
6	GO:0009041	uridylate kinase activity	molecular_function	1	GJCCJC2064F08.b
7	GO:0030675	Rac GTPase activator activity	molecular_function	1	GJCCJC2050G02.b
6	GO:0008800	beta-lactamase activity	molecular_function	4	Contig876, GJCCJC1003B11.b, GJCCJC2061B02.b1, GJCCJC2061B02.b2
7	GO:0050630	(iso)eugenol O-methyltransferase activity	molecular_function	1	Contig343
5	GO:0030515	snoRNA binding	molecular_function	1	Contig1245
7	GO:0047220	galactosylxylosylprotein 3-beta-galactosyltransferase activity	molecular_function	4	Contig158, GJCCJC2019F10.b, GJCCJC2040D01.b, JGCCJG2033E07.b
6	GO:0003730	mRNA 3'-UTR binding	molecular_function	3	Contig613, GJCCJC2055E10.b, GJCCJC2062B07.b1
5	GO:0016811	hydrolase activity, acting on carbon-nitrogen (but not peptide) bonds, in linear amides	molecular_function	16	GJCCJC2051C07.b, GJCCJC2054E03.b, JGCCJG2002G12.b, JGCCJG2046G10.b1, Contig40, JGCCJG2006G11.b, JGCCJG2060H04.b, Contig1521, JGCCJG2011F03.b, GJCCJC2072F11.b, JGCCJG2032H07.b, GJCCJC2055E06.b, JGCCJG2041B02.b1, Contig366, GJCCJC2045B06.b1, JGCCJG2063C09.b
6	GO:0045300	acyl-[acyl-carrier-protein] desaturase activity	molecular_function	1	GJCCJC2004A03.b
6	GO:0005086	ARF guanyl-nucleotide exchange factor activity	molecular_function	1	GJCCJC2010A03.b
5	GO:0003727	single-stranded RNA binding	molecular_function	7	Contig784, JGCCJG2008B10.b, GJCCJC2020E09.b, JGCCJG2014C10.b, Contig999, GJCCJC1001C03.b, GJCCJC2021G04.b
3	GO:0004362	glutathione-disulfide reductase activity	molecular_function	1	Contig948
9	GO:0005375	copper ion transmembrane transporter activity	molecular_function	5	Contig736, GJCCJC2032H03.b, GJCCJC2052C12.b, JGCCJG2004D01.b, JGCCJG2030H10.b
8	GO:0004697	protein kinase C activity	molecular_function	2	GJCCJC2005F10.b, GJCCJC2028A03.b
5	GO:0033764	steroid dehydrogenase activity, acting on the CH-OH group of donors, NAD or NADP as acceptor	molecular_function	6	Contig504, Contig215, GJCCJC2080E04.b, JGCCJG2039F07.b1, JGCCJG2040H07.b1, JGCCJG2063E05.b
6	GO:0004807	triose-phosphate isomerase activity	molecular_function	2	Contig1007, Contig1069
5	GO:0016699	oxidoreductase activity, acting on hydrogen as donor, iron-sulfur protein as acceptor	molecular_function	1	JGCCJG2011G09.b
5	GO:0004124	cysteine synthase activity	molecular_function	5	Contig1420, GJCCJC2005A07.b, GJCCJC2028E03.b, GJCCJC2063H04.b, JGCCJG2043B11.b1
7	GO:0003869	4-nitrophenylphosphatase activity	molecular_function	1	GJCCJC2030E09.b1
6	GO:0004353	glutamate dehydrogenase [NAD(P)+] activity	molecular_function	1	Contig351
6	GO:0015925	galactosidase activity	molecular_function	6	Contig749, GJCCJC2011A09.b, GJCCJC2071A02.b, GJCCJC2014D08.b, GJCCJC2024A10.b, GJCCJC2064C11.b
7	GO:0000309	nicotinamide-nucleotide adenylyltransferase activity	molecular_function	1	JGCCJG2004F01.b
6	GO:0008974	phosphoribulokinase activity	molecular_function	2	JGCCJG2008E07.b, JGCCJG2014H08.b
8	GO:0004708	MAP kinase kinase activity	molecular_function	1	Contig1290
6	GO:0004107	chorismate synthase activity	molecular_function	1	GJCCJC2050F06.b
2	GO:0009055	electron carrier activity	molecular_function	54	Contig135, Contig178, Contig276, GJCCJC2004B02.b, Contig1548, GJCCJC2043A10.b, Contig321, Contig424, Contig437, Contig466, Contig667, Contig1005, Contig1027, Contig1138, Contig1362, Contig1423, Contig1439, Contig1510, Contig1604, GJCCJC1003B01.b, GJCCJC1014D12.b, GJCCJC2007G05.b, GJCCJC2013G05.b, GJCCJC2014G04.b, GJCCJC2017G03.b, GJCCJC2043B02.b, GJCCJC2044C06.b, GJCCJC2063A03.b, GJCCJC2066G02.b,…
8	GO:0005267	potassium channel activity	molecular_function	2	GJCCJC2160G03.b, JGCCJG2023G01.b
6	GO:0003857	3-hydroxyacyl-CoA dehydrogenase activity	molecular_function	4	Contig482, Contig1410, GJCCJC2016E01.b, JGCCJG2063H12.b
5	GO:0016002	sulfite reductase activity	molecular_function	1	Contig131
6	GO:0000030	mannosyltransferase activity	molecular_function	2	GJCCJC2071E04.b, Contig1394
8	GO:0030523	dihydrolipoamide S-acyltransferase activity	molecular_function	5	Contig1041, Contig1179, GJCCJC2032D10.b, JGCCJG2010A07.b, JGCCJG2037E04.b1
7	GO:0004024	alcohol dehydrogenase activity, zinc-dependent	molecular_function	2	Contig782, JGCCJG2009D09.b
9	GO:0004468	lysine N-acetyltransferase activity	molecular_function	11	Contig717, Contig802, Contig1561, GJCCJC2010A09.b, GJCCJC2044F08.b, JGCCJG2005F06.b, JGCCJG2032D07.b, JGCCJG2039E05.b1, JGCCJG2041B12.b1, JGCCJG2043B01.b1, JGCCJG2051C02.b
6	GO:0047077	Photinus-luciferin 4-monooxygenase (ATP-hydrolyzing) activity	molecular_function	2	Contig1226, GJCCJC2160B06.b
5	GO:0080079	cellobiose glucosidase activity	molecular_function	1	GJCCJC2160G06.b
4	GO:0015002	heme-copper terminal oxidase activity	molecular_function	12	Contig27, Contig1167, Contig1378, Contig1600, GJCCJC2009F07.b, GJCCJC2017G04.b, GJCCJC2037E06.b, JGCCJG1001D08.b, JGCCJG2002B12.b, JGCCJG2006G06.b, JGCCJG2036H11.b, JGCCJG2064C01.b
7	GO:0015145	monosaccharide transmembrane transporter activity	molecular_function	4	GJCCJC2025G05.b, GJCCJC2038A02.b1, GJCCJC2042A04.b, GJCCJC2051B09.b
7	GO:0008408	3'-5' exonuclease activity	molecular_function	5	GJCCJC2064B12.b, Contig1368, GJCCJC2024H02.b, GJCCJC2059H10.b, JGCCJG2020C05.b
8	GO:0035259	glucocorticoid receptor binding	molecular_function	1	JGCCJG2067B01.b
7	GO:0004556	alpha-amylase activity	molecular_function	1	GJCCJC2065F08.b
9	GO:0004343	glucosamine 6-phosphate N-acetyltransferase activity	molecular_function	1	JGCCJG2026F08.b
4	GO:0019213	deacetylase activity	molecular_function	2	Contig366, GJCCJC2045B06.b1
3	GO:0048037	cofactor binding	molecular_function	156	Contig71, Contig298, Contig490, Contig575, Contig635, Contig804, Contig1011, Contig1100, Contig1121, Contig1323, Contig1493, GJCCJC2004E05.b, GJCCJC2015A10.b, GJCCJC2022G08.b, GJCCJC2049F12.b, GJCCJC2056A10.b, GJCCJC2061G03.b1, GJCCJC2065A08.b, GJCCJC2070B09.b, GJCCJC2070D05.b, GJCCJC2030H05.b1, GJCCJC2072B03.b, GJCCJC2077G01.b, JGCCJG2018F02.b, JGCCJG2022B07.b, JGCCJG2034E02.b, JGCCJG2034F02.b, …
3	GO:0008144	drug binding	molecular_function	3	Contig985, JGCCJG2028E09.b, JGCCJG2033D07.b
4	GO:0008660	1-aminocyclopropane-1-carboxylate deaminase activity	molecular_function	1	Contig1014
7	GO:0004828	serine-tRNA ligase activity	molecular_function	1	JGCCJG2053A12.b
6	GO:0047560	3-dehydrosphinganine reductase activity	molecular_function	1	Contig198
6	GO:0033741	adenylyl-sulfate reductase (glutathione) activity	molecular_function	2	Contig542, Contig1177
5	GO:0016775	phosphotransferase activity, nitrogenous group as acceptor	molecular_function	4	GJCCJC2044D10.b, Contig450, GJCCJC2028C04.b, JGCCJG2022A06.b
4	GO:0030551	cyclic nucleotide binding	molecular_function	2	JGCCJG2023G01.b, JGCCJG2068B07.b
7	GO:0017110	nucleoside-diphosphatase activity	molecular_function	1	JGCCJG2052C04.b
6	GO:0004491	methylmalonate-semialdehyde dehydrogenase (acylating) activity	molecular_function	1	Contig389
4	GO:0010181	FMN binding	molecular_function	9	Contig1259, Contig1285, Contig1323, Contig1506, Contig1524, GJCCJC2032G04.b, JGCCJG2015H12.b, JGCCJG2019E03.b, JGCCJG2037F07.b1
6	GO:0004375	glycine dehydrogenase (decarboxylating) activity	molecular_function	1	Contig1388
4	GO:0015232	heme transporter activity	molecular_function	5	GJCCJC2066A06.b, JGCCJG2005E10.b, JGCCJG2019A08.b, JGCCJG2032A05.b, JGCCJG2039F06.b1
7	GO:0019201	nucleotide kinase activity	molecular_function	2	GJCCJC2064F08.b, JGCCJG2041B12.b1
5	GO:0016670	oxidoreductase activity, acting on sulfur group of donors, oxygen as acceptor	molecular_function	3	JGCCJG2035D01.b, GJCCJC2078A04.b, JGCCJG2029B10.b
7	GO:0043765	T/G mismatch-specific endonuclease activity	molecular_function	1	Contig549
5	GO:0016864	intramolecular oxidoreductase activity, transposing S-S bonds	molecular_function	7	Contig157, Contig407, Contig1452, GJCCJC2034G04.b, GJCCJC2068E01.b, GJCCJC2073E11.b, JGCCJG2035D01.b
4	GO:0022804	active transmembrane transporter activity	molecular_function	106	JGCCJG2054A07.b, Contig652, GJCCJC2058D11.b, JGCCJG2036D09.b, JGCCJG2047C07.b, Contig61, Contig367, Contig842, Contig877, Contig902, Contig995, Contig1026, Contig1321, GJCCJC2013F12.b, GJCCJC2040F04.b, GJCCJC2067A07.b, GJCCJC2068G07.b, GJCCJC2073B07.b, JGCCJG2009F12.b, JGCCJG2040B11.b1, JGCCJG2044A11.b1, GJCCJC2070E02.b, JGCCJG2013E08.b, Contig172, GJCCJC2004D02.b, GJCCJC2160H03.b, JGCCJG2027G07.…
9	GO:0003985	acetyl-CoA C-acetyltransferase activity	molecular_function	3	GJCCJC2008B09.b, GJCCJC2023B04.b, JGCCJG2052C07.b
9	GO:0004535	poly(A)-specific ribonuclease activity	molecular_function	4	Contig1368, GJCCJC2024H02.b, GJCCJC2059H10.b, JGCCJG2020C05.b
6	GO:0004611	phosphoenolpyruvate carboxykinase activity	molecular_function	11	Contig1062, Contig1460, Contig1487, Contig1503, JGCCJG2015A04.b, JGCCJG2017E03.b1, JGCCJG2059A07.b, JGCCJG2063F08.b, JGCCJG2051C10.b, GJCCJC2077D05.b, JGCCJG2037C07.b1
7	GO:0004567	beta-mannosidase activity	molecular_function	1	GJCCJC2160G06.b
5	GO:0046923	ER retention sequence binding	molecular_function	2	Contig405, GJCCJC2016F12.b
9	GO:0033897	ribonuclease T2 activity	molecular_function	3	Contig1246, JGCCJG2008D03.b, JGCCJG2022H08.b
6	GO:0051777	ent-kaurenoate oxidase activity	molecular_function	1	Contig466
4	GO:0060229	lipase activator activity	molecular_function	3	Contig1249, JGCCJG2012B01.b, JGCCJG2031E11.b
4	GO:0016721	oxidoreductase activity, acting on superoxide radicals as acceptor	molecular_function	2	Contig1207, Contig1381
7	GO:0003899	DNA-directed RNA polymerase activity	molecular_function	14	Contig1101, Contig1110, GJCCJC1013D10.b, GJCCJC2005E11.b, GJCCJC2007B08.b, GJCCJC2013H02.b, GJCCJC2024B09.b, GJCCJC2050B01.b, GJCCJC2062B12.b, JGCCJG2006C07.b, JGCCJG2014G09.b, JGCCJG2015G06.b, JGCCJG2030E06.b, JGCCJG2037F11.b1
6	GO:0003922	GMP synthase (glutamine-hydrolyzing) activity	molecular_function	1	JGCCJG2049E06.b
6	GO:0004430	1-phosphatidylinositol 4-kinase activity	molecular_function	1	GJCCJC2031E06.b1
6	GO:0019787	small conjugating protein ligase activity	molecular_function	44	Contig214, Contig217, Contig290, Contig329, Contig375, Contig413, Contig523, Contig629, Contig893, Contig956, Contig972, Contig1223, GJCCJC1004D05.b, GJCCJC2003F04.b, GJCCJC2004H02.b, GJCCJC2009C11.b, GJCCJC2010D09.b, GJCCJC2024A09.b, GJCCJC2025A08.b, GJCCJC2025D05.b, GJCCJC2026G11.b, GJCCJC2029F12.b, GJCCJC2032A10.b, GJCCJC2055F03.b, GJCCJC2068B08.b, GJCCJC2030D02.b1, GJCCJC2073E06.b, GJCCJC2073…
5	GO:0000215	tRNA 2'-phosphotransferase activity	molecular_function	1	JGCCJG2019H06.b
6	GO:0004852	uroporphyrinogen-III synthase activity	molecular_function	1	GJCCJC2031D12.b1
6	GO:0008477	purine nucleosidase activity	molecular_function	1	Contig882
5	GO:0030385	ferredoxin:thioredoxin reductase activity	molecular_function	1	Contig1379
8	GO:0015077	monovalent inorganic cation transmembrane transporter activity	molecular_function	50	Contig61, Contig367, Contig842, Contig877, Contig902, Contig995, Contig1026, Contig1321, GJCCJC2013F12.b, GJCCJC2040F04.b, GJCCJC2067A07.b, GJCCJC2068G07.b, GJCCJC2073B07.b, JGCCJG2009F12.b, JGCCJG2040B11.b1, Contig602, Contig1127, Contig1169, Contig1378, GJCCJC2004C02.b, GJCCJC2017G04.b, GJCCJC2032F11.b, JGCCJG2036H11.b, JGCCJG2041F07.b1, JGCCJG2061H12.b, JGCCJG2064C01.b, Contig1432, Contig1569,…
6	GO:0004806	triglyceride lipase activity	molecular_function	15	Contig84, Contig867, Contig1070, Contig1303, Contig1544, GJCCJC2009F09.b, GJCCJC2018F09.b, GJCCJC2069F03.b, GJCCJC2069F03.b1, GJCCJC2078B02.b, GJCCJC2080E06.b, JGCCJG2011G08.b, JGCCJG2016F07.b, JGCCJG2018F11.b, JGCCJG2061A03.b
3	GO:0017056	structural constituent of nuclear pore	molecular_function	1	GJCCJC2017A05.b
1	GO:0003674	molecular_function	molecular_function	3031	JGCCJG2054A07.b, GJCCJC2077G01.b, GJCCJC2006D03.b, Contig71, Contig298, Contig804, Contig1121, GJCCJC2015A10.b, GJCCJC2061G03.b1, GJCCJC2065A08.b, JGCCJG2034E02.b, JGCCJG2034F02.b, JGCCJG2060B05.b, Contig1163, Contig1266, Contig1512, Contig1594, JGCCJG2052D01.b, Contig652, Contig1196, Contig1382, GJCCJC1014A07.b, GJCCJC2018D07.b, GJCCJC2025D08.b, GJCCJC2032D03.b, GJCCJC2058D11.b, JGCCJG2012G02.b,…
					Contig105, Contig1242, Contig1532, GJCCJC2021A09.b, GJCCJC2038G07.b1, GJCCJC2045A02.b1, GJCCJC2050A12.b, GJCCJC2054C12.b, GJCCJC2059G01.b, JGCCJG2052F09.b, JGCCJG2058G02.b, JGCCJG2061C02.b, JGCCJG2058G08.b, Contig1521, JGCCJG2011F03.b, GJCCJC2028F12.b, JGCCJG2053E06.b, Contig557, GJCCJC2066G11.b, GJCCJC2076G03.b, GJCCJC2018D02.b, Contig1361, GJCCJC2078E09.b, Contig332, Contig6, Contig1080, Contig…
6	GO:0004425	indole-3-glycerol-phosphate synthase activity	molecular_function	1	Contig968
6	GO:0046943	carboxylic acid transmembrane transporter activity	molecular_function	12	JGCCJG2044A11.b1, GJCCJC2070E02.b, JGCCJG2013E08.b, Contig172, GJCCJC2004D02.b, GJCCJC2160H03.b, JGCCJG2027G07.b, Contig1559, JGCCJG2067F11.b, GJCCJC2056D05.b, GJCCJC2004F07.b, JGCCJG2003D02.b
5	GO:0005372	water transmembrane transporter activity	molecular_function	21	Contig74, Contig652, Contig958, Contig1196, Contig1382, GJCCJC1014A07.b, GJCCJC2004C05.b, GJCCJC2009B04.b, GJCCJC2031F07.b1, GJCCJC2018D07.b, GJCCJC2025D08.b, GJCCJC2032D03.b, GJCCJC2058D11.b, GJCCJC2066G03.b, JGCCJG2006A12.b, JGCCJG2012G02.b, JGCCJG2022C07.b, JGCCJG2036D09.b, JGCCJG2038B02.b1, JGCCJG2047C07.b, JGCCJG2070D04.b
6	GO:0016756	glutathione gamma-glutamylcysteinyltransferase activity	molecular_function	2	GJCCJC2057D05.b, GJCCJC2057D05.b1
7	GO:0004356	glutamate-ammonia ligase activity	molecular_function	3	Contig900, GJCCJC2005B09.b, JGCCJG2040B06.b1
5	GO:0070628	proteasome binding	molecular_function	2	GJCCJC2013G03.b, JGCCJG2043A06.b1
7	GO:0046537	2,3-bisphosphoglycerate-independent phosphoglycerate mutase activity	molecular_function	5	Contig438, Contig803, GJCCJC2008G08.b, GJCCJC2061F12.b1, GJCCJC2064E10.b
4	GO:0016679	oxidoreductase activity, acting on diphenols and related substances as donors	molecular_function	10	Contig304, Contig1114, JGCCJG2043B03.b1, Contig425, Contig661, Contig1283, Contig1436, Contig1439, JGCCJG2018D05.b, JGCCJG2036D07.b
6	GO:0008172	S-methyltransferase activity	molecular_function	5	Contig1149, Contig1470, Contig409, Contig1017, JGCCJG2015B04.b
5	GO:0019900	kinase binding	molecular_function	3	JGCCJG2067B01.b, GJCCJC2045H04.b1, GJCCJC2072E06.b
7	GO:0008120	ceramide glucosyltransferase activity	molecular_function	1	GJCCJC2077E09.b
6	GO:0004337	geranyltranstransferase activity	molecular_function	1	GJCCJC2080E09.b
3	GO:0022892	substrate-specific transporter activity	molecular_function	190	JGCCJG2054A07.b, Contig652, Contig1196, Contig1382, GJCCJC1014A07.b, GJCCJC2018D07.b, GJCCJC2025D08.b, GJCCJC2032D03.b, GJCCJC2058D11.b, JGCCJG2012G02.b, JGCCJG2022C07.b, JGCCJG2036D09.b, JGCCJG2038B02.b1, JGCCJG2070D04.b, JGCCJG2047C07.b, Contig61, Contig367, Contig842, Contig877, Contig902, Contig995, Contig1026, Contig1321, GJCCJC2013F12.b, GJCCJC2040F04.b, GJCCJC2067A07.b, GJCCJC2068G07.b, GJ…
8	GO:0080041	ADP-ribose pyrophosphohydrolase activity	molecular_function	2	JGCCJG2004B11.b, JGCCJG2030E01.b
6	GO:0004634	phosphopyruvate hydratase activity	molecular_function	10	Contig289, Contig333, Contig415, Contig638, Contig672, Contig788, Contig1135, GJCCJC2024G04.b, GJCCJC2065B01.b, JGCCJG2037H08.b1
5	GO:0004121	cystathionine beta-lyase activity	molecular_function	1	GJCCJC2065A11.b
6	GO:0019205	nucleobase, nucleoside, nucleotide kinase activity	molecular_function	11	GJCCJC2064F08.b, JGCCJG2041B12.b1, GJCCJC1003H05.b, GJCCJC2004A06.b, JGCCJG2045C04.b1, Contig953, GJCCJC2029F10.b, Contig733, GJCCJC2033A03.b, JGCCJG2034B10.b, JGCCJG2065A07.b
5	GO:0016624	oxidoreductase activity, acting on the aldehyde or oxo group of donors, disulfide as acceptor	molecular_function	9	Contig225, Contig83, Contig230, Contig1192, GJCCJC2011H11.b, GJCCJC2050D01.b, GJCCJC2061B04.b2, JGCCJG2052A03.b, Contig411
5	GO:0047458	beta-pyrazolylalanine synthase activity	molecular_function	2	GJCCJC2028E03.b, JGCCJG2043B11.b1
4	GO:0015238	drug transmembrane transporter activity	molecular_function	8	Contig432, Contig1089, GJCCJC2007G06.b, GJCCJC2062D02.b, GJCCJC2034E01.b, GJCCJC2034F06.b, JGCCJG2034A08.b, JGCCJG2068G08.b
6	GO:0003879	ATP phosphoribosyltransferase activity	molecular_function	1	GJCCJC2065E07.b
4	GO:0017163	basal transcription repressor activity	molecular_function	1	Contig366
7	GO:0004555	alpha,alpha-trehalase activity	molecular_function	1	GJCCJC2048B08.b1
4	GO:0005057	receptor signaling protein activity	molecular_function	20	Contig349, Contig886, GJCCJC2004E06.b, GJCCJC2008C05.b, GJCCJC2024G01.b, GJCCJC2052H11.b, GJCCJC2053H01.b, GJCCJC2056C02.b, GJCCJC2070A09.b, GJCCJC2072B09.b, GJCCJC2072E06.b, GJCCJC2077H12.b, JGCCJG2005C08.b, JGCCJG2008E12.b, Contig1366, JGCCJG2037B02.b1, Contig1112, GJCCJC2020E02.b, JGCCJG2005F02.b, JGCCJG2065G11.b
5	GO:0042803	protein homodimerization activity	molecular_function	14	Contig139, GJCCJC2009H04.b, GJCCJC2008G06.b, GJCCJC2014H02.b, GJCCJC2044G01.b, GJCCJC2052C12.b, GJCCJC2059F04.b, GJCCJC2070E05.b, JGCCJG1001F10.b, JGCCJG2007C11.b, JGCCJG2015B12.b, JGCCJG2022A06.b, JGCCJG2052D05.b, JGCCJG2065B01.b
5	GO:0045289	luciferin monooxygenase activity	molecular_function	2	Contig1226, GJCCJC2160B06.b
9	GO:0004144	diacylglycerol O-acyltransferase activity	molecular_function	2	GJCCJC2048D07.b1, JGCCJG2013H10.b
7	GO:0004449	isocitrate dehydrogenase (NAD+) activity	molecular_function	2	GJCCJC2030H05.b1, JGCCJG2046F01.b1
7	GO:0004712	protein serine/threonine/tyrosine kinase activity	molecular_function	10	Contig353, Contig886, Contig1593, GJCCJC2010F12.b, GJCCJC2034D05.b, GJCCJC2056C02.b, GJCCJC2070A09.b, GJCCJC2077H12.b, JGCCJG2032G06.b, Contig1290
6	GO:0004704	NF-kappaB-inducing kinase activity	molecular_function	1	Contig1112
3	GO:0003700	transcription factor activity	molecular_function	89	Contig46, Contig126, Contig238, Contig383, Contig412, Contig587, Contig637, Contig690, Contig1130, Contig1185, Contig1186, Contig1427, Contig1480, Contig1502, Contig1506, Contig1527, Contig1541, GJCCJC2003A05.b, GJCCJC2004F05.b, GJCCJC2004G03.b, GJCCJC2010B02.b, GJCCJC2011C08.b, GJCCJC2011F07.b, GJCCJC2013H11.b, GJCCJC2015A03.b, GJCCJC2016E03.b, GJCCJC2031E12.b1, GJCCJC2021D11.b, GJCCJC2022G06.b,…
4	GO:0019209	kinase activator activity	molecular_function	1	JGCCJG2068D08.b
5	GO:0016802	trialkylsulfonium hydrolase activity	molecular_function	1	Contig936
8	GO:0004379	glycylpeptide N-tetradecanoyltransferase activity	molecular_function	1	Contig758
4	GO:0016251	general RNA polymerase II transcription factor activity	molecular_function	3	GJCCJC2010B07.b, GJCCJC2023B03.b, JGCCJG2013A09.b
7	GO:0008422	beta-glucosidase activity	molecular_function	6	Contig980, GJCCJC2021G02.b, GJCCJC2037B08.b, GJCCJC2160G06.b, JGCCJG2022H12.b, JGCCJG2057G05.b
5	GO:0016836	hydro-lyase activity	molecular_function	49	JGCCJG2002D01.b, Contig381, Contig482, Contig1145, Contig1260, Contig1410, Contig1523, GJCCJC2016E01.b, GJCCJC2038C03.b1, GJCCJC2048H10.b1, GJCCJC2074D07.b, JGCCJG2002B11.b, JGCCJG2028A05.b, JGCCJG2034A11.b, JGCCJG2049G09.b, JGCCJG2063H12.b, GJCCJC2080G02.b, Contig1027, Contig1362, JGCCJG2020A01.b, JGCCJG2026F04.b, JGCCJG2036G12.b1, JGCCJG2041D12.b1, JGCCJG2055C12.b, GJCCJC2031D12.b1, Contig127, …
4	GO:0033613	transcription activator binding	molecular_function	1	GJCCJC2023C09.b
6	GO:0008170	N-methyltransferase activity	molecular_function	12	JGCCJG2046G11.b1, Contig910, JGCCJG2007C11.b, Contig989, Contig758, Contig1091, JGCCJG2009F01.b, GJCCJC2002E05.b, GJCCJC2021A08.b, GJCCJC2064A04.b, JGCCJG2041H10.b1, JGCCJG2050E08.b
9	GO:0042623	ATPase activity, coupled	molecular_function	93	Contig61, Contig367, Contig842, Contig877, Contig902, Contig995, Contig1026, Contig1321, GJCCJC2013F12.b, GJCCJC2040F04.b, GJCCJC2067A07.b, GJCCJC2068G07.b, GJCCJC2073B07.b, JGCCJG2009F12.b, JGCCJG2040B11.b1, GJCCJC2023A05.b, Contig273, Contig855, GJCCJC2002E09.b, GJCCJC2014C10.b, GJCCJC2015C02.b, GJCCJC2017C03.b, GJCCJC2019B07.b, GJCCJC2021F08.b, GJCCJC2032C02.b, GJCCJC2044D05.b, GJCCJC2045C05.b…
5	GO:0016755	transferase activity, transferring amino-acyl groups	molecular_function	2	GJCCJC2057D05.b, GJCCJC2057D05.b1
6	GO:0003848	2-amino-4-hydroxy-6-hydroxymethyldihydropteridine diphosphokinase activity	molecular_function	4	Contig164, Contig949, GJCCJC2057F04.b1, GJCCJC2077G07.b
5	GO:0004462	lactoylglutathione lyase activity	molecular_function	4	Contig39, Contig1329, Contig1594, GJCCJC2023H02.b
9	GO:0005347	ATP transmembrane transporter activity	molecular_function	2	Contig484, Contig1200
6	GO:0070568	guanylyltransferase activity	molecular_function	3	Contig267, Contig834, JGCCJG2017H06.b1
5	GO:0016814	hydrolase activity, acting on carbon-nitrogen (but not peptide) bonds, in cyclic amidines	molecular_function	6	JGCCJG2006B06.b, Contig777, Contig1247, Contig632, GJCCJC2058H07.b1, GJCCJC2057F08.b1
3	GO:0003676	nucleic acid binding	molecular_function	501	JGCCJG2046G11.b1, Contig1078, JGCCJG2043H11.b1, Contig1245, Contig238, Contig382, Contig412, Contig1527, Contig1558, GJCCJC2004F05.b, GJCCJC2016E03.b, GJCCJC2023E02.b, GJCCJC2023G02.b, GJCCJC2029D12.b, GJCCJC2032D08.b, GJCCJC2045B12.b1, GJCCJC2049C10.b, GJCCJC2049E03.b, GJCCJC2054E02.b, GJCCJC2057B07.b, GJCCJC2077A06.b, JGCCJG2003H03.b, JGCCJG2005F08.b, JGCCJG2046D08.b1, JGCCJG2060D10.b, Contig11…
6	GO:0051903	S-(hydroxymethyl)glutathione dehydrogenase activity	molecular_function	3	Contig1560, GJCCJC2018C03.b, JGCCJG2047H10.b
4	GO:0003916	DNA topoisomerase activity	molecular_function	2	GJCCJC2054H01.b, JGCCJG2033A03.b
4	GO:0003677	DNA binding	molecular_function	229	JGCCJG2046G11.b1, Contig238, Contig382, Contig412, Contig1527, Contig1558, GJCCJC2004F05.b, GJCCJC2016E03.b, GJCCJC2023E02.b, GJCCJC2023G02.b, GJCCJC2029D12.b, GJCCJC2032D08.b, GJCCJC2045B12.b1, GJCCJC2049C10.b, GJCCJC2049E03.b, GJCCJC2054E02.b, GJCCJC2057B07.b, GJCCJC2077A06.b, JGCCJG2003H03.b, JGCCJG2005F08.b, JGCCJG2046D08.b1, JGCCJG2060D10.b, Contig46, Contig126, Contig383, Contig587, Contig6…
3	GO:0005199	structural constituent of cell wall	molecular_function	1	GJCCJC2027C12.b
6	GO:0008691	3-hydroxybutyryl-CoA dehydrogenase activity	molecular_function	1	GJCCJC2013D11.b
7	GO:0016420	malonyltransferase activity	molecular_function	2	GJCCJC2080C08.b, GJCCJC2016G09.b
7	GO:0005253	anion channel activity	molecular_function	7	JGCCJG2028H01.b, JGCCJG2047F06.b, GJCCJC2080D10.b, Contig642, Contig643, Contig713, GJCCJC2058A10.b1
5	GO:0042284	sphingolipid delta-4 desaturase activity	molecular_function	1	GJCCJC2003E01.b
6	GO:0047668	amygdalin beta-glucosidase activity	molecular_function	1	GJCCJC2160G06.b
6	GO:0004143	diacylglycerol kinase activity	molecular_function	4	GJCCJC2031A05.b1, GJCCJC2038G04.b1, JGCCJG2045D04.b1, JGCCJG2049E07.b
7	GO:0016410	N-acyltransferase activity	molecular_function	17	Contig1585, JGCCJG2026F08.b, GJCCJC2057F11.b1, JGCCJG2013C02.b, JGCCJG2013H02.b, Contig717, Contig802, Contig1561, GJCCJC2010A09.b, GJCCJC2044F08.b, JGCCJG2005F06.b, JGCCJG2032D07.b, JGCCJG2039E05.b1, JGCCJG2041B12.b1, JGCCJG2043B01.b1, JGCCJG2051C02.b, Contig758
8	GO:0008536	Ran GTPase binding	molecular_function	5	Contig1136, GJCCJC1003B09.b, JGCCJG2016A10.b, JGCCJG2050B02.b, JGCCJG2064A08.b
6	GO:0043548	phosphoinositide 3-kinase binding	molecular_function	1	JGCCJG2067B01.b
7	GO:0004818	glutamate-tRNA ligase activity	molecular_function	1	GJCCJC2044D10.b
7	GO:0047334	diphosphate-fructose-6-phosphate 1-phosphotransferase activity	molecular_function	3	Contig421, Contig852, GJCCJC2020G11.b
7	GO:0004821	histidine-tRNA ligase activity	molecular_function	1	JGCCJG2014G11.b
5	GO:0004075	biotin carboxylase activity	molecular_function	1	JGCCJG2021E04.b
6	GO:0003939	L-iditol 2-dehydrogenase activity	molecular_function	1	JGCCJG2005F01.b
6	GO:0016207	4-coumarate-CoA ligase activity	molecular_function	2	Contig1226, GJCCJC2160B06.b
6	GO:0004474	malate synthase activity	molecular_function	4	Contig1025, Contig1242, JGCCJG2006F12.b, JGCCJG2058G02.b
7	GO:0050278	sedoheptulose-bisphosphatase activity	molecular_function	1	Contig1448
7	GO:0004775	succinate-CoA ligase (ADP-forming) activity	molecular_function	7	Contig109, Contig232, Contig710, Contig1578, GJCCJC2070D08.b, JGCCJG2027H06.b, JGCCJG2041C06.b1
7	GO:0015575	mannitol transmembrane transporter activity	molecular_function	1	GJCCJC2042A04.b
6	GO:0046914	transition metal ion binding	molecular_function	386	Contig1035, GJCCJC2004A03.b, GJCCJC2057D05.b, GJCCJC2057D05.b1, Contig131, Contig321, Contig460, Contig466, Contig495, Contig667, Contig761, Contig1027, Contig1209, Contig1362, Contig1414, Contig1480, Contig1531, Contig1540, Contig1548, Contig1604, Contig1606, GJCCJC1014D12.b, GJCCJC2003G01.b, GJCCJC2007G05.b, GJCCJC2008D07.b, GJCCJC2011G10.b, GJCCJC2013G05.b, GJCCJC2014G04.b, GJCCJC2023G08.b, GJ…
8	GO:0003934	GTP cyclohydrolase I activity	molecular_function	3	Contig632, GJCCJC2058H07.b1, GJCCJC2057F08.b1
4	GO:0030332	cyclin binding	molecular_function	2	JGCCJG2019E05.b, JGCCJG2043A12.b1
6	GO:0004221	ubiquitin thiolesterase activity	molecular_function	10	Contig381, GJCCJC2014F02.b, GJCCJC2022H08.b, GJCCJC2034A08.b, GJCCJC2074D07.b, GJCCJC2074E11.b, JGCCJG2019A03.b, JGCCJG2031F01.b, JGCCJG2040C04.b1, JGCCJG2059F12.b
7	GO:0016262	protein N-acetylglucosaminyltransferase activity	molecular_function	1	JGCCJG2063A12.b
4	GO:0031491	nucleosome binding	molecular_function	1	Contig1316
5	GO:0022838	substrate-specific channel activity	molecular_function	33	GJCCJC2160G03.b, JGCCJG2023G01.b, JGCCJG2068B07.b, JGCCJG2028H01.b, JGCCJG2047F06.b, GJCCJC2080D10.b, GJCCJC2024B12.b, JGCCJG2024H08.b, Contig642, Contig643, Contig713, GJCCJC2058A10.b1, Contig74, Contig652, Contig958, Contig1196, Contig1382, GJCCJC1014A07.b, GJCCJC2004C05.b, GJCCJC2009B04.b, GJCCJC2031F07.b1, GJCCJC2018D07.b, GJCCJC2025D08.b, GJCCJC2032D03.b, GJCCJC2058D11.b, GJCCJC2066G03.b, JG…
4	GO:0005048	signal sequence binding	molecular_function	5	Contig405, GJCCJC2016F12.b, JGCCJG2057D04.b, Contig420, GJCCJC2058G06.b1
7	GO:0016274	protein-arginine N-methyltransferase activity	molecular_function	3	Contig910, JGCCJG2007C11.b, Contig989
5	GO:0016818	hydrolase activity, acting on acid anhydrides, in phosphorus-containing anhydrides	molecular_function	197	Contig61, Contig367, Contig842, Contig877, Contig902, Contig995, Contig1026, Contig1321, GJCCJC2013F12.b, GJCCJC2040F04.b, GJCCJC2067A07.b, GJCCJC2068G07.b, GJCCJC2073B07.b, JGCCJG2009F12.b, JGCCJG2040B11.b1, GJCCJC2023A05.b, Contig273, Contig855, GJCCJC2002E09.b, GJCCJC2014C10.b, GJCCJC2015C02.b, GJCCJC2017C03.b, GJCCJC2019B07.b, GJCCJC2021F08.b, GJCCJC2032C02.b, GJCCJC2044D05.b, GJCCJC2045C05.b…
7	GO:0004324	ferredoxin-NADP+ reductase activity	molecular_function	2	JGCCJG2049A04.b, JGCCJG2061E02.b
6	GO:0004421	hydroxymethylglutaryl-CoA synthase activity	molecular_function	1	GJCCJC2023B04.b
4	GO:0032182	small conjugating protein binding	molecular_function	2	GJCCJC2013G03.b, JGCCJG2043A06.b1
6	GO:0015203	polyamine transmembrane transporter activity	molecular_function	2	JGCCJG2019A08.b, JGCCJG2047F05.b
6	GO:0004046	aminoacylase activity	molecular_function	2	Contig1521, JGCCJG2011F03.b
6	GO:0005052	peroxisome matrix targeting signal-1 binding	molecular_function	1	JGCCJG2057D04.b
7	GO:0004779	sulfate adenylyltransferase activity	molecular_function	7	Contig1199, GJCCJC2051D06.b, JGCCJG2002G02.b, JGCCJG2035E05.b, JGCCJG2054C09.b, JGCCJG2066G05.b, JGCCJG2068B11.b
6	GO:0019199	transmembrane receptor protein kinase activity	molecular_function	8	Contig349, Contig898, GJCCJC2022F12.b, GJCCJC2046B10.b1, GJCCJC2020E02.b, JGCCJG2005F02.b, JGCCJG2065G11.b, JGCCJG2067B01.b
6	GO:0047044	3-alpha(or 20-beta)-hydroxysteroid dehydrogenase activity	molecular_function	2	JGCCJG2040H07.b1, JGCCJG2063E05.b
5	GO:0016655	oxidoreductase activity, acting on NADH or NADPH, quinone or similar compound as acceptor	molecular_function	32	Contig96, Contig124, GJCCJC2032G04.b, JGCCJG2007H03.b, JGCCJG2019E03.b, Contig521, Contig782, Contig931, GJCCJC2027E01.b, JGCCJG2009D09.b, Contig430, Contig589, Contig1005, Contig1085, Contig1183, Contig1232, Contig1235, Contig1273, Contig1323, Contig1429, Contig1469, Contig1493, GJCCJC2009C09.b, GJCCJC2025F10.b, GJCCJC2057B10.b, GJCCJC2057B10.b1, JGCCJG2015F04.b, JGCCJG2022B03.b, JGCCJG2023A07.b…
6	GO:0004316	3-oxoacyl-[acyl-carrier-protein] reductase activity	molecular_function	8	Contig635, GJCCJC2004E05.b, GJCCJC2009D09.b, GJCCJC2011G11.b, GJCCJC2018H05.b, GJCCJC2053H04.b, JGCCJG2005F04.b, JGCCJG2040H07.b1
6	GO:0034256	chlorophyll(ide) b reductase activity	molecular_function	2	GJCCJC2053E12.b, JGCCJG2065C12.b
6	GO:0004845	uracil phosphoribosyltransferase activity	molecular_function	1	GJCCJC2004A06.b
7	GO:0003872	6-phosphofructokinase activity	molecular_function	4	Contig421, Contig852, GJCCJC2020G11.b, GJCCJC2022B07.b
7	GO:0008175	tRNA methyltransferase activity	molecular_function	1	GJCCJC2030H11.b1
6	GO:0043864	indoleacetamide hydrolase activity	molecular_function	1	JGCCJG2032H07.b
6	GO:0004109	coproporphyrinogen oxidase activity	molecular_function	1	JGCCJG2052D05.b
6	GO:0017169	CDP-alcohol phosphatidyltransferase activity	molecular_function	1	Contig1037
4	GO:0051287	NAD or NADH binding	molecular_function	32	Contig71, Contig298, Contig490, Contig575, Contig635, Contig804, Contig1011, Contig1100, Contig1121, Contig1323, Contig1493, GJCCJC2004E05.b, GJCCJC2015A10.b, GJCCJC2022G08.b, GJCCJC2049F12.b, GJCCJC2056A10.b, GJCCJC2061G03.b1, GJCCJC2065A08.b, GJCCJC2070B09.b, GJCCJC2070D05.b, GJCCJC2030H05.b1, GJCCJC2072B03.b, GJCCJC2077G01.b, JGCCJG2018F02.b, JGCCJG2022B07.b, JGCCJG2034E02.b, JGCCJG2034F02.b, …
2	GO:0060089	molecular transducer activity	molecular_function	80	GJCCJC2024B12.b, Contig605, Contig1240, JGCCJG2022A06.b, GJCCJC2077D08.b, Contig147, Contig210, Contig211, Contig228, Contig372, Contig405, Contig420, Contig450, Contig512, Contig599, Contig614, Contig1381, GJCCJC2008C05.b, GJCCJC2016F12.b, GJCCJC2020C04.b, GJCCJC2025F04.b, GJCCJC2026A08.b, GJCCJC2040H11.b, GJCCJC2044D10.b, GJCCJC2046F05.b1, GJCCJC2058G06.b1, GJCCJC2061A07.b, GJCCJC2061A07.b1, GJ…
5	GO:0051539	4 iron, 4 sulfur cluster binding	molecular_function	13	Contig131, Contig437, Contig589, Contig1005, Contig1323, Contig1373, GJCCJC2015E05.b, GJCCJC2071D08.b, GJCCJC2080G02.b, JGCCJG2010A06.b, JGCCJG2015F04.b, JGCCJG2022B03.b, JGCCJG2037F07.b1
5	GO:0005083	small GTPase regulator activity	molecular_function	14	Contig945, GJCCJC2005C05.b, GJCCJC2078E11.b, GJCCJC2032C05.b, Contig168, Contig1153, GJCCJC2047G11.b, GJCCJC2046B09.b1, GJCCJC2069C07.b, GJCCJC2069C07.b1, GJCCJC2019A01.b, JGCCJG2021A05.b, GJCCJC2010A03.b, GJCCJC2050G02.b
5	GO:0016720	delta12-fatty acid dehydrogenase activity	molecular_function	2	Contig340, GJCCJC2013C09.b
5	GO:0004860	protein kinase inhibitor activity	molecular_function	2	JGCCJG2019E05.b, JGCCJG2043A12.b1
5	GO:0016779	nucleotidyltransferase activity	molecular_function	51	Contig483, Contig1101, Contig1110, GJCCJC1013D10.b, GJCCJC2005E11.b, GJCCJC2007B08.b, GJCCJC2013H02.b, GJCCJC2024B09.b, GJCCJC2050B01.b, GJCCJC2062B12.b, JGCCJG2006C07.b, JGCCJG2014G09.b, JGCCJG2015G06.b, JGCCJG2030E06.b, JGCCJG2037F11.b1, Contig498, Contig1335, GJCCJC2028B07.b, Contig117, Contig190, Contig474, Contig712, GJCCJC2041C10.b1, GJCCJC2061G04.b2, GJCCJC2072C08.b, GJCCJC2072G09.b, JGCCJ…
5	GO:0016673	oxidoreductase activity, acting on sulfur group of donors, iron-sulfur protein as acceptor	molecular_function	1	Contig131
5	GO:0004055	argininosuccinate synthase activity	molecular_function	1	JGCCJG2058G08.b
5	GO:0016703	oxidoreductase activity, acting on single donors with incorporation of molecular oxygen, incorporation of one atom of oxygen (internal monooxygenases or internal mixed function oxidases)	molecular_function	4	Contig1014, Contig1265, Contig1226, GJCCJC2160B06.b
10	GO:0015091	ferric iron transmembrane transporter activity	molecular_function	3	Contig432, GJCCJC2008A08.b, GJCCJC2062D02.b
5	GO:0004553	hydrolase activity, hydrolyzing O-glycosyl compounds	molecular_function	69	GJCCJC2051C07.b, GJCCJC2054E03.b, Contig213, GJCCJC2010C06.b, GJCCJC2060C12.b1, JGCCJG2024H07.b, GJCCJC2050F08.b, JGCCJG2034D08.b, JGCCJG2068D05.b, Contig585, Contig1001, GJCCJC2029F09.b, GJCCJC2009A06.b, GJCCJC2052D09.b, GJCCJC2067B10.b, GJCCJC2077D07.b, JGCCJG2029B05.b, Contig980, GJCCJC2021G02.b, GJCCJC2037B08.b, GJCCJC2160G06.b, JGCCJG2022H12.b, JGCCJG2057G05.b, Contig461, Contig517, Contig68…
6	GO:0008447	L-ascorbate oxidase activity	molecular_function	1	Contig304
6	GO:0045439	isopenicillin-N epimerase activity	molecular_function	1	GJCCJC2064H05.b
7	GO:0042054	histone methyltransferase activity	molecular_function	8	JGCCJG2046G11.b1, Contig989, JGCCJG2007C11.b, GJCCJC2002E05.b, GJCCJC2021A08.b, GJCCJC2064A04.b, JGCCJG2041H10.b1, JGCCJG2050E08.b
6	GO:0008171	O-methyltransferase activity	molecular_function	3	GJCCJC2044F05.b, Contig343, JGCCJG2021F09.b
5	GO:0008393	fatty acid (omega-1)-hydroxylase activity	molecular_function	1	GJCCJC2044C06.b
3	GO:0022857	transmembrane transporter activity	molecular_function	191	JGCCJG2054A07.b, Contig652, Contig1196, Contig1382, GJCCJC1014A07.b, GJCCJC2018D07.b, GJCCJC2025D08.b, GJCCJC2032D03.b, GJCCJC2058D11.b, JGCCJG2012G02.b, JGCCJG2022C07.b, JGCCJG2036D09.b, JGCCJG2038B02.b1, JGCCJG2070D04.b, JGCCJG2047C07.b, Contig61, Contig367, Contig842, Contig877, Contig902, Contig995, Contig1026, Contig1321, GJCCJC2013F12.b, GJCCJC2040F04.b, GJCCJC2067A07.b, GJCCJC2068G07.b, GJ…
6	GO:0004638	phosphoribosylaminoimidazole carboxylase activity	molecular_function	1	GJCCJC2044B06.b
6	GO:0004490	methylglutaconyl-CoA hydratase activity	molecular_function	1	Contig1523
8	GO:0008253	5'-nucleotidase activity	molecular_function	1	Contig125
6	GO:0004322	ferroxidase activity	molecular_function	1	Contig1176
5	GO:0016634	oxidoreductase activity, acting on the CH-CH group of donors, oxygen as acceptor	molecular_function	6	JGCCJG2052D05.b, JGCCJG2047B01.b, Contig562, Contig1167, Contig1600, JGCCJG2002B12.b
7	GO:0015924	mannosyl-oligosaccharide mannosidase activity	molecular_function	1	JGCCJG2061E11.b
6	GO:0004030	aldehyde dehydrogenase [NAD(P)+] activity	molecular_function	2	Contig1361, GJCCJC2078E09.b
3	GO:0016740	transferase activity	molecular_function	651	GJCCJC2006D03.b, Contig1163, Contig1266, Contig1512, Contig1594, JGCCJG2052D01.b, Contig1585, Contig1149, Contig1470, JGCCJG2046G11.b1, JGCCJG2026F08.b, JGCCJG2050E06.b, GJCCJC2080E09.b, Contig196, GJCCJC2057C09.b, Contig200, JGCCJG2012A05.b, Contig635, GJCCJC2004E05.b, GJCCJC2009D09.b, GJCCJC2011G11.b, GJCCJC2018H05.b, GJCCJC2053H04.b, JGCCJG2005F04.b, JGCCJG2040H07.b1, Contig79, Contig644, Cont…
5	GO:0003743	translation initiation factor activity	molecular_function	43	Contig16, Contig34, Contig273, Contig378, Contig709, Contig999, Contig1143, Contig1160, Contig1344, Contig1375, Contig1425, Contig1513, Contig1538, Contig1556, GJCCJC2001B06.b, GJCCJC2002F03.b, GJCCJC1014D05.b, GJCCJC2003F12.b, GJCCJC2003G03.b, GJCCJC2009E12.b, GJCCJC2014E03.b, GJCCJC2017D09.b, GJCCJC2021G04.b, GJCCJC2029B03.b, GJCCJC2032C06.b, GJCCJC2044D05.b, GJCCJC2049H06.b, GJCCJC2051F09.b, G…
4	GO:0008665	2'-phosphotransferase activity	molecular_function	1	JGCCJG2019H06.b
3	GO:0042910	xenobiotic transporter activity	molecular_function	4	Contig432, Contig1089, GJCCJC2007G06.b, GJCCJC2062D02.b
6	GO:0001735	prenylcysteine oxidase activity	molecular_function	2	GJCCJC2078A04.b, JGCCJG2029B10.b
9	GO:0015591	D-ribose transmembrane transporter activity	molecular_function	1	GJCCJC2042A04.b
6	GO:0003992	N2-acetyl-L-ornithine:2-oxoglutarate 5-aminotransferase activity	molecular_function	1	GJCCJC2004F05.b
4	GO:0022803	passive transmembrane transporter activity	molecular_function	33	GJCCJC2160G03.b, JGCCJG2023G01.b, JGCCJG2068B07.b, JGCCJG2028H01.b, JGCCJG2047F06.b, GJCCJC2080D10.b, GJCCJC2024B12.b, JGCCJG2024H08.b, Contig642, Contig643, Contig713, GJCCJC2058A10.b1, Contig74, Contig652, Contig958, Contig1196, Contig1382, GJCCJC1014A07.b, GJCCJC2004C05.b, GJCCJC2009B04.b, GJCCJC2031F07.b1, GJCCJC2018D07.b, GJCCJC2025D08.b, GJCCJC2032D03.b, GJCCJC2058D11.b, GJCCJC2066G03.b, JG…
6	GO:0047987	hydroperoxide dehydratase activity	molecular_function	7	Contig1027, Contig1362, JGCCJG2020A01.b, JGCCJG2026F04.b, JGCCJG2036G12.b1, JGCCJG2041D12.b1, JGCCJG2055C12.b
4	GO:0031177	phosphopantetheine binding	molecular_function	1	JGCCJG2068E04.b
6	GO:0047964	glyoxylate reductase activity	molecular_function	3	GJCCJC2049F12.b, GJCCJC2070D05.b, JGCCJG2050D08.b
8	GO:0015082	di-, tri-valent inorganic cation transmembrane transporter activity	molecular_function	13	JGCCJG2005H11.b, JGCCJG2030H10.b, GJCCJC2040A11.b, JGCCJG2009C06.b, GJCCJC2052C12.b, Contig736, GJCCJC2032H03.b, JGCCJG2008B11.b, GJCCJC2004C07.b, JGCCJG2004D01.b, Contig432, GJCCJC2008A08.b, GJCCJC2062D02.b
6	GO:0042285	xylosyltransferase activity	molecular_function	4	Contig1237, GJCCJC2034C02.b, GJCCJC2047G02.b, GJCCJC2063B07.b
5	GO:0016004	phospholipase activator activity	molecular_function	3	Contig1249, JGCCJG2012B01.b, JGCCJG2031E11.b
6	GO:0016656	monodehydroascorbate reductase (NADH) activity	molecular_function	2	Contig96, Contig124
4	GO:0016168	chlorophyll binding	molecular_function	8	Contig178, Contig276, Contig437, Contig458, GJCCJC2004B02.b, GJCCJC2047H03.b, GJCCJC2071D08.b, JGCCJG2021C02.b
6	GO:0004516	nicotinate phosphoribosyltransferase activity	molecular_function	1	JGCCJG2057C07.b
6	GO:0004648	O-phospho-L-serine:2-oxoglutarate aminotransferase activity	molecular_function	1	GJCCJC2029G11.b
6	GO:0000287	magnesium ion binding	molecular_function	48	Contig181, Contig204, Contig257, Contig266, Contig289, Contig333, Contig415, Contig437, Contig506, Contig535, Contig575, Contig583, Contig638, Contig640, Contig672, Contig694, Contig788, Contig789, Contig851, Contig1135, Contig1142, Contig1258, Contig1505, Contig1530, Contig1555, GJCCJC1004H08.b, GJCCJC2031C05.b1, GJCCJC2024G04.b, GJCCJC2027H06.b, GJCCJC2029F02.b, GJCCJC2029F07.b, GJCCJC2043C12.b…
6	GO:0019152	acetoin dehydrogenase activity	molecular_function	1	JGCCJG2005F04.b
6	GO:0046899	nucleoside triphosphate adenylate kinase activity	molecular_function	2	GJCCJC2064F08.b, JGCCJG2041B12.b1
4	GO:0016944	RNA polymerase II transcription elongation factor activity	molecular_function	1	JGCCJG2069E09.b
5	GO:0016538	cyclin-dependent protein kinase regulator activity	molecular_function	2	JGCCJG2019E05.b, JGCCJG2043A12.b1
6	GO:0008121	ubiquinol-cytochrome-c reductase activity	molecular_function	7	Contig425, Contig661, Contig1283, Contig1436, Contig1439, JGCCJG2018D05.b, JGCCJG2036D07.b
5	GO:0000062	acyl-CoA binding	molecular_function	2	Contig1021, JGCCJG2020C12.b
6	GO:0009044	xylan 1,4-beta-xylosidase activity	molecular_function	3	GJCCJC2050F08.b, JGCCJG2034D08.b, JGCCJG2068D05.b
7	GO:0003860	3-hydroxyisobutyryl-CoA hydrolase activity	molecular_function	2	GJCCJC2038C03.b1, JGCCJG2002B11.b
6	GO:0003747	translation release factor activity	molecular_function	2	Contig847, JGCCJG2055H09.b
8	GO:0005402	cation:sugar symporter activity	molecular_function	12	Contig702, Contig1376, GJCCJC2002F08.b, GJCCJC2009D12.b, GJCCJC2042A04.b, GJCCJC2051B09.b, JGCCJG2005D04.b, JGCCJG2009A07.b, JGCCJG2038A03.b1, JGCCJG2063C12.b, JGCCJG2005A03.b, JGCCJG2035B06.b1
4	GO:0016860	intramolecular oxidoreductase activity	molecular_function	25	GJCCJC2009C01.b, GJCCJC2038G05.b1, GJCCJC2038H05.b1, GJCCJC2077B10.b, Contig975, Contig157, Contig407, Contig1452, GJCCJC2034G04.b, GJCCJC2068E01.b, GJCCJC2073E11.b, JGCCJG2035D01.b, Contig694, Contig1555, GJCCJC2048H10.b1, Contig1007, Contig1069, Contig482, Contig1410, GJCCJC2016E01.b, JGCCJG2034A11.b, JGCCJG2063H12.b, GJCCJC2018G12.b, Contig378, GJCCJC2067A03.b
6	GO:0003865	3-oxo-5-alpha-steroid 4-dehydrogenase activity	molecular_function	1	Contig1144
3	GO:0003711	transcription elongation regulator activity	molecular_function	1	JGCCJG2069E09.b
8	GO:0015605	organophosphate ester transmembrane transporter activity	molecular_function	5	GJCCJC2019G11.b, GJCCJC2054H01.b, GJCCJC2068C04.b, JGCCJG2019A08.b, JGCCJG2047F05.b
7	GO:0008508	bile acid:sodium symporter activity	molecular_function	2	Contig1559, JGCCJG2067F11.b
4	GO:0016638	oxidoreductase activity, acting on the CH-NH2 group of donors	molecular_function	4	Contig351, GJCCJC2050B12.b, Contig1388, JGCCJG2033G05.b
6	GO:0047652	allantoate deiminase activity	molecular_function	1	Contig278
6	GO:0003697	single-stranded DNA binding	molecular_function	4	GJCCJC2048B11.b1, GJCCJC2055C10.b, GJCCJC2078G07.b, JGCCJG2015B12.b
8	GO:0004185	serine-type carboxypeptidase activity	molecular_function	8	Contig104, Contig253, Contig494, Contig1024, GJCCJC2001C01.b, GJCCJC2004G07.b, JGCCJG2030E05.b, JGCCJG2070E04.b
7	GO:0004647	phosphoserine phosphatase activity	molecular_function	1	GJCCJC2071H06.b
7	GO:0009678	hydrogen-translocating pyrophosphatase activity	molecular_function	2	Contig236, JGCCJG2010B06.b
6	GO:0016984	ribulose-bisphosphate carboxylase activity	molecular_function	9	Contig181, Contig257, Contig640, Contig851, GJCCJC2058A12.b, GJCCJC2060D08.b1, GJCCJC2057B05.b1, JGCCJG2032D01.b, JGCCJG2041B04.b1
6	GO:0031543	peptidyl-proline dioxygenase activity	molecular_function	1	GJCCJC2010F05.b
8	GO:0015367	oxoglutarate:malate antiporter activity	molecular_function	1	GJCCJC2056D05.b
5	GO:0010290	chlorophyll catabolite transmembrane transporter activity	molecular_function	1	GJCCJC2007G06.b
7	GO:0016894	endonuclease activity, active with either ribo- or deoxyribonucleic acids and producing 3'-phosphomonoesters	molecular_function	3	Contig1246, JGCCJG2008D03.b, JGCCJG2022H08.b
6	GO:0050379	UDP-glucuronate 5'-epimerase activity	molecular_function	2	GJCCJC2010G07.b, GJCCJC2025G06.b
5	GO:0050113	inositol oxygenase activity	molecular_function	1	Contig1193
5	GO:0010329	auxin efflux transmembrane transporter activity	molecular_function	3	Contig432, Contig1089, GJCCJC2062D02.b
8	GO:0008928	mannose-1-phosphate guanylyltransferase (GDP) activity	molecular_function	1	Contig267
6	GO:0017050	D-erythro-sphingosine kinase activity	molecular_function	2	GJCCJC2038G04.b1, JGCCJG2045D04.b1
6	GO:0033919	glucan 1,3-alpha-glucosidase activity	molecular_function	1	JGCCJG2055C02.b
4	GO:0005543	phospholipid binding	molecular_function	19	GJCCJC1001F06.b, GJCCJC2071E02.b, Contig659, Contig707, Contig846, GJCCJC2003G09.b, GJCCJC2011D02.b, GJCCJC2020B02.b, GJCCJC2032C05.b, GJCCJC2058G07.b1, GJCCJC2074C10.b, JGCCJG2012C07.b, JGCCJG2017G04.b1, Contig1502, GJCCJC2030D10.b1, Contig610, GJCCJC2009H04.b, GJCCJC2048E07.b1, GJCCJC2059F04.b
8	GO:0050736	O-malonyltransferase activity	molecular_function	1	GJCCJC2016G09.b
6	GO:0034062	RNA polymerase activity	molecular_function	15	Contig1101, Contig1110, GJCCJC1013D10.b, GJCCJC2005E11.b, GJCCJC2007B08.b, GJCCJC2013H02.b, GJCCJC2024B09.b, GJCCJC2050B01.b, GJCCJC2062B12.b, JGCCJG2006C07.b, JGCCJG2014G09.b, JGCCJG2015G06.b, JGCCJG2030E06.b, JGCCJG2037F11.b1, GJCCJC2029G06.b
9	GO:0003777	microtubule motor activity	molecular_function	6	GJCCJC2020E02.b, GJCCJC2039E09.b, GJCCJC2051A02.b, GJCCJC2062G09.b1, JGCCJG2005F02.b, JGCCJG2057E12.b
6	GO:0030291	protein serine/threonine kinase inhibitor activity	molecular_function	2	JGCCJG2019E05.b, JGCCJG2043A12.b1
8	GO:0008353	RNA polymerase II carboxy-terminal domain kinase activity	molecular_function	3	Contig179, GJCCJC2028D04.b, GJCCJC2045A06.b1
5	GO:0010291	carotene beta-ring hydroxylase activity	molecular_function	1	GJCCJC2038C03.b1
4	GO:0008565	protein transporter activity	molecular_function	31	Contig309, Contig1437, Contig1457, Contig1552, GJCCJC2005E09.b, GJCCJC2048A02.b1, GJCCJC2048G05.b1, GJCCJC2059C04.b, GJCCJC2064E01.b, GJCCJC2074H11.b, GJCCJC2078A06.b, JGCCJG2032G02.b, JGCCJG2033C09.b, JGCCJG2038G01.b1, JGCCJG2055A10.b, JGCCJG2056G08.b, Contig11, Contig428, Contig573, Contig1123, Contig1131, Contig1253, GJCCJC2020C08.b, GJCCJC2033E03.b, GJCCJC2054G05.b, GJCCJC2060F10.b1, GJCCJC20…
8	GO:0003983	UTP:glucose-1-phosphate uridylyltransferase activity	molecular_function	1	GJCCJC2049C04.b
4	GO:0019948	SUMO activating enzyme activity	molecular_function	1	Contig332
6	GO:0008187	poly-pyrimidine tract binding	molecular_function	2	GJCCJC2020E09.b, JGCCJG2014C10.b
7	GO:0004532	exoribonuclease activity	molecular_function	5	Contig1368, GJCCJC2024H02.b, GJCCJC2059H10.b, JGCCJG2020C05.b, JGCCJG2051D10.b
6	GO:0003842	1-pyrroline-5-carboxylate dehydrogenase activity	molecular_function	1	JGCCJG2026E05.b
3	GO:0030371	translation repressor activity	molecular_function	1	JGCCJG2023D11.b
6	GO:0004641	phosphoribosylformylglycinamidine cyclo-ligase activity	molecular_function	2	GJCCJC2048H03.b1, JGCCJG2062B11.b
8	GO:0015299	solute:hydrogen antiporter activity	molecular_function	3	GJCCJC2011E06.b, GJCCJC2004C07.b, GJCCJC2008G11.b
6	GO:0033808	6'-deoxychalcone synthase activity	molecular_function	1	JGCCJG2047D03.b
4	GO:0005527	macrolide binding	molecular_function	3	Contig985, JGCCJG2028E09.b, JGCCJG2033D07.b
5	GO:0003755	peptidyl-prolyl cis-trans isomerase activity	molecular_function	12	Contig89, Contig764, Contig981, Contig985, Contig1206, Contig1353, Contig1547, GJCCJC2020E01.b, JGCCJG2028E09.b, JGCCJG2033D07.b, JGCCJG2049B02.b, JGCCJG2059D07.b
5	GO:0016884	carbon-nitrogen ligase activity, with glutamine as amido-N-donor	molecular_function	8	GJCCJC2072F11.b, JGCCJG2032H07.b, Contig48, Contig880, GJCCJC2029A08.b, GJCCJC2079B03.b, JGCCJG2027F05.b, JGCCJG2049E06.b
2	GO:0005215	transporter activity	molecular_function	242	JGCCJG2054A07.b, Contig652, Contig1196, Contig1382, GJCCJC1014A07.b, GJCCJC2018D07.b, GJCCJC2025D08.b, GJCCJC2032D03.b, GJCCJC2058D11.b, JGCCJG2012G02.b, JGCCJG2022C07.b, JGCCJG2036D09.b, JGCCJG2038B02.b1, JGCCJG2070D04.b, JGCCJG2047C07.b, Contig61, Contig367, Contig842, Contig877, Contig902, Contig995, Contig1026, Contig1321, GJCCJC2013F12.b, GJCCJC2040F04.b, GJCCJC2067A07.b, GJCCJC2068G07.b, GJ…
7	GO:0046480	galactolipid galactosyltransferase activity	molecular_function	1	GJCCJC2048C08.b1
7	GO:0047209	coniferyl-alcohol glucosyltransferase activity	molecular_function	1	GJCCJC2031H05.b1
8	GO:0015085	calcium ion transmembrane transporter activity	molecular_function	3	JGCCJG2005H11.b, JGCCJG2030H10.b, GJCCJC2004C07.b
6	GO:0004794	L-threonine ammonia-lyase activity	molecular_function	2	GJCCJC2037G05.b, JGCCJG2045B10.b1
6	GO:0003989	acetyl-CoA carboxylase activity	molecular_function	5	Contig655, GJCCJC2010F04.b, GJCCJC2058F02.b, JGCCJG2018H07.b, JGCCJG2021E04.b
6	GO:0070001	aspartic-type peptidase activity	molecular_function	18	Contig773, Contig977, Contig993, Contig1061, Contig1103, Contig1589, GJCCJC2003C02.b, GJCCJC2005G04.b, GJCCJC2017A02.b, GJCCJC2020E06.b, GJCCJC2020G01.b, GJCCJC2024B04.b, GJCCJC2029E02.b, GJCCJC2068B12.b, GJCCJC2070D07.b, JGCCJG2005D10.b, JGCCJG2023A06.b, JGCCJG2070G06.b
6	GO:0008446	GDP-mannose 4,6-dehydratase activity	molecular_function	1	GJCCJC2077B03.b
7	GO:0015172	acidic amino acid transmembrane transporter activity	molecular_function	2	GJCCJC2070E02.b, JGCCJG2044A11.b1
4	GO:0005096	GTPase activator activity	molecular_function	10	Contig945, GJCCJC2005C05.b, GJCCJC2032C05.b, Contig168, Contig1153, GJCCJC2047G11.b, GJCCJC2046B09.b1, GJCCJC2069C07.b, GJCCJC2069C07.b1, GJCCJC2050G02.b
8	GO:0008469	histone-arginine N-methyltransferase activity	molecular_function	2	Contig989, JGCCJG2007C11.b
8	GO:0016290	palmitoyl-CoA hydrolase activity	molecular_function	1	JGCCJG2043B05.b1
5	GO:0016790	thiolester hydrolase activity	molecular_function	21	Contig196, GJCCJC2057C09.b, GJCCJC2038C03.b1, JGCCJG2002B11.b, JGCCJG2043B05.b1, Contig381, GJCCJC2014F02.b, GJCCJC2022H08.b, GJCCJC2034A08.b, GJCCJC2074D07.b, GJCCJC2074E11.b, JGCCJG2019A03.b, JGCCJG2031F01.b, JGCCJG2040C04.b1, JGCCJG2059F12.b, Contig876, GJCCJC1003B11.b, GJCCJC2026D05.b, GJCCJC2061B02.b, GJCCJC2061B02.b1, GJCCJC2061B02.b2
6	GO:0004615	phosphomannomutase activity	molecular_function	1	GJCCJC2051G01.b
4	GO:0008233	peptidase activity	molecular_function	176	Contig570, Contig722, Contig736, Contig881, Contig885, Contig906, Contig1151, Contig1602, GJCCJC2021H04.b, GJCCJC2028D11.b, GJCCJC2032H03.b, JGCCJG2068A05.b, Contig132, Contig433, Contig1355, Contig1473, GJCCJC2003H03.b, GJCCJC2025D10.b, GJCCJC2034E05.b, GJCCJC2046E06.b1, GJCCJC2080G01.b, GJCCJC2080H04.b, JGCCJG2007G12.b, JGCCJG2016F12.b, JGCCJG2040A12.b1, JGCCJG2047A09.b, JGCCJG2051A03.b, JGCCJG…
5	GO:0004364	glutathione transferase activity	molecular_function	5	Contig1163, Contig1266, Contig1512, Contig1594, JGCCJG2052D01.b
4	GO:0016769	transferase activity, transferring nitrogenous groups	molecular_function	27	JGCCJG2027D12.b, GJCCJC2043D07.b, GJCCJC2049H02.b, JGCCJG2010F12.b, JGCCJG2011B03.b, JGCCJG2016F10.b, JGCCJG2017B04.b1, GJCCJC2031B05.b1, GJCCJC2004E02.b, JGCCJG2018H02.b, Contig141, Contig303, Contig714, Contig1072, Contig1509, GJCCJC2032F03.b, GJCCJC2038A09.b1, GJCCJC2053F11.b, GJCCJC2060E08.b3, JGCCJG1001H11.b, JGCCJG2017D05.b1, JGCCJG2026A10.b, JGCCJG2054D02.b, JGCCJG2061C09.b, GJCCJC2029G11.…
7	GO:0008374	O-acyltransferase activity	molecular_function	12	GJCCJC2006D03.b, GJCCJC2003H11.b, GJCCJC2046E05.b1, GJCCJC2016G09.b, JGCCJG2032E11.b, JGCCJG2050C02.b, GJCCJC2048D07.b1, JGCCJG2013H10.b, GJCCJC2071A01.b, JGCCJG2013C02.b, JGCCJG2013H02.b, JGCCJG2030B02.b
6	GO:0008757	S-adenosylmethionine-dependent methyltransferase activity	molecular_function	24	JGCCJG2046G11.b1, GJCCJC2005C04.b, Contig12, GJCCJC2068A03.b, Contig910, JGCCJG2007C11.b, GJCCJC2044F05.b, GJCCJC2001D10.b, Contig989, Contig758, Contig1091, JGCCJG2009F01.b, GJCCJC2029B05.b, Contig343, JGCCJG2055B01.b, GJCCJC2002E05.b, GJCCJC2021A08.b, GJCCJC2064A04.b, JGCCJG2041H10.b1, JGCCJG2050E08.b, JGCCJG2054E09.b, Contig1017, JGCCJG2015B04.b, GJCCJC2030H11.b1
6	GO:0030570	pectate lyase activity	molecular_function	1	JGCCJG2002B02.b
5	GO:0030614	oxidoreductase activity, acting on phosphorus or arsenic in donors, with disulfide as acceptor	molecular_function	2	GJCCJC1003B01.b, GJCCJC2017G03.b
7	GO:0008270	zinc ion binding	molecular_function	231	Contig57, Contig71, Contig214, Contig281, Contig290, Contig298, Contig328, Contig336, Contig351, Contig355, Contig367, Contig409, Contig411, Contig423, Contig493, Contig516, Contig521, Contig637, Contig657, Contig707, Contig782, Contig804, Contig805, Contig814, Contig842, Contig846, Contig859, Contig876, Contig888, Contig908, Contig931, Contig945, Contig956, Contig989, Contig995, Contig1000, Cont…
7	GO:0003964	RNA-directed DNA polymerase activity	molecular_function	7	Contig806, GJCCJC2017A02.b, GJCCJC2020G01.b, GJCCJC2024B04.b, GJCCJC2029E02.b, GJCCJC2068B12.b, JGCCJG2005D10.b
6	GO:0004084	branched-chain-amino-acid transaminase activity	molecular_function	2	GJCCJC2004E02.b, JGCCJG2018H02.b
5	GO:0031492	nucleosomal DNA binding	molecular_function	1	Contig1316
6	GO:0004620	phospholipase activity	molecular_function	8	GJCCJC1001H01.b, GJCCJC2016G03.b, GJCCJC2048A08.b1, Contig884, GJCCJC2002G01.b, JGCCJG2029B10.b, Contig1098, JGCCJG2059B10.b
6	GO:0018812	3-hydroxyacyl-CoA dehydratase activity	molecular_function	5	Contig482, Contig1410, GJCCJC2016E01.b, JGCCJG2034A11.b, JGCCJG2063H12.b
7	GO:0003993	acid phosphatase activity	molecular_function	7	Contig125, GJCCJC2052C10.b, GJCCJC2067G08.b, GJCCJC2077B06.b, JGCCJG2005D09.b, JGCCJG2010G02.b, JGCCJG2061D06.b
5	GO:0016869	intramolecular transferase activity, transferring amino groups	molecular_function	2	GJCCJC2043D07.b, JGCCJG2010F12.b
6	GO:0008415	acyltransferase activity	molecular_function	87	GJCCJC2006D03.b, Contig1585, JGCCJG2026F08.b, Contig196, GJCCJC2057C09.b, Contig200, JGCCJG2012A05.b, Contig635, GJCCJC2004E05.b, GJCCJC2009D09.b, GJCCJC2011G11.b, GJCCJC2018H05.b, GJCCJC2053H04.b, JGCCJG2005F04.b, JGCCJG2040H07.b1, Contig79, Contig644, Contig1291, GJCCJC2058B04.b, GJCCJC2058B04.b1, GJCCJC2080C08.b, GJCCJC2057F11.b1, GJCCJC2003H11.b, GJCCJC2046E05.b1, GJCCJC2016G09.b, JGCCJG2032E…
6	GO:0016972	thiol oxidase activity	molecular_function	1	JGCCJG2035D01.b
6	GO:0018822	nitrile hydratase activity	molecular_function	2	JGCCJG2013G12.b, JGCCJG2021C09.b
6	GO:0004066	asparagine synthase (glutamine-hydrolyzing) activity	molecular_function	2	JGCCJG2027F05.b, JGCCJG2049E06.b
7	GO:0047325	inositol tetrakisphosphate 1-kinase activity	molecular_function	1	JGCCJG2022G08.b
5	GO:0004738	pyruvate dehydrogenase activity	molecular_function	8	Contig83, Contig225, Contig230, Contig1192, GJCCJC2011H11.b, GJCCJC2050D01.b, GJCCJC2061B04.b2, JGCCJG2052A03.b
5	GO:0005528	FK506 binding	molecular_function	3	Contig985, JGCCJG2028E09.b, JGCCJG2033D07.b
7	GO:0003843	1,3-beta-glucan synthase activity	molecular_function	6	Contig1275, GJCCJC2016E05.b, GJCCJC2032C07.b, JGCCJG2009C11.b, JGCCJG2024G01.b, JGCCJG2032B08.b
6	GO:0016707	gibberellin 3-beta-dioxygenase activity	molecular_function	1	Contig933
6	GO:0005092	GDP-dissociation inhibitor activity	molecular_function	2	GJCCJC2019A01.b, JGCCJG2021A05.b
6	GO:0004301	epoxide hydrolase activity	molecular_function	8	Contig1092, Contig1093, GJCCJC2009D01.b, GJCCJC2029E03.b, JGCCJG2021G08.b, JGCCJG2021G12.b, JGCCJG2021H12.b, JGCCJG2026G09.b
7	GO:0008889	glycerophosphodiester phosphodiesterase activity	molecular_function	1	JGCCJG2006E08.b
5	GO:0015036	disulfide oxidoreductase activity	molecular_function	11	Contig948, JGCCJG2052B09.b, Contig96, GJCCJC2005E02.b, JGCCJG2067E02.b, Contig424, Contig1138, GJCCJC1003B01.b, GJCCJC2017G03.b, GJCCJC2066G02.b, JGCCJG2013A02.b
5	GO:0045330	aspartyl esterase activity	molecular_function	8	Contig1352, GJCCJC2002C02.b, GJCCJC2013G09.b, GJCCJC2033G07.b, GJCCJC2034H11.b, GJCCJC2047E09.b, GJCCJC2056D11.b, GJCCJC2059D02.b
4	GO:0051219	phosphoprotein binding	molecular_function	2	GJCCJC2010G08.b, JGCCJG2044C01.b1
5	GO:0016862	intramolecular oxidoreductase activity, interconverting keto- and enol-groups	molecular_function	8	Contig975, Contig157, Contig407, Contig1452, GJCCJC2034G04.b, GJCCJC2068E01.b, GJCCJC2073E11.b, JGCCJG2035D01.b
6	GO:0008863	formate dehydrogenase activity	molecular_function	1	GJCCJC2022G08.b
6	GO:0004777	succinate-semialdehyde dehydrogenase activity	molecular_function	1	JGCCJG2018F02.b
6	GO:0035251	UDP-glucosyltransferase activity	molecular_function	39	Contig1275, GJCCJC2016E05.b, GJCCJC2032C07.b, JGCCJG2009C11.b, JGCCJG2024G01.b, JGCCJG2032B08.b, Contig584, JGCCJG2010H12.b, Contig267, JGCCJG2009C02.b, Contig41, Contig623, Contig1495, Contig1504, GJCCJC2018A02.b, GJCCJC2034G07.b, GJCCJC2053H10.b, GJCCJC2078C01.b, JGCCJG2005A02.b, JGCCJG2044B05.b1, GJCCJC2031H05.b1, GJCCJC2031H06.b1, GJCCJC2020C09.b, JGCCJG2027E03.b, JGCCJG2055C06.b, Contig882, …
5	GO:0015932	nucleobase, nucleoside, nucleotide and nucleic acid transmembrane transporter activity	molecular_function	7	Contig484, Contig1200, Contig403, Contig702, JGCCJG2009A07.b, JGCCJG2063C12.b, Contig1358
6	GO:0019202	amino acid kinase activity	molecular_function	1	GJCCJC2055C11.b
6	GO:0008375	acetylglucosaminyltransferase activity	molecular_function	11	GJCCJC2045D03.b1, JGCCJG2062B09.b, JGCCJG2063A12.b, GJCCJC2003E10.b, GJCCJC2033F07.b, GJCCJC2034C02.b, GJCCJC2047G02.b, GJCCJC2063B07.b, GJCCJC2072A08.b, JGCCJG2023H08.b, JGCCJG2063B04.b
6	GO:0004090	carbonyl reductase (NADPH) activity	molecular_function	1	Contig1191
4	GO:0019210	kinase inhibitor activity	molecular_function	2	JGCCJG2019E05.b, JGCCJG2043A12.b1
7	GO:0004197	cysteine-type endopeptidase activity	molecular_function	32	Contig105, Contig156, Contig234, Contig515, Contig978, Contig991, Contig1164, Contig1181, Contig1194, Contig1278, Contig1300, Contig1319, Contig1389, Contig1440, GJCCJC2004E10.b, JGCCJG2013E03.b, JGCCJG2016H02.b, JGCCJG2018B01.b, JGCCJG2026C02.b, JGCCJG2027C09.b, JGCCJG2032E07.b, JGCCJG2040C02.b1, JGCCJG2040C04.b1, JGCCJG2040D12.b1, JGCCJG2043G08.b1, JGCCJG2047C05.b, JGCCJG2051H07.b, JGCCJG2059H1…
6	GO:0004618	phosphoglycerate kinase activity	molecular_function	4	Contig143, GJCCJC2017G08.b, GJCCJC2029H04.b, JGCCJG2016B01.b
6	GO:0051015	actin filament binding	molecular_function	1	JGCCJG2032A02.b
7	GO:0046524	sucrose-phosphate synthase activity	molecular_function	1	GJCCJC2047B02.b
9	GO:0008419	RNA lariat debranching enzyme activity	molecular_function	1	Contig761
7	GO:0050321	tau-protein kinase activity	molecular_function	7	Contig370, Contig1497, GJCCJC2004C09.b, GJCCJC2007C03.b, GJCCJC2044F02.b, GJCCJC2046B02.b1, JGCCJG2048G06.b
6	GO:0004737	pyruvate decarboxylase activity	molecular_function	1	GJCCJC2031C05.b1
10	GO:0015385	sodium:hydrogen antiporter activity	molecular_function	1	GJCCJC2011E06.b
6	GO:0004345	glucose-6-phosphate dehydrogenase activity	molecular_function	1	JGCCJG2054A04.b
6	GO:0045431	flavonol synthase activity	molecular_function	4	Contig1114, GJCCJC2003B01.b, JGCCJG2043B03.b1, JGCCJG2056E02.b
7	GO:0070290	NAPE-specific phospholipase D activity	molecular_function	3	GJCCJC1001H01.b, GJCCJC2016G03.b, GJCCJC2048A08.b1
5	GO:0016298	lipase activity	molecular_function	28	Contig520, JGCCJG2012E11.b, JGCCJG2025D05.b, JGCCJG2046H10.b1, JGCCJG2048D03.b, GJCCJC1001H01.b, GJCCJC2016G03.b, GJCCJC2048A08.b1, Contig84, Contig867, Contig1070, Contig1303, Contig1544, GJCCJC2009F09.b, GJCCJC2018F09.b, GJCCJC2069F03.b, GJCCJC2069F03.b1, GJCCJC2078B02.b, GJCCJC2080E06.b, JGCCJG2011G08.b, JGCCJG2016F07.b, JGCCJG2018F11.b, JGCCJG2061A03.b, Contig884, GJCCJC2002G01.b, JGCCJG2029B…
6	GO:0008490	arsenite secondary active transmembrane transporter activity	molecular_function	1	Contig547
4	GO:0016722	oxidoreductase activity, oxidizing metal ions	molecular_function	1	Contig1176
7	GO:0015216	purine nucleotide transmembrane transporter activity	molecular_function	2	Contig484, Contig1200
7	GO:0030151	molybdenum ion binding	molecular_function	1	Contig72
5	GO:0080081	4-methylumbelliferyl-beta-D-glucopyranoside beta-glucosidase activity	molecular_function	1	GJCCJC2160G06.b
6	GO:0004614	phosphoglucomutase activity	molecular_function	2	Contig506, Contig1505
5	GO:0015198	oligopeptide transporter activity	molecular_function	3	Contig1115, GJCCJC2019E10.b, GJCCJC2072B10.b
4	GO:0010428	methyl-CpNpG binding	molecular_function	1	JGCCJG2046G11.b1
3	GO:0005515	protein binding	molecular_function	603	Contig832, Contig914, Contig924, Contig1233, GJCCJC2001D10.b, GJCCJC2009B02.b, GJCCJC2045C08.b1, JGCCJG2008H09.b, JGCCJG2051B03.b, Contig85, Contig134, Contig188, Contig343, GJCCJC2007B08.b, GJCCJC2021D10.b, GJCCJC2021D11.b, GJCCJC2023G02.b, GJCCJC2025H09.b, GJCCJC2027G03.b, GJCCJC2029D12.b, GJCCJC2042G09.b, GJCCJC2050B01.b, GJCCJC2072D10.b, GJCCJC2077E04.b, JGCCJG2021F09.b, JGCCJG2027A09.b, Cont…
7	GO:0010296	prenylcysteine methylesterase activity	molecular_function	1	JGCCJG2017C12.b1
7	GO:0008705	methionine synthase activity	molecular_function	2	Contig1149, Contig1470
8	GO:0051753	mannan synthase activity	molecular_function	1	GJCCJC2071E04.b
7	GO:0004365	glyceraldehyde-3-phosphate dehydrogenase (phosphorylating) activity	molecular_function	10	Contig71, Contig298, Contig804, Contig1121, GJCCJC2015A10.b, GJCCJC2061G03.b1, GJCCJC2065A08.b, JGCCJG2034E02.b, JGCCJG2034F02.b, JGCCJG2060B05.b
5	GO:0008060	ARF GTPase activator activity	molecular_function	2	Contig945, GJCCJC2005C05.b
5	GO:0004091	carboxylesterase activity	molecular_function	41	Contig1352, GJCCJC2002C02.b, GJCCJC2013G09.b, GJCCJC2033G07.b, GJCCJC2034H11.b, GJCCJC2047E09.b, GJCCJC2056D11.b, GJCCJC2059D02.b, Contig108, JGCCJG2017C12.b1, Contig84, Contig867, Contig1070, Contig1303, Contig1544, GJCCJC2009F09.b, GJCCJC2018F09.b, GJCCJC2069F03.b, GJCCJC2069F03.b1, GJCCJC2078B02.b, GJCCJC2080E06.b, JGCCJG2011G08.b, JGCCJG2016F07.b, JGCCJG2018F11.b, JGCCJG2061A03.b, Contig277, …
5	GO:0008168	methyltransferase activity	molecular_function	55	Contig1149, Contig1470, JGCCJG2046G11.b1, GJCCJC2005C04.b, Contig409, Contig1535, Contig12, GJCCJC2068A03.b, Contig910, JGCCJG2007C11.b, GJCCJC2044F05.b, Contig343, GJCCJC2001D10.b, Contig989, JGCCJG2021F09.b, GJCCJC2049H02.b, Contig758, Contig1091, JGCCJG2009F01.b, GJCCJC2029B05.b, JGCCJG2055B01.b, GJCCJC2002E05.b, GJCCJC2021A08.b, GJCCJC2064A04.b, JGCCJG2041H10.b1, JGCCJG2050E08.b, JGCCJG2054E0…
4	GO:0004096	catalase activity	molecular_function	9	Contig1531, Contig1540, Contig1606, GJCCJC2004F07.b, GJCCJC2069F02.b1, JGCCJG1001E11.b, JGCCJG2003D02.b, JGCCJG2027G07.b, JGCCJG2054G11.b
5	GO:0004518	nuclease activity	molecular_function	29	Contig1246, JGCCJG2008D03.b, JGCCJG2022H08.b, Contig761, GJCCJC2064B12.b, Contig1368, GJCCJC2024H02.b, GJCCJC2059H10.b, JGCCJG2020C05.b, JGCCJG2051D10.b, GJCCJC2032A02.b, Contig766, GJCCJC2047H11.b, Contig120, GJCCJC2067D11.b, JGCCJG2019B03.b, JGCCJG2052F10.b, GJCCJC2020G01.b, GJCCJC2024B04.b, GJCCJC2055D12.b, GJCCJC2068B12.b, JGCCJG2005D10.b, Contig703, GJCCJC2070G10.b, GJCCJC2076C08.b, JGCCJG20…
5	GO:0000049	tRNA binding	molecular_function	4	GJCCJC2007A04.b, GJCCJC2066F10.b, GJCCJC2073B12.b, JGCCJG2032H02.b
4	GO:0009374	biotin binding	molecular_function	3	Contig655, GJCCJC2058F02.b, JGCCJG2021E04.b
6	GO:0080030	methyl indole-3-acetate esterase activity	molecular_function	1	Contig108
5	GO:0003995	acyl-CoA dehydrogenase activity	molecular_function	6	Contig562, Contig1167, Contig1184, Contig1401, Contig1600, JGCCJG2002B12.b
6	GO:0004347	glucose-6-phosphate isomerase activity	molecular_function	4	GJCCJC2009C01.b, GJCCJC2038G05.b1, GJCCJC2038H05.b1, GJCCJC2077B10.b
4	GO:0051213	dioxygenase activity	molecular_function	13	Contig390, JGCCJG2016C05.b, GJCCJC2006D03.b, JGCCJG2057A06.b, JGCCJG2067F08.b, Contig1114, GJCCJC2003B01.b, GJCCJC2028H11.b, JGCCJG2043B03.b1, JGCCJG2056E02.b, GJCCJC2009C06.b, GJCCJC2061G07.b, GJCCJC2061G07.b2
6	GO:0004616	phosphogluconate dehydrogenase (decarboxylating) activity	molecular_function	7	Contig83, Contig230, Contig1192, GJCCJC2002E02.b, GJCCJC2023D11.b, GJCCJC2042E10.b, JGCCJG2046B04.b1
5	GO:0016731	oxidoreductase activity, acting on iron-sulfur proteins as donors, NAD or NADP as acceptor	molecular_function	3	JGCCJG2049A04.b, JGCCJG2061E02.b, Contig1379
5	GO:0015665	alcohol transmembrane transporter activity	molecular_function	1	GJCCJC2042A04.b
4	GO:0016875	ligase activity, forming carbon-oxygen bonds	molecular_function	20	JGCCJG2053A12.b, Contig1250, GJCCJC2007A04.b, GJCCJC2073B12.b, JGCCJG2032H02.b, GJCCJC2013E03.b, JGCCJG2055G11.b, GJCCJC2061E04.b2, JGCCJG2056H03.b, JGCCJG2014G11.b, Contig341, JGCCJG2039B08.b1, GJCCJC2044D10.b, GJCCJC2080B10.b, Contig1403, GJCCJC2027C04.b, JGCCJG2037H12.b1, Contig1592, GJCCJC2055C11.b, GJCCJC2061E04.b1
6	GO:0004867	serine-type endopeptidase inhibitor activity	molecular_function	1	GJCCJC2052B11.b
8	GO:0004662	CAAX-protein geranylgeranyltransferase activity	molecular_function	1	JGCCJG2004F05.b
6	GO:0032561	guanyl ribonucleotide binding	molecular_function	91	Contig16, Contig58, Contig117, Contig133, Contig190, Contig280, Contig378, Contig428, Contig452, Contig474, Contig564, Contig659, Contig712, Contig883, Contig884, Contig892, Contig1082, Contig1199, Contig1249, Contig1253, Contig1257, Contig1269, Contig1284, Contig1302, Contig1405, Contig1476, Contig1486, Contig1501, GJCCJC2002H05.b, GJCCJC1014C01.b, GJCCJC2003A04.b, GJCCJC2003B05.b, GJCCJC2009D07…
7	GO:0004306	ethanolamine-phosphate cytidylyltransferase activity	molecular_function	1	Contig483
8	GO:0009672	auxin:hydrogen symporter activity	molecular_function	2	Contig546, GJCCJC2038H10.b1
4	GO:0016782	transferase activity, transferring sulfur-containing groups	molecular_function	1	GJCCJC2010A06.b
5	GO:0008301	DNA bending activity	molecular_function	1	GJCCJC2068F02.b
3	GO:0008641	small protein activating enzyme activity	molecular_function	4	Contig329, GJCCJC2009C11.b, Contig332, GJCCJC2017C01.b
6	GO:0008177	succinate dehydrogenase (ubiquinone) activity	molecular_function	2	Contig1423, JGCCJG2044H06.b1
7	GO:0004142	diacylglycerol cholinephosphotransferase activity	molecular_function	1	Contig1037
9	GO:0005355	glucose transmembrane transporter activity	molecular_function	1	GJCCJC2042A04.b
6	GO:0004675	transmembrane receptor protein serine/threonine kinase activity	molecular_function	3	GJCCJC2020E02.b, JGCCJG2005F02.b, JGCCJG2065G11.b
11	GO:0033170	protein-DNA loading ATPase activity	molecular_function	2	Contig498, GJCCJC2028B07.b
3	GO:0009975	cyclase activity	molecular_function	2	JGCCJG2024E12.b, Contig110
4	GO:0020037	heme binding	molecular_function	50	Contig131, Contig321, Contig460, Contig466, Contig495, Contig667, Contig761, Contig1027, Contig1209, Contig1362, Contig1414, Contig1480, Contig1531, Contig1540, Contig1548, Contig1604, Contig1606, GJCCJC1014D12.b, GJCCJC2003G01.b, GJCCJC2007G05.b, GJCCJC2008D07.b, GJCCJC2011G10.b, GJCCJC2013G05.b, GJCCJC2014G04.b, GJCCJC2023G08.b, GJCCJC2043A10.b, GJCCJC2043B02.b, GJCCJC2044C06.b, GJCCJC2050F08.b…
6	GO:0008901	ferredoxin hydrogenase activity	molecular_function	1	JGCCJG2011G09.b
5	GO:0016622	oxidoreductase activity, acting on the aldehyde or oxo group of donors, cytochrome as acceptor	molecular_function	1	Contig1060
8	GO:0034593	phosphatidylinositol bisphosphate phosphatase activity	molecular_function	1	JGCCJG2038G06.b1
6	GO:0004591	oxoglutarate dehydrogenase (succinyl-transferring) activity	molecular_function	1	Contig411
7	GO:0015298	solute:cation antiporter activity	molecular_function	3	GJCCJC2011E06.b, GJCCJC2004C07.b, GJCCJC2008G11.b
4	GO:0016840	carbon-nitrogen lyase activity	molecular_function	3	JGCCJG2063G12.b, GJCCJC2037G05.b, JGCCJG2045B10.b1
5	GO:0005544	calcium-dependent phospholipid binding	molecular_function	4	Contig610, GJCCJC2009H04.b, GJCCJC2048E07.b1, GJCCJC2059F04.b
9	GO:0015140	malate transmembrane transporter activity	molecular_function	1	GJCCJC2056D05.b
6	GO:0047952	glycerol-3-phosphate dehydrogenase [NAD(P)+] activity	molecular_function	1	GJCCJC2077G01.b
6	GO:0008840	dihydrodipicolinate synthase activity	molecular_function	1	JGCCJG2029A05.b
5	GO:0017089	glycolipid transporter activity	molecular_function	1	GJCCJC2022G02.b
5	GO:0015439	heme-transporting ATPase activity	molecular_function	4	GJCCJC2066A06.b, JGCCJG2005E10.b, JGCCJG2019A08.b, JGCCJG2032A05.b
5	GO:0016899	oxidoreductase activity, acting on the CH-OH group of donors, oxygen as acceptor	molecular_function	1	Contig1285
9	GO:0003724	RNA helicase activity	molecular_function	5	Contig855, GJCCJC2021F08.b, GJCCJC2059B04.b, GJCCJC2062E11.b, GJCCJC2028D08.b
6	GO:0004576	oligosaccharyl transferase activity	molecular_function	2	Contig157, JGCCJG2031D08.b
6	GO:0004645	phosphorylase activity	molecular_function	1	Contig267
5	GO:0051739	ammonia transmembrane transporter activity	molecular_function	4	Contig652, GJCCJC2058D11.b, JGCCJG2036D09.b, JGCCJG2047C07.b
4	GO:0016695	oxidoreductase activity, acting on hydrogen as donor	molecular_function	1	JGCCJG2011G09.b
7	GO:0008514	organic anion transmembrane transporter activity	molecular_function	9	Contig92, Contig130, GJCCJC2009D12.b, JGCCJG2007B03.b, GJCCJC2019G11.b, GJCCJC2054H01.b, GJCCJC2068C04.b, JGCCJG2019A08.b, JGCCJG2047F05.b
5	GO:0015075	ion transmembrane transporter activity	molecular_function	110	JGCCJG2054A07.b, Contig61, Contig367, Contig842, Contig877, Contig902, Contig995, Contig1026, Contig1321, GJCCJC2013F12.b, GJCCJC2040F04.b, GJCCJC2067A07.b, GJCCJC2068G07.b, GJCCJC2073B07.b, JGCCJG2009F12.b, JGCCJG2040B11.b1, Contig602, Contig1127, Contig1169, Contig1378, GJCCJC2004C02.b, GJCCJC2017G04.b, GJCCJC2032F11.b, JGCCJG2036H11.b, JGCCJG2041F07.b1, JGCCJG2061H12.b, JGCCJG2064C01.b, JGCCJG…
4	GO:0032403	protein complex binding	molecular_function	3	JGCCJG2067B01.b, GJCCJC2013G03.b, JGCCJG2043A06.b1
9	GO:0005384	manganese ion transmembrane transporter activity	molecular_function	2	GJCCJC2040A11.b, JGCCJG2009C06.b
6	GO:0016630	protochlorophyllide reductase activity	molecular_function	3	Contig1014, GJCCJC2022E03.b, JGCCJG2061C12.b
6	GO:0004165	dodecenoyl-CoA delta-isomerase activity	molecular_function	5	Contig482, Contig1410, GJCCJC2016E01.b, JGCCJG2034A11.b, JGCCJG2063H12.b
8	GO:0005242	inward rectifier potassium channel activity	molecular_function	1	JGCCJG2023G01.b
4	GO:0031072	heat shock protein binding	molecular_function	9	Contig832, Contig914, Contig924, Contig1233, GJCCJC2001D10.b, GJCCJC2009B02.b, GJCCJC2045C08.b1, JGCCJG2008H09.b, JGCCJG2051B03.b
4	GO:0030276	clathrin binding	molecular_function	3	Contig1502, GJCCJC2024G05.b, GJCCJC2030D10.b1
6	GO:0004747	ribokinase activity	molecular_function	3	GJCCJC2029F10.b, GJCCJC2072F01.b, JGCCJG2025H06.b
7	GO:0019187	beta-1,4-mannosyltransferase activity	molecular_function	1	GJCCJC2071E04.b
5	GO:0016646	oxidoreductase activity, acting on the CH-NH group of donors, NAD or NADP as acceptor	molecular_function	8	JGCCJG2026E05.b, GJCCJC2023H04.b, Contig189, GJCCJC2049D12.b, GJCCJC2056C09.b, JGCCJG2070B06.b, Contig777, Contig1247
7	GO:0016423	tRNA (guanine) methyltransferase activity	molecular_function	1	GJCCJC2030H11.b1
7	GO:0019783	small conjugating protein-specific protease activity	molecular_function	2	GJCCJC2034A08.b, JGCCJG2059F12.b
7	GO:0019203	carbohydrate phosphatase activity	molecular_function	10	GJCCJC2033E10.b, GJCCJC2047E07.b, Contig584, JGCCJG2010H12.b, Contig1334, Contig1448, JGCCJG2005E07.b, JGCCJG2014F10.b, JGCCJG2049C03.b, JGCCJG2053D04.b
4	GO:0016801	hydrolase activity, acting on ether bonds	molecular_function	10	Contig1092, Contig1093, GJCCJC2009D01.b, GJCCJC2029E03.b, JGCCJG2021G08.b, JGCCJG2021G12.b, JGCCJG2021H12.b, JGCCJG2026G09.b, Contig936, JGCCJG2029C04.b
6	GO:0004160	dihydroxy-acid dehydratase activity	molecular_function	2	GJCCJC2079G01.b, JGCCJG2001E04.b
5	GO:0033558	protein deacetylase activity	molecular_function	2	Contig366, GJCCJC2045B06.b1
6	GO:0004396	hexokinase activity	molecular_function	3	JGCCJG2050E06.b, GJCCJC2051E08.b, JGCCJG2025H06.b
6	GO:0035252	UDP-xylosyltransferase activity	molecular_function	4	Contig1237, GJCCJC2034C02.b, GJCCJC2047G02.b, GJCCJC2063B07.b
4	GO:0016651	oxidoreductase activity, acting on NADH or NADPH	molecular_function	46	Contig948, JGCCJG2047H10.b, Contig1442, GJCCJC2005E02.b, JGCCJG2067E02.b, JGCCJG2069C09.b, JGCCJG2066H05.b, Contig43, JGCCJG2042C01.b1, Contig96, Contig124, GJCCJC2032G04.b, JGCCJG2007H03.b, JGCCJG2019E03.b, GJCCJC2070B09.b, Contig521, Contig782, Contig931, GJCCJC2027E01.b, JGCCJG2009D09.b, Contig1506, JGCCJG2015H12.b, JGCCJG2069C08.b, JGCCJG2022B07.b, Contig430, Contig589, Contig1005, Contig1085…
5	GO:0003746	translation elongation factor activity	molecular_function	27	Contig117, Contig190, Contig474, Contig712, Contig892, Contig1199, Contig1257, Contig1375, Contig1415, Contig1476, GJCCJC2002H05.b, GJCCJC1014D05.b, GJCCJC2018F08.b, GJCCJC2032C09.b, GJCCJC2040C12.b, GJCCJC2041C10.b1, GJCCJC2061G04.b2, GJCCJC2072G09.b, GJCCJC2080A05.b, JGCCJG2002G02.b, JGCCJG2035E05.b, JGCCJG2037H10.b1, JGCCJG2047G07.b, JGCCJG2054C09.b, JGCCJG2054F02.b, JGCCJG2066G05.b, JGCCJG206…
4	GO:0016849	phosphorus-oxygen lyase activity	molecular_function	1	JGCCJG2024E12.b
6	GO:0015171	amino acid transmembrane transporter activity	molecular_function	9	JGCCJG2044A11.b1, GJCCJC2070E02.b, JGCCJG2013E08.b, Contig172, GJCCJC2004D02.b, GJCCJC2160H03.b, JGCCJG2027G07.b, GJCCJC2004F07.b, JGCCJG2003D02.b
8	GO:0016453	C-acetyltransferase activity	molecular_function	3	GJCCJC2008B09.b, GJCCJC2023B04.b, JGCCJG2052C07.b
4	GO:0016788	hydrolase activity, acting on ester bonds	molecular_function	190	GJCCJC2033E10.b, GJCCJC2047E07.b, Contig196, GJCCJC2057C09.b, JGCCJG2059F08.b, Contig1246, JGCCJG2008D03.b, JGCCJG2022H08.b, Contig1174, Contig1352, GJCCJC2002C02.b, GJCCJC2013G09.b, GJCCJC2033G07.b, GJCCJC2034H11.b, GJCCJC2047E09.b, GJCCJC2056D11.b, GJCCJC2059D02.b, Contig46, JGCCJG2047G05.b, GJCCJC2030E09.b1, GJCCJC2038C03.b1, JGCCJG2002B11.b, Contig520, JGCCJG2012E11.b, JGCCJG2025D05.b, JGCCJG…
6	GO:0050281	serine-glyoxylate transaminase activity	molecular_function	1	JGCCJG2027D12.b
6	GO:0010179	IAA-Ala conjugate hydrolase activity	molecular_function	2	Contig626, JGCCJG2002G12.b
6	GO:0004176	ATP-dependent peptidase activity	molecular_function	8	Contig132, Contig703, GJCCJC2034E05.b, GJCCJC2046E06.b1, GJCCJC2070G10.b, JGCCJG2010A04.b, JGCCJG2047A09.b, JGCCJG2062A03.b
5	GO:0016815	hydrolase activity, acting on carbon-nitrogen (but not peptide) bonds, in nitriles	molecular_function	2	JGCCJG2013G12.b, JGCCJG2021C09.b
4	GO:0016859	cis-trans isomerase activity	molecular_function	12	Contig89, Contig764, Contig981, Contig985, Contig1206, Contig1353, Contig1547, GJCCJC2020E01.b, JGCCJG2028E09.b, JGCCJG2033D07.b, JGCCJG2049B02.b, JGCCJG2059D07.b
9	GO:0051139	metal ion:hydrogen antiporter activity	molecular_function	1	GJCCJC2004C07.b
7	GO:0022890	inorganic cation transmembrane transporter activity	molecular_function	63	Contig61, Contig367, Contig842, Contig877, Contig902, Contig995, Contig1026, Contig1321, GJCCJC2013F12.b, GJCCJC2040F04.b, GJCCJC2067A07.b, GJCCJC2068G07.b, GJCCJC2073B07.b, JGCCJG2009F12.b, JGCCJG2040B11.b1, Contig602, Contig1127, Contig1169, Contig1378, GJCCJC2004C02.b, GJCCJC2017G04.b, GJCCJC2032F11.b, JGCCJG2036H11.b, JGCCJG2041F07.b1, JGCCJG2061H12.b, JGCCJG2064C01.b, JGCCJG2005H11.b, JGCCJG…
4	GO:0008559	xenobiotic-transporting ATPase activity	molecular_function	4	Contig432, Contig1089, GJCCJC2007G06.b, GJCCJC2062D02.b
4	GO:0051536	iron-sulfur cluster binding	molecular_function	27	Contig131, Contig437, Contig589, Contig1005, Contig1323, Contig1373, GJCCJC2015E05.b, GJCCJC2071D08.b, GJCCJC2080G02.b, JGCCJG2010A06.b, JGCCJG2015F04.b, JGCCJG2022B03.b, JGCCJG2037F07.b1, Contig661, Contig1014, Contig1283, JGCCJG2018D05.b, JGCCJG2070H10.b, Contig139, Contig802, GJCCJC2008G06.b, GJCCJC2020H05.b, GJCCJC2045D07.b1, JGCCJG2015H12.b, JGCCJG2030E01.b, JGCCJG2044H06.b1, JGCCJG2052C12.b
9	GO:0004445	inositol-polyphosphate 5-phosphatase activity	molecular_function	1	GJCCJC2044C10.b
6	GO:0005097	Rab GTPase activator activity	molecular_function	5	Contig1153, GJCCJC2047G11.b, GJCCJC2046B09.b1, GJCCJC2069C07.b, GJCCJC2069C07.b1
4	GO:0030414	peptidase inhibitor activity	molecular_function	7	Contig724, GJCCJC2009G08.b, GJCCJC2052B11.b, JGCCJG2001C08.b, JGCCJG2009F10.b, JGCCJG2067E09.b, JGCCJG2063F11.b
8	GO:0015151	alpha-glucoside transmembrane transporter activity	molecular_function	2	JGCCJG2026G04.b, JGCCJG2026H04.b
6	GO:0004348	glucosylceramidase activity	molecular_function	2	GJCCJC2051C07.b, GJCCJC2054E03.b
7	GO:0030797	24-methylenesterol C-methyltransferase activity	molecular_function	1	Contig12
6	GO:0016462	pyrophosphatase activity	molecular_function	197	Contig61, Contig367, Contig842, Contig877, Contig902, Contig995, Contig1026, Contig1321, GJCCJC2013F12.b, GJCCJC2040F04.b, GJCCJC2067A07.b, GJCCJC2068G07.b, GJCCJC2073B07.b, JGCCJG2009F12.b, JGCCJG2040B11.b1, GJCCJC2023A05.b, Contig273, Contig855, GJCCJC2002E09.b, GJCCJC2014C10.b, GJCCJC2015C02.b, GJCCJC2017C03.b, GJCCJC2019B07.b, GJCCJC2021F08.b, GJCCJC2032C02.b, GJCCJC2044D05.b, GJCCJC2045C05.b…
5	GO:0016776	phosphotransferase activity, phosphate group as acceptor	molecular_function	6	GJCCJC2064F08.b, JGCCJG2041B12.b1, Contig733, GJCCJC2033A03.b, JGCCJG2034B10.b, JGCCJG2065A07.b
10	GO:0043492	ATPase activity, coupled to movement of substances	molecular_function	40	Contig61, Contig367, Contig842, Contig877, Contig902, Contig995, Contig1026, Contig1321, GJCCJC2013F12.b, GJCCJC2040F04.b, GJCCJC2067A07.b, GJCCJC2068G07.b, GJCCJC2073B07.b, JGCCJG2009F12.b, JGCCJG2040B11.b1, JGCCJG2005H11.b, JGCCJG2030H10.b, Contig432, Contig1089, GJCCJC2007G06.b, GJCCJC2062D02.b, Contig1213, Contig736, GJCCJC2032H03.b, GJCCJC2049B12.b, JGCCJG2004D01.b, Contig547, GJCCJC2066A06.…
6	GO:0008805	carbon-monoxide oxygenase activity	molecular_function	1	Contig1060
5	GO:0032555	purine ribonucleotide binding	molecular_function	499	Contig1208, Contig1387, GJCCJC2040B11.b, JGCCJG2030D11.b, JGCCJG2037G04.b1, JGCCJG2054D08.b, JGCCJG2056H06.b, JGCCJG2014B10.b, Contig16, Contig58, Contig117, Contig133, Contig190, Contig280, Contig378, Contig428, Contig452, Contig474, Contig564, Contig659, Contig712, Contig883, Contig884, Contig892, Contig1082, Contig1199, Contig1249, Contig1253, Contig1257, Contig1269, Contig1284, Contig1302, Co…
4	GO:0016830	carbon-carbon lyase activity	molecular_function	53	Contig181, Contig257, Contig640, Contig851, GJCCJC2058A12.b, GJCCJC2060D08.b1, GJCCJC2057B05.b1, JGCCJG2032D01.b, JGCCJG2041B04.b1, Contig99, Contig308, Contig1392, Contig1399, GJCCJC2024B11.b, JGCCJG2036F10.b, JGCCJG2039B05.b1, JGCCJG2061A05.b, Contig320, JGCCJG2001G08.b, JGCCJG2005H08.b, GJCCJC2031C05.b1, Contig173, Contig202, GJCCJC2013C04.b, GJCCJC2061F02.b, GJCCJC2061F07.b1, JGCCJG2020C06.b,…
6	GO:0047980	hippurate hydrolase activity	molecular_function	1	JGCCJG2002G12.b
6	GO:0004463	leukotriene-A4 hydrolase activity	molecular_function	1	JGCCJG2029C04.b
7	GO:0080046	quercetin 4'-O-glucosyltransferase activity	molecular_function	1	Contig267
4	GO:0017077	oxidative phosphorylation uncoupler activity	molecular_function	3	Contig534, JGCCJG2031E12.b, JGCCJG2045H06.b1
3	GO:0045153	electron transporter, transferring electrons within CoQH2-cytochrome c reductase complex activity	molecular_function	2	Contig1548, GJCCJC2043A10.b
8	GO:0046961	proton-transporting ATPase activity, rotational mechanism	molecular_function	15	Contig61, Contig367, Contig842, Contig877, Contig902, Contig995, Contig1026, Contig1321, GJCCJC2013F12.b, GJCCJC2040F04.b, GJCCJC2067A07.b, GJCCJC2068G07.b, GJCCJC2073B07.b, JGCCJG2009F12.b, JGCCJG2040B11.b1
4	GO:0019899	enzyme binding	molecular_function	14	GJCCJC2004D10.b, GJCCJC2024A09.b, GJCCJC2160F02.b, JGCCJG2067B01.b, Contig1136, GJCCJC1003B09.b, JGCCJG2016A10.b, JGCCJG2050B02.b, JGCCJG2064A08.b, GJCCJC2003B05.b, GJCCJC2015D01.b, GJCCJC2078E11.b, GJCCJC2045H04.b1, GJCCJC2072E06.b
5	GO:0016747	transferase activity, transferring acyl groups other than amino-acyl groups	molecular_function	90	GJCCJC2006D03.b, Contig1585, JGCCJG2026F08.b, Contig196, GJCCJC2057C09.b, Contig200, JGCCJG2012A05.b, Contig635, GJCCJC2004E05.b, GJCCJC2009D09.b, GJCCJC2011G11.b, GJCCJC2018H05.b, GJCCJC2053H04.b, JGCCJG2005F04.b, JGCCJG2040H07.b1, Contig79, Contig644, Contig1291, GJCCJC2058B04.b, GJCCJC2058B04.b1, GJCCJC2080C08.b, GJCCJC2057F11.b1, GJCCJC2003H11.b, GJCCJC2046E05.b1, JGCCJG2047D03.b, GJCCJC2016G…
10	GO:0004004	ATP-dependent RNA helicase activity	molecular_function	1	GJCCJC2028D08.b
7	GO:0016742	hydroxymethyl-, formyl- and related transferase activity	molecular_function	1	Contig1535
4	GO:0016675	oxidoreductase activity, acting on heme group of donors	molecular_function	12	Contig27, Contig1167, Contig1378, Contig1600, GJCCJC2009F07.b, GJCCJC2017G04.b, GJCCJC2037E06.b, JGCCJG1001D08.b, JGCCJG2002B12.b, JGCCJG2006G06.b, JGCCJG2036H11.b, JGCCJG2064C01.b
6	GO:0047936	glucose 1-dehydrogenase activity	molecular_function	1	GJCCJC2053E12.b
4	GO:0070279	vitamin B6 binding	molecular_function	41	Contig72, Contig141, Contig303, Contig714, Contig744, Contig1072, Contig1146, Contig1234, Contig1420, Contig1509, GJCCJC2003G02.b, GJCCJC2004F05.b, GJCCJC2005A07.b, GJCCJC2031B05.b1, GJCCJC2020E09.b, GJCCJC2028E03.b, GJCCJC2029F04.b, GJCCJC2029G11.b, GJCCJC2032F03.b, GJCCJC2037G05.b, GJCCJC2038A09.b1, GJCCJC2043D07.b, GJCCJC2046H03.b1, GJCCJC2053F11.b, GJCCJC2060E08.b3, GJCCJC2063H04.b, GJCCJC206…
8	GO:0004315	3-oxoacyl-[acyl-carrier-protein] synthase activity	molecular_function	5	Contig79, Contig644, Contig1291, GJCCJC2058B04.b, GJCCJC2058B04.b1
5	GO:0016743	carboxyl- or carbamoyltransferase activity	molecular_function	1	GJCCJC2049G06.b
6	GO:0015417	polyamine-transporting ATPase activity	molecular_function	2	JGCCJG2019A08.b, JGCCJG2047F05.b
4	GO:0030613	oxidoreductase activity, acting on phosphorus or arsenic in donors	molecular_function	2	GJCCJC1003B01.b, GJCCJC2017G03.b
4	GO:0000036	acyl carrier activity	molecular_function	4	Contig196, GJCCJC2019A04.b, GJCCJC2057C09.b, JGCCJG2068E04.b
8	GO:0005388	calcium-transporting ATPase activity	molecular_function	2	JGCCJG2005H11.b, JGCCJG2030H10.b
6	GO:0042625	ATPase activity, coupled to transmembrane movement of ions	molecular_function	31	Contig61, Contig367, Contig842, Contig877, Contig902, Contig995, Contig1026, Contig1321, GJCCJC2013F12.b, GJCCJC2040F04.b, GJCCJC2067A07.b, GJCCJC2068G07.b, GJCCJC2073B07.b, JGCCJG2009F12.b, JGCCJG2040B11.b1, JGCCJG2005H11.b, JGCCJG2030H10.b, Contig1213, Contig736, GJCCJC2032H03.b, GJCCJC2049B12.b, JGCCJG2004D01.b, Contig547, GJCCJC2019G11.b, GJCCJC2054H01.b, GJCCJC2068C04.b, JGCCJG2019A08.b, JGC…
6	GO:0008142	oxysterol binding	molecular_function	1	JGCCJG2011H09.b
8	GO:0035241	protein-arginine omega-N monomethyltransferase activity	molecular_function	2	Contig910, JGCCJG2007C11.b
6	GO:0019104	DNA N-glycosylase activity	molecular_function	1	Contig454
3	GO:0008289	lipid binding	molecular_function	34	GJCCJC2022G02.b, GJCCJC1001F06.b, GJCCJC2071E02.b, Contig659, Contig707, Contig846, GJCCJC2003G09.b, GJCCJC2011D02.b, GJCCJC2020B02.b, GJCCJC2032C05.b, GJCCJC2058G07.b1, GJCCJC2074C10.b, JGCCJG2012C07.b, JGCCJG2017G04.b1, Contig9, Contig318, Contig602, Contig974, Contig1238, Contig1395, GJCCJC1004B01.b, GJCCJC2080C07.b, JGCCJG2060G02.b, JGCCJG2069B03.b, Contig1502, GJCCJC2030D10.b1, Contig610, GJ…
9	GO:0003841	1-acylglycerol-3-phosphate O-acyltransferase activity	molecular_function	2	GJCCJC2003H11.b, GJCCJC2046E05.b1
8	GO:0000175	3'-5'-exoribonuclease activity	molecular_function	4	Contig1368, GJCCJC2024H02.b, GJCCJC2059H10.b, JGCCJG2020C05.b
6	GO:0008756	o-succinylbenzoate-CoA ligase activity	molecular_function	8	Contig1208, Contig1387, GJCCJC2040B11.b, JGCCJG2030D11.b, JGCCJG2037G04.b1, JGCCJG2054D08.b, JGCCJG2056H06.b, JGCCJG2066F06.b
7	GO:0004520	endodeoxyribonuclease activity	molecular_function	1	Contig549
4	GO:0005047	signal recognition particle binding	molecular_function	4	Contig210, Contig211, Contig1501, JGCCJG2055E10.b
6	GO:0008066	glutamate receptor activity	molecular_function	1	GJCCJC2024B12.b
5	GO:0016763	transferase activity, transferring pentosyl groups	molecular_function	10	GJCCJC2065E07.b, Contig1237, GJCCJC2004A06.b, GJCCJC2034B01.b, GJCCJC2034C02.b, GJCCJC2047G02.b, GJCCJC2063B07.b, JGCCJG2057C07.b, Contig1376, GJCCJC2029E05.b
6	GO:0017040	ceramidase activity	molecular_function	3	GJCCJC2051C07.b, GJCCJC2054E03.b, JGCCJG2041B02.b1
5	GO:0008601	protein phosphatase type 2A regulator activity	molecular_function	5	Contig992, Contig1222, Contig1461, GJCCJC2030G04.b1, JGCCJG2054E03.b
5	GO:0003866	3-phosphoshikimate 1-carboxyvinyltransferase activity	molecular_function	2	JGCCJG2011A07.b, JGCCJG2061G06.b
10	GO:0015633	zinc transporting ATPase activity	molecular_function	1	JGCCJG2030H10.b
7	GO:0019788	NEDD8 ligase activity	molecular_function	1	Contig1223
6	GO:0045486	naringenin 3-dioxygenase activity	molecular_function	2	Contig150, GJCCJC2004C01.b
6	GO:0004869	cysteine-type endopeptidase inhibitor activity	molecular_function	6	Contig724, GJCCJC2009G08.b, GJCCJC2052B11.b, JGCCJG2001C08.b, JGCCJG2009F10.b, JGCCJG2067E09.b
7	GO:0016208	AMP binding	molecular_function	7	Contig1208, Contig1387, GJCCJC2040B11.b, JGCCJG2030D11.b, JGCCJG2037G04.b1, JGCCJG2054D08.b, JGCCJG2056H06.b
5	GO:0017091	AU-rich element binding	molecular_function	2	Contig1550, JGCCJG2048E02.b
6	GO:0047911	galacturan 1,4-alpha-galacturonidase activity	molecular_function	4	Contig213, GJCCJC2010C06.b, GJCCJC2060C12.b1, JGCCJG2024H07.b
5	GO:0016855	racemase and epimerase activity, acting on amino acids and derivatives	molecular_function	1	GJCCJC2064H05.b
4	GO:0016854	racemase and epimerase activity	molecular_function	19	Contig482, Contig1145, Contig1410, GJCCJC2016E01.b, JGCCJG2034A11.b, JGCCJG2063H12.b, GJCCJC2059E03.b, Contig555, Contig1462, GJCCJC2004E07.b, JGCCJG1001E12.b, JGCCJG2014F12.b, Contig557, GJCCJC2066G11.b, GJCCJC2076G03.b, GJCCJC2064H05.b, GJCCJC2010G07.b, GJCCJC2025G06.b, JGCCJG2024F09.b
3	GO:0031406	carboxylic acid binding	molecular_function	24	GJCCJC2010F05.b, JGCCJG2026H01.b, JGCCJG2033G05.b, Contig1129, Contig1179, Contig1388, GJCCJC2032D10.b, JGCCJG2010A07.b, JGCCJG2037E04.b1, GJCCJC2005A04.b, GJCCJC2019D06.b, GJCCJC2025H11.b, GJCCJC2049G06.b, GJCCJC2055C11.b, JGCCJG2002E04.b, Contig655, GJCCJC2058F02.b, JGCCJG2021E04.b, JGCCJG2068E04.b, Contig730, GJCCJC2046B04.b1, GJCCJC2057C08.b1, Contig1021, JGCCJG2020C12.b
7	GO:0004298	threonine-type endopeptidase activity	molecular_function	12	Contig570, Contig722, Contig736, Contig881, Contig885, Contig906, Contig1151, Contig1602, GJCCJC2021H04.b, GJCCJC2028D11.b, GJCCJC2032H03.b, JGCCJG2068A05.b
7	GO:0004823	leucine-tRNA ligase activity	molecular_function	2	GJCCJC2061E04.b2, JGCCJG2056H03.b
4	GO:0016772	transferase activity, transferring phosphorus-containing groups	molecular_function	305	JGCCJG2050E06.b, Contig483, Contig1101, Contig1110, GJCCJC1013D10.b, GJCCJC2005E11.b, GJCCJC2007B08.b, GJCCJC2013H02.b, GJCCJC2024B09.b, GJCCJC2050B01.b, GJCCJC2062B12.b, JGCCJG2006C07.b, JGCCJG2014G09.b, JGCCJG2015G06.b, JGCCJG2030E06.b, JGCCJG2037F11.b1, Contig288, Contig512, Contig1120, Contig1412, GJCCJC2020E05.b, GJCCJC2079E07.b, JGCCJG2060G10.b, Contig498, Contig1335, GJCCJC2028B07.b, GJCCJ…
5	GO:0003779	actin binding	molecular_function	10	Contig471, Contig1125, Contig1228, Contig1346, GJCCJC2044G07.b, GJCCJC2059G10.b, GJCCJC2078E11.b, JGCCJG2027H10.b, JGCCJG2057E01.b, JGCCJG2032A02.b
6	GO:0046556	alpha-N-arabinofuranosidase activity	molecular_function	4	Contig1342, JGCCJG2034D08.b, JGCCJG2057G05.b, JGCCJG2068D05.b
7	GO:0050254	rhodopsin kinase activity	molecular_function	2	JGCCJG2051G11.b, JGCCJG2068D08.b
6	GO:0045552	dihydrokaempferol 4-reductase activity	molecular_function	9	Contig725, GJCCJC2008G09.b, GJCCJC2066C02.b, GJCCJC2074A04.b, GJCCJC2080E04.b, JGCCJG2012G06.b, JGCCJG2014A06.b, JGCCJG2021C11.b, JGCCJG2021D03.b
6	GO:0004743	pyruvate kinase activity	molecular_function	12	Contig266, Contig535, Contig583, Contig789, GJCCJC1004H08.b, GJCCJC2029F07.b, GJCCJC2043C12.b, GJCCJC2071G12.b, JGCCJG1001D02.b, JGCCJG2009H08.b, JGCCJG2010C01.b, JGCCJG2023H01.b
6	GO:0015293	symporter activity	molecular_function	17	Contig702, Contig1376, GJCCJC2002F08.b, GJCCJC2009D12.b, GJCCJC2042A04.b, GJCCJC2051B09.b, JGCCJG2005D04.b, JGCCJG2009A07.b, JGCCJG2038A03.b1, JGCCJG2063C12.b, Contig546, GJCCJC2038H10.b1, Contig1559, JGCCJG2067F11.b, JGCCJG2005A03.b, JGCCJG2035B06.b1, GJCCJC2034G06.b
7	GO:0019107	myristoyltransferase activity	molecular_function	1	Contig758
5	GO:0019001	guanyl nucleotide binding	molecular_function	91	Contig16, Contig58, Contig117, Contig133, Contig190, Contig280, Contig378, Contig428, Contig452, Contig474, Contig564, Contig659, Contig712, Contig883, Contig884, Contig892, Contig1082, Contig1199, Contig1249, Contig1253, Contig1257, Contig1269, Contig1284, Contig1302, Contig1405, Contig1476, Contig1486, Contig1501, GJCCJC2002H05.b, GJCCJC1014C01.b, GJCCJC2003A04.b, GJCCJC2003B05.b, GJCCJC2009D07…
6	GO:0004672	protein kinase activity	molecular_function	159	Contig288, Contig512, Contig1120, Contig1412, GJCCJC2020E05.b, GJCCJC2079E07.b, JGCCJG2060G10.b, GJCCJC2028C04.b, Contig147, Contig353, Contig372, Contig537, Contig599, Contig1092, Contig1093, Contig1593, GJCCJC2009D01.b, GJCCJC2008C05.b, GJCCJC2010F12.b, GJCCJC2014D11.b, GJCCJC2018A08.b, GJCCJC2019A09.b, GJCCJC2022F12.b, GJCCJC2029E03.b, GJCCJC2034D05.b, GJCCJC2039A01.b, GJCCJC2056C02.b, GJCCJC2…
9	GO:0004147	dihydrolipoamide branched chain acyltransferase activity	molecular_function	1	Contig1041
7	GO:0008409	5'-3' exonuclease activity	molecular_function	1	JGCCJG2051D10.b
9	GO:0003678	DNA helicase activity	molecular_function	1	Contig132
10	GO:0008094	DNA-dependent ATPase activity	molecular_function	3	GJCCJC2023A05.b, Contig498, GJCCJC2028B07.b
8	GO:0004693	cyclin-dependent protein kinase activity	molecular_function	3	Contig179, GJCCJC2028D04.b, JGCCJG2068D08.b
3	GO:0046906	tetrapyrrole binding	molecular_function	58	Contig131, Contig321, Contig460, Contig466, Contig495, Contig667, Contig761, Contig1027, Contig1209, Contig1362, Contig1414, Contig1480, Contig1531, Contig1540, Contig1548, Contig1604, Contig1606, GJCCJC1014D12.b, GJCCJC2003G01.b, GJCCJC2007G05.b, GJCCJC2008D07.b, GJCCJC2011G10.b, GJCCJC2013G05.b, GJCCJC2014G04.b, GJCCJC2023G08.b, GJCCJC2043A10.b, GJCCJC2043B02.b, GJCCJC2044C06.b, GJCCJC2050F08.b…
5	GO:0009973	adenylyl-sulfate reductase activity	molecular_function	2	Contig542, Contig1177
7	GO:0004721	phosphoprotein phosphatase activity	molecular_function	56	Contig381, Contig400, Contig1483, GJCCJC1001A04.b, GJCCJC2074D07.b, JGCCJG2002D04.b, JGCCJG2006C10.b, JGCCJG2016C03.b, JGCCJG2045H12.b1, JGCCJG2049G09.b, JGCCJG2051G11.b, JGCCJG2068F08.b, JGCCJG2070B03.b, GJCCJC2044G07.b, GJCCJC2059G10.b, Contig191, Contig680, Contig741, Contig761, Contig926, Contig1074, Contig1112, Contig1139, GJCCJC2004H12.b, GJCCJC2010D02.b, GJCCJC2016H02.b, GJCCJC2031E01.b1, …
6	GO:0008131	amine oxidase activity	molecular_function	1	GJCCJC2050B12.b
5	GO:0034038	deoxyhypusine synthase activity	molecular_function	1	GJCCJC2078D02.b
5	GO:0046912	transferase activity, transferring acyl groups, acyl groups converted into alkyl on transfer	molecular_function	16	Contig109, Contig232, Contig710, Contig814, Contig1578, GJCCJC2070D08.b, JGCCJG2027H06.b, JGCCJG2041C06.b1, GJCCJC2054F02.b, JGCCJG2064G01.b, Contig1370, Contig1025, Contig1242, JGCCJG2006F12.b, JGCCJG2058G02.b, GJCCJC2023B04.b
5	GO:0043565	sequence-specific DNA binding	molecular_function	27	Contig238, Contig382, Contig412, Contig1527, Contig1558, GJCCJC2004F05.b, GJCCJC2016E03.b, GJCCJC2023E02.b, GJCCJC2023G02.b, GJCCJC2029D12.b, GJCCJC2032D08.b, GJCCJC2045B12.b1, GJCCJC2049C10.b, GJCCJC2049E03.b, GJCCJC2054E02.b, GJCCJC2057B07.b, GJCCJC2077A06.b, JGCCJG2003H03.b, JGCCJG2005F08.b, JGCCJG2046D08.b1, JGCCJG2060D10.b, GJCCJC2068F02.b, JGCCJG2015B12.b, GJCCJC2019G08.b, JGCCJG2046G11.b1,…
7	GO:0019829	cation-transporting ATPase activity	molecular_function	21	Contig61, Contig367, Contig842, Contig877, Contig902, Contig995, Contig1026, Contig1321, GJCCJC2013F12.b, GJCCJC2040F04.b, GJCCJC2067A07.b, GJCCJC2068G07.b, GJCCJC2073B07.b, JGCCJG2009F12.b, JGCCJG2040B11.b1, JGCCJG2005H11.b, JGCCJG2030H10.b, Contig547, Contig432, GJCCJC2008A08.b, GJCCJC2062D02.b
6	GO:0008238	exopeptidase activity	molecular_function	26	Contig104, Contig253, Contig494, Contig1024, GJCCJC2001C01.b, GJCCJC2004G07.b, JGCCJG2030E05.b, JGCCJG2070E04.b, GJCCJC2023E09.b, GJCCJC2054B05.b, GJCCJC2047A10.b, Contig603, Contig805, Contig1330, Contig1500, Contig1557, Contig1605, GJCCJC2004B07.b, GJCCJC2006D01.b, GJCCJC2016A01.b, GJCCJC2050H05.b, GJCCJC2160E02.b, GJCCJC2080C05.b, JGCCJG2052G11.b, GJCCJC2067A03.b, JGCCJG2006G11.b
4	GO:0005344	oxygen transporter activity	molecular_function	1	JGCCJG2056G01.b
6	GO:0010277	chlorophyllide a oxygenase activity	molecular_function	2	Contig1014, Contig1265
5	GO:0015631	tubulin binding	molecular_function	6	Contig1534, GJCCJC2028B01.b, GJCCJC2077B12.b, GJCCJC2078F10.b, JGCCJG2018C10.b, JGCCJG2039G06.b1
5	GO:0015144	carbohydrate transmembrane transporter activity	molecular_function	17	Contig1317, GJCCJC2025G05.b, GJCCJC2038A02.b1, GJCCJC2042A04.b, GJCCJC2051B09.b, Contig702, Contig1376, GJCCJC2002F08.b, GJCCJC2009D12.b, JGCCJG2005D04.b, JGCCJG2009A07.b, JGCCJG2038A03.b1, JGCCJG2063C12.b, JGCCJG2005A03.b, JGCCJG2035B06.b1, JGCCJG2026G04.b, JGCCJG2026H04.b
6	GO:0004022	alcohol dehydrogenase (NAD) activity	molecular_function	5	Contig782, JGCCJG2009D09.b, Contig1560, GJCCJC2008G09.b, GJCCJC2074A04.b
6	GO:0048040	UDP-glucuronate decarboxylase activity	molecular_function	2	Contig1011, JGCCJG2025C08.b
6	GO:0004367	glycerol-3-phosphate dehydrogenase (NAD+) activity	molecular_function	1	GJCCJC2077G01.b
6	GO:0004372	glycine hydroxymethyltransferase activity	molecular_function	5	Contig1535, GJCCJC2003G02.b, GJCCJC2020E09.b, GJCCJC2029F04.b, JGCCJG2069E07.b
5	GO:0003906	DNA-(apurinic or apyrimidinic site) lyase activity	molecular_function	2	Contig983, GJCCJC2079G10.b
8	GO:0005230	extracellular ligand-gated ion channel activity	molecular_function	1	GJCCJC2024B12.b
10	GO:0015369	calcium:hydrogen antiporter activity	molecular_function	1	GJCCJC2004C07.b
6	GO:0035250	UDP-galactosyltransferase activity	molecular_function	5	Contig158, GJCCJC2019F10.b, GJCCJC2040D01.b, JGCCJG2033E07.b, GJCCJC2048C08.b1
4	GO:0016744	transferase activity, transferring aldehyde or ketonic groups	molecular_function	4	Contig1596, Contig1128, GJCCJC2058C07.b, GJCCJC2080G09.b
2	GO:0045182	translation regulator activity	molecular_function	1	JGCCJG2023D11.b
7	GO:0004713	protein tyrosine kinase activity	molecular_function	46	Contig147, Contig353, Contig372, Contig537, Contig599, Contig1092, Contig1093, Contig1593, GJCCJC2009D01.b, GJCCJC2008C05.b, GJCCJC2010F12.b, GJCCJC2014D11.b, GJCCJC2018A08.b, GJCCJC2019A09.b, GJCCJC2022F12.b, GJCCJC2029E03.b, GJCCJC2034D05.b, GJCCJC2039A01.b, GJCCJC2056C02.b, GJCCJC2061A07.b, GJCCJC2061A07.b1, GJCCJC2061A07.b2, GJCCJC2073F03.b, GJCCJC2074G08.b, GJCCJC2080G03.b, JGCCJG2012A12.b, …
6	GO:0004033	aldo-keto reductase activity	molecular_function	8	GJCCJC2018D02.b, GJCCJC2009A11.b, JGCCJG2029E03.b, JGCCJG2053B01.b, Contig527, Contig1185, JGCCJG2036B11.b, JGCCJG2036B11.b1
7	GO:0005261	cation channel activity	molecular_function	3	GJCCJC2160G03.b, JGCCJG2023G01.b, JGCCJG2068B07.b
7	GO:0015154	disaccharide transmembrane transporter activity	molecular_function	4	JGCCJG2005A03.b, JGCCJG2035B06.b1, JGCCJG2026G04.b, JGCCJG2026H04.b
8	GO:0015149	hexose transmembrane transporter activity	molecular_function	3	GJCCJC2025G05.b, GJCCJC2038A02.b1, GJCCJC2042A04.b
5	GO:0010209	vacuolar sorting signal binding	molecular_function	2	Contig420, GJCCJC2058G06.b1
7	GO:0030750	putrescine N-methyltransferase activity	molecular_function	1	JGCCJG2054E09.b
6	GO:0005216	ion channel activity	molecular_function	12	GJCCJC2160G03.b, JGCCJG2023G01.b, JGCCJG2068B07.b, JGCCJG2028H01.b, JGCCJG2047F06.b, GJCCJC2080D10.b, GJCCJC2024B12.b, JGCCJG2024H08.b, Contig642, Contig643, Contig713, GJCCJC2058A10.b1
6	GO:0003958	NADPH-hemoprotein reductase activity	molecular_function	3	Contig1506, JGCCJG2015H12.b, JGCCJG2069C08.b
9	GO:0004742	dihydrolipoyllysine-residue acetyltransferase activity	molecular_function	4	Contig1179, GJCCJC2032D10.b, JGCCJG2010A07.b, JGCCJG2037E04.b1
6	GO:0047262	polygalacturonate 4-alpha-galacturonosyltransferase activity	molecular_function	2	JGCCJG2022A04.b, JGCCJG2053F10.b
3	GO:0043176	amine binding	molecular_function	10	GJCCJC2005A04.b, GJCCJC2019D06.b, GJCCJC2025H11.b, GJCCJC2049G06.b, GJCCJC2055C11.b, JGCCJG2002E04.b, JGCCJG2068E04.b, Contig730, GJCCJC2046B04.b1, GJCCJC2057C08.b1
6	GO:0004853	uroporphyrinogen decarboxylase activity	molecular_function	1	JGCCJG2005H08.b
6	GO:0016631	enoyl-[acyl-carrier-protein] reductase activity	molecular_function	2	Contig200, JGCCJG2012A05.b
7	GO:0005093	Rab GDP-dissociation inhibitor activity	molecular_function	2	GJCCJC2019A01.b, JGCCJG2021A05.b
7	GO:0033843	xyloglucan 6-xylosyltransferase activity	molecular_function	1	Contig1237
7	GO:0008235	metalloexopeptidase activity	molecular_function	11	GJCCJC2023E09.b, GJCCJC2054B05.b, Contig603, Contig1500, Contig1557, GJCCJC2006D01.b, GJCCJC2016A01.b, GJCCJC2050H05.b, GJCCJC2160E02.b, GJCCJC2080C05.b, JGCCJG2052G11.b
6	GO:0070330	aromatase activity	molecular_function	4	GJCCJC2044C06.b, GJCCJC2077D09.b, JGCCJG2004C02.b, JGCCJG2021H03.b
7	GO:0003871	5-methyltetrahydropteroyltriglutamate-homocysteine S-methyltransferase activity	molecular_function	3	Contig409, Contig1149, Contig1470
6	GO:0001727	lipid kinase activity	molecular_function	10	JGCCJG2045D04.b1, Contig846, GJCCJC2074C10.b, GJCCJC2031E06.b1, GJCCJC2038G04.b1, JGCCJG2049E07.b, GJCCJC2055A09.b, Contig1054, GJCCJC2030B01.b1, JGCCJG2011F12.b
7	GO:0016760	cellulose synthase (UDP-forming) activity	molecular_function	7	Contig193, GJCCJC2031G05.b1, GJCCJC2019F02.b, GJCCJC2070B03.b, GJCCJC2071E04.b, JGCCJG2016G02.b, JGCCJG2039F12.b1
5	GO:0071614	linoleic acid epoxygenase activity	molecular_function	1	GJCCJC2006D03.b
9	GO:0004358	glutamate N-acetyltransferase activity	molecular_function	1	Contig1585
4	GO:0005483	soluble NSF attachment protein activity	molecular_function	1	JGCCJG2064D07.b
3	GO:0016491	oxidoreductase activity	molecular_function	477	GJCCJC2077G01.b, Contig71, Contig298, Contig804, Contig1121, GJCCJC2015A10.b, GJCCJC2061G03.b1, GJCCJC2065A08.b, JGCCJG2034E02.b, JGCCJG2034F02.b, JGCCJG2060B05.b, Contig948, Contig351, JGCCJG2054A04.b, JGCCJG2049A04.b, JGCCJG2061E02.b, JGCCJG2035D01.b, Contig1176, Contig200, JGCCJG2012A05.b, Contig635, GJCCJC2004E05.b, GJCCJC2009D09.b, GJCCJC2011G11.b, GJCCJC2018H05.b, GJCCJC2053H04.b, JGCCJG200…
6	GO:0004088	carbamoyl-phosphate synthase (glutamine-hydrolyzing) activity	molecular_function	4	Contig48, Contig880, GJCCJC2029A08.b, GJCCJC2079B03.b
8	GO:0004722	protein serine/threonine phosphatase activity	molecular_function	31	GJCCJC2044G07.b, GJCCJC2059G10.b, Contig191, Contig680, Contig741, Contig761, Contig926, Contig1074, Contig1112, Contig1139, GJCCJC2004H12.b, GJCCJC2010D02.b, GJCCJC2016H02.b, GJCCJC2031E01.b1, GJCCJC2047D10.b, GJCCJC2045H04.b1, GJCCJC2051H02.b, GJCCJC2064H10.b, GJCCJC2067G08.b, GJCCJC2070C10.b, GJCCJC2073H08.b, GJCCJC2077B06.b, GJCCJC2078E07.b, JGCCJG2010G02.b, JGCCJG2015A12.b, JGCCJG2015G10.b, …
9	GO:0070035	purine NTP-dependent helicase activity	molecular_function	25	Contig273, Contig855, GJCCJC2002E09.b, GJCCJC2014C10.b, GJCCJC2015C02.b, GJCCJC2017C03.b, GJCCJC2019B07.b, GJCCJC2021F08.b, GJCCJC2032C02.b, GJCCJC2044D05.b, GJCCJC2045C05.b1, GJCCJC2051F09.b, GJCCJC2059B04.b, GJCCJC2062E11.b, GJCCJC2065H07.b, GJCCJC2067D11.b, GJCCJC2067F12.b, GJCCJC2070C08.b, GJCCJC2160C02.b, JGCCJG1001B12.b, JGCCJG2019B03.b, JGCCJG2023C11.b, JGCCJG2038D04.b1, JGCCJG2045B04.b1, …
6	GO:0047681	aryl-alcohol dehydrogenase (NADP+) activity	molecular_function	1	GJCCJC2160G03.b
8	GO:0004683	calmodulin-dependent protein kinase activity	molecular_function	26	Contig288, Contig512, Contig1120, Contig1412, GJCCJC2020E05.b, GJCCJC2079E07.b, JGCCJG2060G10.b, Contig237, Contig1068, Contig1390, GJCCJC2001B08.b, GJCCJC2022F07.b, GJCCJC2044G07.b, GJCCJC2051E02.b, GJCCJC2055G02.b, GJCCJC2059G10.b, GJCCJC2063H02.b, GJCCJC2066D02.b, GJCCJC2073B01.b, GJCCJC2073D08.b, JGCCJG2001G01.b, JGCCJG2018A02.b, JGCCJG2021E03.b, JGCCJG2032B01.b, JGCCJG2042C09.b1, JGCCJG2044C…
4	GO:0016877	ligase activity, forming carbon-sulfur bonds	molecular_function	21	Contig1226, GJCCJC2160B06.b, Contig232, Contig1578, JGCCJG2041C06.b1, Contig109, Contig710, GJCCJC2070D08.b, JGCCJG2027H06.b, GJCCJC2010F01.b, JGCCJG2007H01.b, JGCCJG2016E07.b, JGCCJG2010G06.b, Contig1208, Contig1387, GJCCJC2040B11.b, JGCCJG2030D11.b, JGCCJG2037G04.b1, JGCCJG2054D08.b, JGCCJG2056H06.b, JGCCJG2066F06.b
6	GO:0004729	oxygen-dependent protoporphyrinogen oxidase activity	molecular_function	1	JGCCJG2047B01.b
5	GO:0016682	oxidoreductase activity, acting on diphenols and related substances as donors, oxygen as acceptor	molecular_function	3	Contig304, Contig1114, JGCCJG2043B03.b1
4	GO:0004602	glutathione peroxidase activity	molecular_function	2	Contig1266, JGCCJG2020H07.b
6	GO:0019238	cyclohydrolase activity	molecular_function	5	Contig777, Contig1247, Contig632, GJCCJC2058H07.b1, GJCCJC2057F08.b1
5	GO:0016882	cyclo-ligase activity	molecular_function	3	GJCCJC2025H06.b, GJCCJC2048H03.b1, JGCCJG2062B11.b
8	GO:0004435	phosphoinositide phospholipase C activity	molecular_function	1	JGCCJG2059B10.b
6	GO:0004540	ribonuclease activity	molecular_function	15	Contig1246, JGCCJG2008D03.b, JGCCJG2022H08.b, Contig761, Contig1368, GJCCJC2024H02.b, GJCCJC2059H10.b, JGCCJG2020C05.b, JGCCJG2051D10.b, Contig766, GJCCJC2047H11.b, Contig120, GJCCJC2067D11.b, JGCCJG2019B03.b, JGCCJG2052F10.b
7	GO:0004012	phospholipid-translocating ATPase activity	molecular_function	1	GJCCJC2049B12.b
6	GO:0005509	calcium ion binding	molecular_function	43	Contig127, Contig237, Contig271, Contig302, Contig420, Contig444, Contig610, Contig754, Contig1079, Contig1288, Contig1338, Contig1391, Contig1514, GJCCJC1001H01.b, GJCCJC1013C10.b, GJCCJC2001B08.b, GJCCJC2009H04.b, GJCCJC2006D03.b, GJCCJC2016G03.b, GJCCJC2044G07.b, GJCCJC2045H05.b1, GJCCJC2048A08.b1, GJCCJC2048E07.b1, GJCCJC2048F08.b1, GJCCJC2055E09.b, GJCCJC2058G06.b1, GJCCJC2059F04.b, GJCCJC20…
5	GO:0004766	spermidine synthase activity	molecular_function	1	JGCCJG2054E09.b
10	GO:0015152	glucose-6-phosphate transmembrane transporter activity	molecular_function	2	GJCCJC2025G05.b, GJCCJC2038A02.b1
8	GO:0015491	cation:cation antiporter activity	molecular_function	2	GJCCJC2011E06.b, GJCCJC2004C07.b
6	GO:0004013	adenosylhomocysteinase activity	molecular_function	1	Contig936
6	GO:0004428	inositol or phosphatidylinositol kinase activity	molecular_function	10	JGCCJG2022G08.b, Contig846, GJCCJC2074C10.b, GJCCJC2031E06.b1, Contig524, Contig1301, GJCCJC2055A09.b, Contig1054, GJCCJC2030B01.b1, JGCCJG2011F12.b
6	GO:0009045	xylose isomerase activity	molecular_function	2	Contig694, Contig1555
4	GO:0051861	glycolipid binding	molecular_function	1	GJCCJC2022G02.b
7	GO:0030785	[ribulose-bisphosphate carboxylase]-lysine N-methyltransferase activity	molecular_function	1	JGCCJG2055B01.b
4	GO:0005484	SNAP receptor activity	molecular_function	6	Contig159, GJCCJC2006G07.b, GJCCJC2008A05.b, GJCCJC2025G07.b, GJCCJC2045D01.b1, GJCCJC2064E01.b
7	GO:0003886	DNA (cytosine-5-)-methyltransferase activity	molecular_function	1	GJCCJC2005C04.b
6	GO:0004455	ketol-acid reductoisomerase activity	molecular_function	1	Contig1221
6	GO:0050378	UDP-glucuronate 4-epimerase activity	molecular_function	3	GJCCJC2010G07.b, GJCCJC2025G06.b, JGCCJG2024F09.b
5	GO:0003725	double-stranded RNA binding	molecular_function	4	Contig696, GJCCJC2032C02.b, GJCCJC2067D11.b, JGCCJG2019B03.b
5	GO:0015399	primary active transmembrane transporter activity	molecular_function	56	Contig61, Contig367, Contig842, Contig877, Contig902, Contig995, Contig1026, Contig1321, GJCCJC2013F12.b, GJCCJC2040F04.b, GJCCJC2067A07.b, GJCCJC2068G07.b, GJCCJC2073B07.b, JGCCJG2009F12.b, JGCCJG2040B11.b1, JGCCJG2005H11.b, JGCCJG2030H10.b, Contig236, JGCCJG2010B06.b, Contig432, Contig1089, GJCCJC2007G06.b, GJCCJC2062D02.b, Contig1213, Contig736, GJCCJC2032H03.b, GJCCJC2049B12.b, JGCCJG2004D01.…
6	GO:0009977	proton motive force dependent protein transmembrane transporter activity	molecular_function	1	JGCCJG2004E02.b
6	GO:0003863	3-methyl-2-oxobutanoate dehydrogenase (2-methylpropanoyl-transferring) activity	molecular_function	1	Contig225
6	GO:0008937	ferredoxin reductase activity	molecular_function	3	JGCCJG2049A04.b, JGCCJG2061E02.b, Contig1379
10	GO:0046933	hydrogen ion transporting ATP synthase activity, rotational mechanism	molecular_function	24	Contig61, Contig367, Contig602, Contig842, Contig877, Contig902, Contig995, Contig1026, Contig1127, Contig1169, Contig1321, Contig1378, GJCCJC2004C02.b, GJCCJC2017G04.b, GJCCJC2032F11.b, GJCCJC2040F04.b, GJCCJC2067A07.b, GJCCJC2068G07.b, GJCCJC2073B07.b, JGCCJG2036H11.b, JGCCJG2040B11.b1, JGCCJG2041F07.b1, JGCCJG2061H12.b, JGCCJG2064C01.b
5	GO:0003917	DNA topoisomerase type I activity	molecular_function	1	JGCCJG2033A03.b
5	GO:0031559	oxidosqualene cyclase activity	molecular_function	1	GJCCJC2052A10.b
7	GO:0050518	2-C-methyl-D-erythritol 4-phosphate cytidylyltransferase activity	molecular_function	1	GJCCJC2061C05.b2
9	GO:0009001	serine O-acetyltransferase activity	molecular_function	2	JGCCJG2032E11.b, JGCCJG2050C02.b
7	GO:0003830	beta-1,4-mannosylglycoprotein 4-beta-N-acetylglucosaminyltransferase activity	molecular_function	2	GJCCJC2045D03.b1, JGCCJG2062B09.b
5	GO:0019148	D-cysteine desulfhydrase activity	molecular_function	1	Contig1014
4	GO:0016701	oxidoreductase activity, acting on single donors with incorporation of molecular oxygen	molecular_function	18	Contig1193, Contig390, JGCCJG2016C05.b, Contig1014, Contig1265, GJCCJC2006D03.b, JGCCJG2057A06.b, JGCCJG2067F08.b, Contig1114, GJCCJC2003B01.b, GJCCJC2028H11.b, JGCCJG2043B03.b1, JGCCJG2056E02.b, Contig1226, GJCCJC2160B06.b, GJCCJC2009C06.b, GJCCJC2061G07.b, GJCCJC2061G07.b2
4	GO:0030247	polysaccharide binding	molecular_function	6	GJCCJC2023E12.b, JGCCJG2023G10.b, Contig297, GJCCJC2029C07.b, JGCCJG2016C05.b, Contig947
6	GO:0050660	FAD binding	molecular_function	30	Contig43, Contig96, Contig124, Contig562, Contig567, Contig620, Contig670, Contig869, Contig929, Contig948, Contig1167, Contig1184, Contig1401, Contig1423, Contig1442, Contig1600, GJCCJC2003D02.b, GJCCJC2005E02.b, GJCCJC2029E07.b, GJCCJC2050B12.b, GJCCJC2057B10.b, GJCCJC2057G06.b, GJCCJC2058C09.b1, GJCCJC2057B10.b1, JGCCJG2002B12.b, JGCCJG2029B11.b, JGCCJG2042C01.b1, JGCCJG2049A04.b, JGCCJG2067E0…
7	GO:0015103	inorganic anion transmembrane transporter activity	molecular_function	7	JGCCJG2028H01.b, GJCCJC2040A11.b, JGCCJG2009C06.b, Contig1376, GJCCJC2009D12.b, GJCCJC2063E08.b, Contig547
7	GO:0016308	1-phosphatidylinositol-4-phosphate 5-kinase activity	molecular_function	3	Contig846, GJCCJC2055A09.b, GJCCJC2074C10.b
6	GO:0010279	indole-3-acetic acid amido synthetase activity	molecular_function	2	Contig246, GJCCJC2068H03.b
7	GO:0004437	inositol or phosphatidylinositol phosphatase activity	molecular_function	7	JGCCJG2001A01.b, JGCCJG2001B01.b, JGCCJG2001C01.b, GJCCJC2052C10.b, GJCCJC2044C10.b, JGCCJG2038G06.b1, GJCCJC2016E09.b
6	GO:0015037	peptide disulfide oxidoreductase activity	molecular_function	2	Contig948, JGCCJG2052B09.b
7	GO:0016893	endonuclease activity, active with either ribo- or deoxyribonucleic acids and producing 5'-phosphomonoesters	molecular_function	6	Contig761, Contig766, GJCCJC2047H11.b, Contig120, GJCCJC2067D11.b, JGCCJG2019B03.b
6	GO:0004467	long-chain-fatty-acid-CoA ligase activity	molecular_function	3	GJCCJC2010F01.b, JGCCJG2007H01.b, JGCCJG2016E07.b
6	GO:0015923	mannosidase activity	molecular_function	3	JGCCJG2061E11.b, GJCCJC2160G06.b, GJCCJC2002A08.b
8	GO:0003774	motor activity	molecular_function	12	GJCCJC2020E02.b, GJCCJC2039E09.b, GJCCJC2051A02.b, GJCCJC2062G09.b1, JGCCJG2005F02.b, JGCCJG2057E12.b, Contig1346, GJCCJC2007G07.b, GJCCJC2014C08.b, GJCCJC2024G05.b, GJCCJC2051G07.b, GJCCJC2078E11.b
7	GO:0004427	inorganic diphosphatase activity	molecular_function	2	Contig236, JGCCJG2010B06.b
5	GO:0016639	oxidoreductase activity, acting on the CH-NH2 group of donors, NAD or NADP as acceptor	molecular_function	1	Contig351
7	GO:0008028	monocarboxylic acid transmembrane transporter activity	molecular_function	2	Contig1559, JGCCJG2067F11.b
8	GO:0015112	nitrate transmembrane transporter activity	molecular_function	1	JGCCJG2028H01.b
4	GO:0016684	oxidoreductase activity, acting on peroxide as acceptor	molecular_function	26	Contig1531, Contig1540, Contig1606, GJCCJC2004F07.b, GJCCJC2069F02.b1, JGCCJG1001E11.b, JGCCJG2003D02.b, JGCCJG2027G07.b, JGCCJG2054G11.b, GJCCJC2008D07.b, Contig1266, JGCCJG2020H07.b, Contig460, Contig495, Contig761, Contig786, Contig1209, GJCCJC2003G01.b, GJCCJC2009H04.b, GJCCJC2023G08.b, GJCCJC2050F08.b, GJCCJC2059F04.b, GJCCJC2070A02.b, JGCCJG2001H10.b, JGCCJG2037F08.b1, Contig1575
5	GO:0004802	transketolase activity	molecular_function	1	Contig1596
4	GO:0010429	methyl-CpNpN binding	molecular_function	1	JGCCJG2046G11.b1
7	GO:0010474	glucose-1-phosphate guanylyltransferase (GDP) activity	molecular_function	1	Contig267
7	GO:0000234	phosphoethanolamine N-methyltransferase activity	molecular_function	2	Contig758, Contig1091
6	GO:0070567	cytidylyltransferase activity	molecular_function	4	Contig483, GJCCJC2021H09.b, GJCCJC2068B09.b, GJCCJC2061C05.b2
7	GO:0022832	voltage-gated channel activity	molecular_function	6	GJCCJC2080D10.b, JGCCJG2023G01.b, Contig642, Contig643, Contig713, GJCCJC2058A10.b1
8	GO:0017137	Rab GTPase binding	molecular_function	1	GJCCJC2078E11.b
4	GO:0022891	substrate-specific transmembrane transporter activity	molecular_function	162	JGCCJG2054A07.b, Contig652, Contig1196, Contig1382, GJCCJC1014A07.b, GJCCJC2018D07.b, GJCCJC2025D08.b, GJCCJC2032D03.b, GJCCJC2058D11.b, JGCCJG2012G02.b, JGCCJG2022C07.b, JGCCJG2036D09.b, JGCCJG2038B02.b1, JGCCJG2070D04.b, JGCCJG2047C07.b, Contig61, Contig367, Contig842, Contig877, Contig902, Contig995, Contig1026, Contig1321, GJCCJC2013F12.b, GJCCJC2040F04.b, GJCCJC2067A07.b, GJCCJC2068G07.b, GJ…
7	GO:0015179	L-amino acid transmembrane transporter activity	molecular_function	1	JGCCJG2044A11.b1
5	GO:0008373	sialyltransferase activity	molecular_function	1	Contig248
6	GO:0015035	protein disulfide oxidoreductase activity	molecular_function	7	Contig424, Contig1138, GJCCJC1003B01.b, GJCCJC2017G03.b, GJCCJC2066G02.b, JGCCJG2013A02.b, JGCCJG2052B09.b
5	GO:0016812	hydrolase activity, acting on carbon-nitrogen (but not peptide) bonds, in cyclic amides	molecular_function	7	JGCCJG2029G11.b, GJCCJC2028F12.b, JGCCJG2053E06.b, Contig876, GJCCJC1003B11.b, GJCCJC2061B02.b1, GJCCJC2061B02.b2
6	GO:0008930	methylthioadenosine nucleosidase activity	molecular_function	1	Contig24
7	GO:0015294	solute:cation symporter activity	molecular_function	16	Contig702, Contig1376, GJCCJC2002F08.b, GJCCJC2009D12.b, GJCCJC2042A04.b, GJCCJC2051B09.b, JGCCJG2005D04.b, JGCCJG2009A07.b, JGCCJG2038A03.b1, JGCCJG2063C12.b, Contig546, GJCCJC2038H10.b1, Contig1559, JGCCJG2067F11.b, JGCCJG2005A03.b, JGCCJG2035B06.b1
8	GO:0000295	adenine nucleotide transmembrane transporter activity	molecular_function	2	Contig484, Contig1200
7	GO:0016149	translation release factor activity, codon specific	molecular_function	2	Contig847, JGCCJG2055H09.b
3	GO:0004857	enzyme inhibitor activity	molecular_function	16	Contig724, GJCCJC2009G08.b, GJCCJC2052B11.b, JGCCJG2001C08.b, JGCCJG2009F10.b, JGCCJG2067E09.b, JGCCJG2019E05.b, JGCCJG2043A12.b1, GJCCJC2002C02.b, GJCCJC2013G09.b, GJCCJC2033G07.b, GJCCJC2034H11.b, GJCCJC2047E09.b, GJCCJC2056D11.b, JGCCJG2063F11.b, JGCCJG2009E03.b
6	GO:0004028	3-chloroallyl aldehyde dehydrogenase activity	molecular_function	10	Contig6, Contig314, Contig389, Contig1080, Contig1337, JGCCJG2003B06.b, JGCCJG2011G12.b, JGCCJG2018F02.b, JGCCJG2026E05.b, JGCCJG2039G05.b1
4	GO:0004839	ubiquitin activating enzyme activity	molecular_function	2	Contig329, GJCCJC2009C11.b
9	GO:0015217	ADP transmembrane transporter activity	molecular_function	2	Contig484, Contig1200
5	GO:0016712	oxidoreductase activity, acting on paired donors, with incorporation or reduction of molecular oxygen, reduced flavin or flavoprotein as one donor, and incorporation of one atom of oxygen	molecular_function	4	GJCCJC2044C06.b, GJCCJC2077D09.b, JGCCJG2004C02.b, JGCCJG2021H03.b
4	GO:0016817	hydrolase activity, acting on acid anhydrides	molecular_function	206	Contig61, Contig367, Contig842, Contig877, Contig902, Contig995, Contig1026, Contig1321, GJCCJC2013F12.b, GJCCJC2040F04.b, GJCCJC2067A07.b, GJCCJC2068G07.b, GJCCJC2073B07.b, JGCCJG2009F12.b, JGCCJG2040B11.b1, GJCCJC2023A05.b, Contig273, Contig855, GJCCJC2002E09.b, GJCCJC2014C10.b, GJCCJC2015C02.b, GJCCJC2017C03.b, GJCCJC2019B07.b, GJCCJC2021F08.b, GJCCJC2032C02.b, GJCCJC2044D05.b, GJCCJC2045C05.b…
4	GO:0051740	ethylene binding	molecular_function	1	GJCCJC2044D10.b
8	GO:0015556	C4-dicarboxylate transmembrane transporter activity	molecular_function	1	GJCCJC2056D05.b
7	GO:0008266	poly(U) RNA binding	molecular_function	2	GJCCJC2020E09.b, JGCCJG2014C10.b
8	GO:0015181	arginine transmembrane transporter activity	molecular_function	1	JGCCJG2044A11.b1
6	GO:0050178	phenylpyruvate tautomerase activity	molecular_function	1	Contig975
6	GO:0004673	protein histidine kinase activity	molecular_function	4	GJCCJC2044D10.b, Contig450, GJCCJC2028C04.b, JGCCJG2022A06.b
6	GO:0004486	methylenetetrahydrofolate dehydrogenase activity	molecular_function	2	Contig777, Contig1247
3	GO:0046790	virion binding	molecular_function	1	GJCCJC2034H10.b
4	GO:0001883	purine nucleoside binding	molecular_function	432	Contig1208, Contig1387, GJCCJC2040B11.b, JGCCJG2030D11.b, JGCCJG2037G04.b1, JGCCJG2054D08.b, JGCCJG2056H06.b, Contig43, Contig96, Contig124, Contig562, Contig567, Contig620, Contig670, Contig869, Contig929, Contig948, Contig1167, Contig1184, Contig1401, Contig1423, Contig1442, Contig1600, GJCCJC2003D02.b, GJCCJC2005E02.b, GJCCJC2029E07.b, GJCCJC2050B12.b, GJCCJC2057B10.b, GJCCJC2057G06.b, GJCCJC2…
7	GO:0016278	lysine N-methyltransferase activity	molecular_function	6	JGCCJG2046G11.b1, GJCCJC2002E05.b, GJCCJC2021A08.b, GJCCJC2064A04.b, JGCCJG2041H10.b1, JGCCJG2050E08.b
7	GO:0008905	mannose-phosphate guanylyltransferase activity	molecular_function	3	Contig267, Contig834, JGCCJG2017H06.b1
6	GO:0033773	isoflavone 2'-hydroxylase activity	molecular_function	1	GJCCJC2063A03.b
4	GO:0016705	oxidoreductase activity, acting on paired donors, with incorporation or reduction of molecular oxygen	molecular_function	41	GJCCJC2044C06.b, GJCCJC2077D09.b, JGCCJG2004C02.b, JGCCJG2021H03.b, Contig1313, GJCCJC2063A03.b, GJCCJC2014G04.b, GJCCJC2043B02.b, JGCCJG2044E02.b1, JGCCJG2056F01.b, Contig466, Contig340, GJCCJC2013C09.b, GJCCJC2011G10.b, GJCCJC2007G05.b, Contig933, GJCCJC2030C12.b1, JGCCJG2026H01.b, JGCCJG2037H04.b1, GJCCJC1014D12.b, JGCCJG2044H01.b1, JGCCJG2062A10.b, GJCCJC2003E01.b, GJCCJC2010F05.b, Contig1575…
7	GO:0005351	sugar:hydrogen symporter activity	molecular_function	12	Contig702, Contig1376, GJCCJC2002F08.b, GJCCJC2009D12.b, GJCCJC2042A04.b, GJCCJC2051B09.b, JGCCJG2005D04.b, JGCCJG2009A07.b, JGCCJG2038A03.b1, JGCCJG2063C12.b, JGCCJG2005A03.b, JGCCJG2035B06.b1
7	GO:0005507	copper ion binding	molecular_function	72	Contig57, Contig71, Contig131, Contig141, Contig232, Contig298, Contig304, Contig327, Contig351, Contig389, Contig423, Contig635, Contig666, Contig792, Contig804, Contig888, Contig936, Contig968, Contig983, Contig1015, Contig1121, Contig1149, Contig1179, Contig1252, Contig1257, Contig1266, Contig1399, Contig1432, Contig1442, Contig1470, Contig1509, Contig1569, Contig1578, GJCCJC2001G04.b, GJCCJC2…
6	GO:0080007	S-nitrosoglutathione reductase activity	molecular_function	1	JGCCJG2047H10.b
7	GO:0004814	arginine-tRNA ligase activity	molecular_function	1	Contig1592
7	GO:0004820	glycine-tRNA ligase activity	molecular_function	1	Contig341
6	GO:0015204	urea transmembrane transporter activity	molecular_function	13	Contig652, Contig1196, Contig1382, GJCCJC1014A07.b, GJCCJC2018D07.b, GJCCJC2025D08.b, GJCCJC2032D03.b, GJCCJC2058D11.b, JGCCJG2012G02.b, JGCCJG2022C07.b, JGCCJG2036D09.b, JGCCJG2038B02.b1, JGCCJG2070D04.b
5	GO:0016881	acid-amino acid ligase activity	molecular_function	51	JGCCJG2005G08.b, Contig513, GJCCJC2061H04.b1, GJCCJC2061H04.b2, JGCCJG2006B11.b, Contig246, GJCCJC2068H03.b, Contig214, Contig217, Contig290, Contig329, Contig375, Contig413, Contig523, Contig629, Contig893, Contig956, Contig972, Contig1223, GJCCJC1004D05.b, GJCCJC2003F04.b, GJCCJC2004H02.b, GJCCJC2009C11.b, GJCCJC2010D09.b, GJCCJC2024A09.b, GJCCJC2025A08.b, GJCCJC2025D05.b, GJCCJC2026G11.b, GJCC…
7	GO:0004674	protein serine/threonine kinase activity	molecular_function	119	Contig288, Contig512, Contig1120, Contig1412, GJCCJC2020E05.b, GJCCJC2079E07.b, JGCCJG2060G10.b, Contig349, Contig886, GJCCJC2004E06.b, GJCCJC2008C05.b, GJCCJC2024G01.b, GJCCJC2052H11.b, GJCCJC2053H01.b, GJCCJC2056C02.b, GJCCJC2070A09.b, GJCCJC2072B09.b, GJCCJC2072E06.b, GJCCJC2077H12.b, JGCCJG2005C08.b, JGCCJG2008E12.b, Contig1366, JGCCJG2037B02.b1, Contig1112, GJCCJC2005F10.b, GJCCJC2028A03.b, …
6	GO:0004089	carbonate dehydratase activity	molecular_function	2	Contig1000, JGCCJG2002E09.b
7	GO:0016161	beta-amylase activity	molecular_function	3	Contig585, Contig1001, GJCCJC2029F09.b
4	GO:0009976	tocopherol cyclase activity	molecular_function	1	Contig110
3	GO:0003682	chromatin binding	molecular_function	12	Contig1316, Contig1265, GJCCJC2005C04.b, GJCCJC2017A02.b, GJCCJC2029E02.b, GJCCJC2047E06.b, GJCCJC2046G06.b1, GJCCJC2053A12.b, JGCCJG2002H10.b, JGCCJG2030F12.b, JGCCJG2050B02.b, JGCCJG2052A09.b
6	GO:0004519	endonuclease activity	molecular_function	16	Contig1246, JGCCJG2008D03.b, JGCCJG2022H08.b, Contig761, Contig766, GJCCJC2047H11.b, Contig120, GJCCJC2067D11.b, JGCCJG2019B03.b, JGCCJG2052F10.b, GJCCJC2020G01.b, GJCCJC2024B04.b, GJCCJC2055D12.b, GJCCJC2068B12.b, JGCCJG2005D10.b, Contig549
5	GO:0005275	amine transmembrane transporter activity	molecular_function	15	Contig652, GJCCJC2058D11.b, JGCCJG2036D09.b, JGCCJG2047C07.b, JGCCJG2044A11.b1, GJCCJC2070E02.b, JGCCJG2013E08.b, Contig172, GJCCJC2004D02.b, GJCCJC2160H03.b, JGCCJG2027G07.b, JGCCJG2019A08.b, JGCCJG2047F05.b, GJCCJC2004F07.b, JGCCJG2003D02.b
8	GO:0004526	ribonuclease P activity	molecular_function	2	Contig766, GJCCJC2047H11.b
6	GO:0015926	glucosidase activity	molecular_function	10	Contig980, GJCCJC2021G02.b, GJCCJC2037B08.b, GJCCJC2160G06.b, JGCCJG2022H12.b, JGCCJG2057G05.b, GJCCJC2072B12.b, JGCCJG2034D08.b, JGCCJG2055C02.b, JGCCJG2068D05.b
6	GO:0009940	amino-terminal vacuolar sorting propeptide binding	molecular_function	2	Contig420, GJCCJC2058G06.b1
6	GO:0008792	arginine decarboxylase activity	molecular_function	7	Contig173, Contig202, Contig1178, GJCCJC2061F02.b, GJCCJC2061F07.b1, JGCCJG2020C06.b, JGCCJG2026C07.b
4	GO:0004872	receptor activity	molecular_function	53	GJCCJC2024B12.b, Contig605, Contig1240, JGCCJG2022A06.b, GJCCJC2077D08.b, Contig147, Contig210, Contig211, Contig228, Contig372, Contig405, Contig420, Contig450, Contig512, Contig599, Contig614, Contig1381, GJCCJC2008C05.b, GJCCJC2016F12.b, GJCCJC2020C04.b, GJCCJC2025F04.b, GJCCJC2026A08.b, GJCCJC2040H11.b, GJCCJC2044D10.b, GJCCJC2046F05.b1, GJCCJC2058G06.b1, GJCCJC2061A07.b, GJCCJC2061A07.b1, GJ…
6	GO:0004619	phosphoglycerate mutase activity	molecular_function	6	GJCCJC2013C03.b, Contig438, Contig803, GJCCJC2008G08.b, GJCCJC2061F12.b1, GJCCJC2064E10.b
8	GO:0016277	[myelin basic protein]-arginine N-methyltransferase activity	molecular_function	2	Contig910, JGCCJG2007C11.b
6	GO:0005337	nucleoside transmembrane transporter activity	molecular_function	3	Contig702, JGCCJG2009A07.b, JGCCJG2063C12.b
7	GO:0035258	steroid hormone receptor binding	molecular_function	1	JGCCJG2067B01.b
6	GO:0003862	3-isopropylmalate dehydrogenase activity	molecular_function	1	JGCCJG2046F01.b1
8	GO:0004849	uridine kinase activity	molecular_function	4	GJCCJC1003H05.b, GJCCJC2004A06.b, GJCCJC2064F08.b, JGCCJG2045C04.b1
5	GO:0016620	oxidoreductase activity, acting on the aldehyde or oxo group of donors, NAD or NADP as acceptor	molecular_function	27	Contig71, Contig298, Contig804, Contig1121, GJCCJC2015A10.b, GJCCJC2061G03.b1, GJCCJC2065A08.b, JGCCJG2034E02.b, JGCCJG2034F02.b, JGCCJG2060B05.b, JGCCJG2018F02.b, Contig1361, GJCCJC2078E09.b, Contig6, Contig1080, Contig1337, JGCCJG2011G12.b, JGCCJG2026E05.b, JGCCJG2039G05.b1, Contig314, Contig389, JGCCJG2003B06.b, Contig725, GJCCJC2066C02.b, GJCCJC2080E04.b, JGCCJG2021D03.b, GJCCJC2022G08.b
3	GO:0003712	transcription cofactor activity	molecular_function	2	JGCCJG2004B06.b, JGCCJG2044B07.b1
5	GO:0008146	sulfotransferase activity	molecular_function	1	GJCCJC2010A06.b
4	GO:0016757	transferase activity, transferring glycosyl groups	molecular_function	92	GJCCJC2065E07.b, Contig1237, Contig584, GJCCJC2055B06.b, JGCCJG2023E12.b, Contig1275, GJCCJC2016E05.b, GJCCJC2032C07.b, JGCCJG2009C11.b, JGCCJG2024G01.b, JGCCJG2032B08.b, GJCCJC2045D03.b1, JGCCJG2062B09.b, JGCCJG2010H12.b, JGCCJG2063A12.b, Contig267, JGCCJG2009C02.b, GJCCJC2004A06.b, GJCCJC2071E04.b, GJCCJC2037C11.b, JGCCJG2025F12.b, JGCCJG2022A04.b, JGCCJG2053F10.b, Contig158, GJCCJC2019F10.b, G…
6	GO:0003960	NADPH:quinone reductase activity	molecular_function	5	Contig521, Contig782, Contig931, GJCCJC2027E01.b, JGCCJG2009D09.b
5	GO:0030359	protein phosphatase type 2B regulator activity	molecular_function	1	Contig754
5	GO:0016863	intramolecular oxidoreductase activity, transposing C=C bonds	molecular_function	7	GJCCJC2048H10.b1, Contig482, Contig1410, GJCCJC2016E01.b, JGCCJG2034A11.b, JGCCJG2063H12.b, GJCCJC2067A03.b
6	GO:0050538	N-carbamoyl-L-amino-acid hydrolase activity	molecular_function	1	JGCCJG2046G10.b1
4	GO:0008428	ribonuclease inhibitor activity	molecular_function	1	JGCCJG2009E03.b
4	GO:0008320	protein transmembrane transporter activity	molecular_function	15	Contig11, Contig428, Contig573, Contig1123, Contig1131, Contig1253, GJCCJC2020C08.b, GJCCJC2033E03.b, GJCCJC2054G05.b, GJCCJC2060F10.b1, GJCCJC2065E09.b, GJCCJC2160F10.b, JGCCJG2007H04.b, JGCCJG2059B02.b, JGCCJG2004E02.b
5	GO:0015291	secondary active transmembrane transporter activity	molecular_function	39	JGCCJG2054A07.b, Contig702, Contig1376, GJCCJC2002F08.b, GJCCJC2009D12.b, GJCCJC2042A04.b, GJCCJC2051B09.b, JGCCJG2005D04.b, JGCCJG2009A07.b, JGCCJG2038A03.b1, JGCCJG2063C12.b, GJCCJC2063E08.b, Contig546, GJCCJC2038H10.b1, Contig1559, JGCCJG2067F11.b, JGCCJG2005A03.b, JGCCJG2035B06.b1, Contig547, GJCCJC2011E06.b, JGCCJG2004E02.b, GJCCJC2004C07.b, GJCCJC2056D05.b, GJCCJC2008G11.b, GJCCJC2025G05.b,…
8	GO:0034432	bis(5'-adenosyl)-pentaphosphatase activity	molecular_function	1	GJCCJC2074B06.b
6	GO:0010309	acireductone dioxygenase [iron(II)-requiring] activity	molecular_function	1	JGCCJG2016C05.b
5	GO:0003913	DNA photolyase activity	molecular_function	2	GJCCJC2067C12.b, GJCCJC2072C07.b
6	GO:0080032	methyl jasmonate esterase activity	molecular_function	1	Contig108
6	GO:0070008	serine-type exopeptidase activity	molecular_function	8	Contig104, Contig253, Contig494, Contig1024, GJCCJC2001C01.b, GJCCJC2004G07.b, JGCCJG2030E05.b, JGCCJG2070E04.b
6	GO:0016307	phosphatidylinositol phosphate kinase activity	molecular_function	3	Contig846, GJCCJC2074C10.b, GJCCJC2055A09.b
3	GO:0016874	ligase activity	molecular_function	128	JGCCJG2005G08.b, Contig900, GJCCJC2005B09.b, JGCCJG2040B06.b1, Contig513, GJCCJC2061H04.b1, GJCCJC2061H04.b2, Contig1226, GJCCJC2160B06.b, GJCCJC2072F11.b, JGCCJG2032H07.b, JGCCJG2006B11.b, Contig593, Contig766, Contig1348, GJCCJC2009F04.b, GJCCJC2007C02.b, GJCCJC2008B04.b, GJCCJC2018B09.b, GJCCJC2027B01.b, GJCCJC2058E10.b1, GJCCJC2067A05.b, GJCCJC2070C04.b, GJCCJC2071F05.b, JGCCJG2064C04.b, JGCC…
7	GO:0010473	GDP-galactose:myoinositol-1-phosphate guanyltransferase activity	molecular_function	1	Contig267
6	GO:0004161	dimethylallyltranstransferase activity	molecular_function	1	GJCCJC2080E09.b
4	GO:0031418	L-ascorbic acid binding	molecular_function	3	GJCCJC2010F05.b, JGCCJG2026H01.b, JGCCJG2033G05.b
6	GO:0003852	2-isopropylmalate synthase activity	molecular_function	2	GJCCJC2054F02.b, JGCCJG2064G01.b
6	GO:0047558	3-cyanoalanine hydratase activity	molecular_function	2	JGCCJG2013G12.b, JGCCJG2021C09.b
7	GO:0008967	phosphoglycolate phosphatase activity	molecular_function	2	Contig548, GJCCJC2030E09.b1
6	GO:0046523	S-methyl-5-thioribose-1-phosphate isomerase activity	molecular_function	1	Contig378
7	GO:0004842	ubiquitin-protein ligase activity	molecular_function	41	Contig214, Contig217, Contig290, Contig329, Contig375, Contig413, Contig523, Contig629, Contig893, Contig956, Contig972, Contig1223, GJCCJC1004D05.b, GJCCJC2003F04.b, GJCCJC2004H02.b, GJCCJC2009C11.b, GJCCJC2010D09.b, GJCCJC2024A09.b, GJCCJC2025A08.b, GJCCJC2025D05.b, GJCCJC2026G11.b, GJCCJC2029F12.b, GJCCJC2032A10.b, GJCCJC2055F03.b, GJCCJC2068B08.b, GJCCJC2030D02.b1, GJCCJC2073E06.b, GJCCJC2073…
8	GO:0015416	phosphonate transmembrane-transporting ATPase activity	molecular_function	5	GJCCJC2019G11.b, GJCCJC2054H01.b, GJCCJC2068C04.b, JGCCJG2019A08.b, JGCCJG2047F05.b
6	GO:0033989	3alpha,7alpha,12alpha-trihydroxy-5beta-cholest-24-enoyl-CoA hydratase activity	molecular_function	1	JGCCJG2021C03.b
7	GO:0004320	oleoyl-[acyl-carrier-protein] hydrolase activity	molecular_function	2	Contig196, GJCCJC2057C09.b
5	GO:0035091	phosphoinositide binding	molecular_function	13	Contig659, Contig707, Contig846, GJCCJC2003G09.b, GJCCJC2011D02.b, GJCCJC2020B02.b, GJCCJC2032C05.b, GJCCJC2058G07.b1, GJCCJC2074C10.b, JGCCJG2012C07.b, JGCCJG2017G04.b1, Contig1502, GJCCJC2030D10.b1
7	GO:0004816	asparagine-tRNA ligase activity	molecular_function	1	GJCCJC2080B10.b
7	GO:0015301	anion:anion antiporter activity	molecular_function	2	JGCCJG2054A07.b, GJCCJC2056D05.b
5	GO:0008079	translation termination factor activity	molecular_function	2	Contig847, JGCCJG2055H09.b
3	GO:0001871	pattern binding	molecular_function	6	GJCCJC2023E12.b, JGCCJG2023G10.b, Contig297, GJCCJC2029C07.b, JGCCJG2016C05.b, Contig947
6	GO:0004536	deoxyribonuclease activity	molecular_function	2	Contig360, Contig549
4	GO:0008327	methyl-CpG binding	molecular_function	2	GJCCJC2019G08.b, JGCCJG2046G11.b1
5	GO:0051427	hormone receptor binding	molecular_function	1	JGCCJG2067B01.b
7	GO:0004565	beta-galactosidase activity	molecular_function	3	Contig749, GJCCJC2011A09.b, GJCCJC2071A02.b
7	GO:0047427	cyanoalanine nitrilase activity	molecular_function	2	JGCCJG2013G12.b, JGCCJG2021C09.b
5	GO:0016774	phosphotransferase activity, carboxyl group as acceptor	molecular_function	7	GJCCJC2055C11.b, Contig143, GJCCJC2017G08.b, GJCCJC2029H04.b, JGCCJG2016B01.b, Contig579, GJCCJC2048G08.b1
6	GO:0015422	oligosaccharide-transporting ATPase activity	molecular_function	2	JGCCJG2026G04.b, JGCCJG2026H04.b
5	GO:0008312	7S RNA binding	molecular_function	1	JGCCJG2055E11.b
7	GO:0043225	anion transmembrane-transporting ATPase activity	molecular_function	6	Contig547, GJCCJC2019G11.b, GJCCJC2054H01.b, GJCCJC2068C04.b, JGCCJG2019A08.b, JGCCJG2047F05.b
4	GO:0071566	UFM1 activating enzyme activity	molecular_function	1	GJCCJC2017C01.b
6	GO:0030600	feruloyl esterase activity	molecular_function	1	GJCCJC2018F09.b
6	GO:0004048	anthranilate phosphoribosyltransferase activity	molecular_function	1	GJCCJC2034B01.b
8	GO:0004001	adenosine kinase activity	molecular_function	2	Contig953, GJCCJC2029F10.b
5	GO:0070818	protoporphyrinogen oxidase activity	molecular_function	1	JGCCJG2047B01.b
7	GO:0016151	nickel ion binding	molecular_function	1	Contig1148
9	GO:0005231	excitatory extracellular ligand-gated ion channel activity	molecular_function	1	GJCCJC2024B12.b
6	GO:0016711	flavonoid 3'-monooxygenase activity	molecular_function	1	GJCCJC2007G05.b
6	GO:0010302	2-oxoglutarate-dependent dioxygenase activity	molecular_function	1	Contig1313
7	GO:0030795	jasmonate O-methyltransferase activity	molecular_function	1	GJCCJC2029B05.b
7	GO:0008252	nucleotidase activity	molecular_function	4	GJCCJC2016E09.b, JGCCJG2001A01.b, JGCCJG2001C01.b, Contig125
8	GO:0005221	intracellular cyclic nucleotide activated cation channel activity	molecular_function	1	JGCCJG2023G01.b
4	GO:0016798	hydrolase activity, acting on glycosyl bonds	molecular_function	75	GJCCJC2051C07.b, GJCCJC2054E03.b, GJCCJC2160G06.b, Contig213, GJCCJC2010C06.b, GJCCJC2060C12.b1, JGCCJG2024H07.b, Contig454, GJCCJC2050F08.b, JGCCJG2034D08.b, JGCCJG2068D05.b, Contig585, Contig1001, GJCCJC2029F09.b, GJCCJC2043D04.b, GJCCJC2064G01.b, JGCCJG2050G06.b, GJCCJC2009A06.b, GJCCJC2052D09.b, GJCCJC2067B10.b, GJCCJC2077D07.b, JGCCJG2029B05.b, Contig882, Contig980, GJCCJC2021G02.b, GJCCJC20…
7	GO:0004558	alpha-glucosidase activity	molecular_function	4	GJCCJC2072B12.b, JGCCJG2034D08.b, JGCCJG2055C02.b, JGCCJG2068D05.b
6	GO:0004550	nucleoside diphosphate kinase activity	molecular_function	4	Contig733, GJCCJC2033A03.b, JGCCJG2034B10.b, JGCCJG2065A07.b
5	GO:0009982	pseudouridine synthase activity	molecular_function	1	JGCCJG2060B07.b
5	GO:0016653	oxidoreductase activity, acting on NADH or NADPH, heme protein as acceptor	molecular_function	4	JGCCJG2066H05.b, Contig1506, JGCCJG2015H12.b, JGCCJG2069C08.b
6	GO:0003904	deoxyribodipyrimidine photo-lyase activity	molecular_function	1	GJCCJC2072C07.b
6	GO:0004038	allantoinase activity	molecular_function	2	GJCCJC2028F12.b, JGCCJG2053E06.b
7	GO:0004560	alpha-L-fucosidase activity	molecular_function	1	GJCCJC2013D07.b
6	GO:0003991	acetylglutamate kinase activity	molecular_function	2	Contig579, GJCCJC2048G08.b1
5	GO:0016803	ether hydrolase activity	molecular_function	9	Contig1092, Contig1093, GJCCJC2009D01.b, GJCCJC2029E03.b, JGCCJG2021G08.b, JGCCJG2021G12.b, JGCCJG2021H12.b, JGCCJG2026G09.b, JGCCJG2029C04.b
5	GO:0004129	cytochrome-c oxidase activity	molecular_function	12	Contig27, Contig1167, Contig1378, Contig1600, GJCCJC2009F07.b, GJCCJC2017G04.b, GJCCJC2037E06.b, JGCCJG1001D08.b, JGCCJG2002B12.b, JGCCJG2006G06.b, JGCCJG2036H11.b, JGCCJG2064C01.b
10	GO:0015088	copper uptake transmembrane transporter activity	molecular_function	1	GJCCJC2052C12.b
7	GO:0047429	nucleoside-triphosphate diphosphatase activity	molecular_function	1	Contig1472
8	GO:0016891	endoribonuclease activity, producing 5'-phosphomonoesters	molecular_function	6	Contig761, Contig766, GJCCJC2047H11.b, Contig120, GJCCJC2067D11.b, JGCCJG2019B03.b
4	GO:0005319	lipid transporter activity	molecular_function	5	GJCCJC2058H12.b, GJCCJC2158H12.b1, JGCCJG2004C11.b, GJCCJC2049B12.b, GJCCJC2022G02.b
6	GO:0043809	methylthioribulose 1-phosphate dehydratase activity	molecular_function	1	Contig548
7	GO:0005365	myo-inositol transmembrane transporter activity	molecular_function	1	GJCCJC2042A04.b
6	GO:0047641	aldose-6-phosphate reductase (NADPH) activity	molecular_function	1	GJCCJC2004A08.b
8	GO:0016433	rRNA (adenine) methyltransferase activity	molecular_function	1	JGCCJG2009F01.b
7	GO:0004529	exodeoxyribonuclease activity	molecular_function	1	Contig360
8	GO:0016895	exodeoxyribonuclease activity, producing 5'-phosphomonoesters	molecular_function	1	Contig360
2	GO:0005198	structural molecule activity	molecular_function	172	JGCCJG2030F12.b, JGCCJG2052A09.b, Contig29, Contig38, Contig42, Contig100, Contig111, Contig163, Contig166, Contig247, Contig268, Contig293, Contig516, Contig532, Contig628, Contig797, Contig905, Contig943, Contig983, Contig1003, Contig1059, Contig1078, Contig1083, Contig1104, Contig1118, Contig1134, Contig1180, Contig1206, Contig1217, Contig1220, Contig1289, Contig1345, Contig1359, Contig1408, C…
4	GO:0016866	intramolecular transferase activity	molecular_function	14	GJCCJC2052A10.b, Contig342, GJCCJC2043D07.b, JGCCJG2010F12.b, GJCCJC2013C03.b, GJCCJC2051G01.b, Contig506, Contig1505, Contig438, Contig803, GJCCJC2008G08.b, GJCCJC2061F12.b1, GJCCJC2064E10.b, JGCCJG2060B07.b
6	GO:0008378	galactosyltransferase activity	molecular_function	9	GJCCJC2037C11.b, JGCCJG2025F12.b, Contig158, GJCCJC2019F10.b, GJCCJC2040D01.b, JGCCJG2033E07.b, JGCCJG2006F01.b, JGCCJG2069B02.b, GJCCJC2048C08.b1
7	GO:0017111	nucleoside-triphosphatase activity	molecular_function	191	Contig61, Contig367, Contig842, Contig877, Contig902, Contig995, Contig1026, Contig1321, GJCCJC2013F12.b, GJCCJC2040F04.b, GJCCJC2067A07.b, GJCCJC2068G07.b, GJCCJC2073B07.b, JGCCJG2009F12.b, JGCCJG2040B11.b1, GJCCJC2023A05.b, Contig273, Contig855, GJCCJC2002E09.b, GJCCJC2014C10.b, GJCCJC2015C02.b, GJCCJC2017C03.b, GJCCJC2019B07.b, GJCCJC2021F08.b, GJCCJC2032C02.b, GJCCJC2044D05.b, GJCCJC2045C05.b…
7	GO:0005525	GTP binding	molecular_function	91	Contig16, Contig58, Contig117, Contig133, Contig190, Contig280, Contig378, Contig428, Contig452, Contig474, Contig564, Contig659, Contig712, Contig883, Contig884, Contig892, Contig1082, Contig1199, Contig1249, Contig1253, Contig1257, Contig1269, Contig1284, Contig1302, Contig1405, Contig1476, Contig1486, Contig1501, GJCCJC2002H05.b, GJCCJC1014C01.b, GJCCJC2003A04.b, GJCCJC2003B05.b, GJCCJC2009D07…
6	GO:0050136	NADH dehydrogenase (quinone) activity	molecular_function	22	Contig430, Contig589, Contig1005, Contig1085, Contig1183, Contig1232, Contig1235, Contig1273, Contig1323, Contig1429, Contig1469, Contig1493, GJCCJC2009C09.b, GJCCJC2025F10.b, GJCCJC2057B10.b, GJCCJC2057B10.b1, JGCCJG2015F04.b, JGCCJG2022B03.b, JGCCJG2023A07.b, JGCCJG2037F07.b1, JGCCJG2049D01.b, JGCCJG2066E09.b
7	GO:0004970	ionotropic glutamate receptor activity	molecular_function	1	GJCCJC2024B12.b
3	GO:0042277	peptide binding	molecular_function	11	Contig405, GJCCJC2016F12.b, Contig605, Contig1240, Contig89, Contig981, Contig1547, JGCCJG2057D04.b, Contig1266, Contig420, GJCCJC2058G06.b1
6	GO:0070003	threonine-type peptidase activity	molecular_function	12	Contig570, Contig722, Contig736, Contig881, Contig885, Contig906, Contig1151, Contig1602, GJCCJC2021H04.b, GJCCJC2028D11.b, GJCCJC2032H03.b, JGCCJG2068A05.b
8	GO:0043855	cyclic nucleotide-gated ion channel activity	molecular_function	1	JGCCJG2023G01.b
8	GO:0015114	phosphate transmembrane transporter activity	molecular_function	3	Contig1376, GJCCJC2009D12.b, GJCCJC2063E08.b
8	GO:0015408	ferric-transporting ATPase activity	molecular_function	3	Contig432, GJCCJC2008A08.b, GJCCJC2062D02.b
6	GO:0045551	cinnamyl-alcohol dehydrogenase activity	molecular_function	2	GJCCJC2057D05.b, GJCCJC2057D05.b1
4	GO:0001653	peptide receptor activity	molecular_function	2	Contig605, Contig1240
7	GO:0004612	phosphoenolpyruvate carboxykinase (ATP) activity	molecular_function	8	Contig1062, Contig1460, Contig1487, Contig1503, JGCCJG2015A04.b, JGCCJG2017E03.b1, JGCCJG2059A07.b, JGCCJG2063F08.b
3	GO:0000156	two-component response regulator activity	molecular_function	3	Contig450, GJCCJC2054G03.b, JGCCJG2030E07.b
6	GO:0003861	3-isopropylmalate dehydratase activity	molecular_function	1	GJCCJC2080G02.b
6	GO:0004067	asparaginase activity	molecular_function	4	Contig40, JGCCJG2006G11.b, JGCCJG2060H04.b, JGCCJG2063C09.b
6	GO:0046429	4-hydroxy-3-methylbut-2-en-1-yl diphosphate synthase activity	molecular_function	1	GJCCJC2015E05.b
6	GO:0008692	3-hydroxybutyryl-CoA epimerase activity	molecular_function	6	Contig482, Contig1145, Contig1410, GJCCJC2016E01.b, JGCCJG2034A11.b, JGCCJG2063H12.b
6	GO:0008802	betaine-aldehyde dehydrogenase activity	molecular_function	2	Contig314, JGCCJG2003B06.b
6	GO:0004300	enoyl-CoA hydratase activity	molecular_function	15	Contig381, Contig482, Contig1145, Contig1260, Contig1410, Contig1523, GJCCJC2016E01.b, GJCCJC2038C03.b1, GJCCJC2048H10.b1, GJCCJC2074D07.b, JGCCJG2002B11.b, JGCCJG2028A05.b, JGCCJG2034A11.b, JGCCJG2049G09.b, JGCCJG2063H12.b
5	GO:0033765	steroid dehydrogenase activity, acting on the CH-CH group of donors	molecular_function	1	Contig1144
3	GO:0016787	hydrolase activity	molecular_function	711	GJCCJC2051C07.b, GJCCJC2054E03.b, Contig61, Contig367, Contig842, Contig877, Contig902, Contig995, Contig1026, Contig1321, GJCCJC2013F12.b, GJCCJC2040F04.b, GJCCJC2067A07.b, GJCCJC2068G07.b, GJCCJC2073B07.b, JGCCJG2009F12.b, JGCCJG2040B11.b1, Contig1477, JGCCJG2027D01.b, GJCCJC2033E10.b, GJCCJC2047E07.b, Contig196, GJCCJC2057C09.b, Contig1092, Contig1093, GJCCJC2009D01.b, GJCCJC2029E03.b, JGCCJG2…
8	GO:0015189	L-lysine transmembrane transporter activity	molecular_function	1	JGCCJG2044A11.b1
6	GO:0043754	dihydrolipoyllysine-residue (2-methylpropanoyl)transferase activity	molecular_function	3	Contig1179, GJCCJC2032D10.b, JGCCJG2010A07.b
8	GO:0035242	protein-arginine omega-N asymmetric methyltransferase activity	molecular_function	2	Contig910, JGCCJG2007C11.b
6	GO:0051765	inositol tetrakisphosphate kinase activity	molecular_function	1	JGCCJG2022G08.b
7	GO:0015446	arsenite transmembrane-transporting ATPase activity	molecular_function	1	Contig547
4	GO:0051747	DNA demethylase activity	molecular_function	1	GJCCJC2019G08.b
9	GO:0004042	acetyl-CoA:L-glutamate N-acetyltransferase activity	molecular_function	1	Contig1585
5	GO:0016641	oxidoreductase activity, acting on the CH-NH2 group of donors, oxygen as acceptor	molecular_function	2	GJCCJC2050B12.b, JGCCJG2033G05.b
7	GO:0005524	ATP binding	molecular_function	400	Contig27, Contig61, Contig132, Contig139, Contig143, Contig147, Contig152, Contig179, Contig198, Contig204, Contig228, Contig237, Contig263, Contig266, Contig273, Contig302, Contig310, Contig329, Contig330, Contig341, Contig344, Contig349, Contig351, Contig353, Contig370, Contig372, Contig421, Contig432, Contig433, Contig450, Contig465, Contig498, Contig507, Contig513, Contig519, Contig522, Conti…
8	GO:0016892	endoribonuclease activity, producing 3'-phosphomonoesters	molecular_function	3	Contig1246, JGCCJG2008D03.b, JGCCJG2022H08.b
6	GO:0004650	polygalacturonase activity	molecular_function	14	Contig213, Contig461, Contig517, Contig686, GJCCJC2010C06.b, GJCCJC2024F09.b, GJCCJC2043A05.b, GJCCJC2044A11.b, GJCCJC2050A07.b, GJCCJC2060C12.b, GJCCJC2060C12.b1, JGCCJG2024H07.b, JGCCJG2049B08.b, JGCCJG2050D06.b
6	GO:0008526	phosphatidylinositol transporter activity	molecular_function	3	GJCCJC2058H12.b, GJCCJC2158H12.b1, JGCCJG2004C11.b
9	GO:0005354	galactose transmembrane transporter activity	molecular_function	1	GJCCJC2042A04.b
6	GO:0004499	flavin-containing monooxygenase activity	molecular_function	3	Contig869, Contig929, GJCCJC2003D02.b
5	GO:0004156	dihydropteroate synthase activity	molecular_function	4	Contig164, Contig949, GJCCJC2057F04.b1, GJCCJC2077G07.b
9	GO:0015119	hexose phosphate transmembrane transporter activity	molecular_function	2	GJCCJC2025G05.b, GJCCJC2038A02.b1
5	GO:0004702	receptor signaling protein serine/threonine kinase activity	molecular_function	20	Contig349, Contig886, GJCCJC2004E06.b, GJCCJC2008C05.b, GJCCJC2024G01.b, GJCCJC2052H11.b, GJCCJC2053H01.b, GJCCJC2056C02.b, GJCCJC2070A09.b, GJCCJC2072B09.b, GJCCJC2072E06.b, GJCCJC2077H12.b, JGCCJG2005C08.b, JGCCJG2008E12.b, Contig1366, JGCCJG2037B02.b1, Contig1112, GJCCJC2020E02.b, JGCCJG2005F02.b, JGCCJG2065G11.b
5	GO:0016773	phosphotransferase activity, alcohol group as acceptor	molecular_function	203	JGCCJG2050E06.b, Contig288, Contig512, Contig1120, Contig1412, GJCCJC2020E05.b, GJCCJC2079E07.b, JGCCJG2060G10.b, GJCCJC2033E10.b, GJCCJC2047E07.b, Contig421, Contig852, GJCCJC2020G11.b, GJCCJC2022B07.b, JGCCJG2022G08.b, Contig1551, Contig621, GJCCJC2031A05.b1, GJCCJC2038G04.b1, JGCCJG2045D04.b1, JGCCJG2049E07.b, Contig1301, JGCCJG2045C04.b1, GJCCJC2029F10.b, GJCCJC2072F01.b, JGCCJG2025H06.b, Con…
6	GO:0008831	dTDP-4-dehydrorhamnose reductase activity	molecular_function	1	GJCCJC2011H10.b
5	GO:0035064	methylated histone residue binding	molecular_function	3	Contig842, GJCCJC2046G06.b1, JGCCJG2012A11.b
5	GO:0004392	heme oxygenase (decyclizing) activity	molecular_function	2	Contig1480, GJCCJC2006D03.b
8	GO:0005262	calcium channel activity	molecular_function	1	JGCCJG2023G01.b
6	GO:0008113	peptide-methionine-(S)-S-oxide reductase activity	molecular_function	3	Contig1020, JGCCJG2005B12.b, JGCCJG2011C07.b
4	GO:0016614	oxidoreductase activity, acting on CH-OH group of donors	molecular_function	87	GJCCJC2077G01.b, JGCCJG2054A04.b, Contig635, GJCCJC2004E05.b, GJCCJC2009D09.b, GJCCJC2011G11.b, GJCCJC2018H05.b, GJCCJC2053H04.b, JGCCJG2005F04.b, JGCCJG2040H07.b1, Contig504, JGCCJG2046F01.b1, GJCCJC2023D11.b, Contig482, Contig1410, GJCCJC2016E01.b, JGCCJG2063H12.b, Contig215, GJCCJC2080E04.b, JGCCJG2039F07.b1, GJCCJC2013D11.b, GJCCJC2002E02.b, GJCCJC2053E12.b, JGCCJG2065C12.b, GJCCJC2049F12.b, …
3	GO:0004791	thioredoxin-disulfide reductase activity	molecular_function	2	Contig43, JGCCJG2042C01.b1
4	GO:0016846	carbon-sulfur lyase activity	molecular_function	12	Contig714, GJCCJC2038A09.b1, JGCCJG2011B03.b, JGCCJG2016F10.b, GJCCJC2063H04.b, GJCCJC2065A11.b, GJCCJC2046H03.b1, Contig1014, Contig39, Contig1329, Contig1594, GJCCJC2023H02.b
7	GO:0080043	quercetin 3-O-glucosyltransferase activity	molecular_function	1	JGCCJG2009C02.b
5	GO:0016778	diphosphotransferase activity	molecular_function	4	Contig164, Contig949, GJCCJC2057F04.b1, GJCCJC2077G07.b
6	GO:0004352	glutamate dehydrogenase activity	molecular_function	1	Contig351
7	GO:0042409	caffeoyl-CoA O-methyltransferase activity	molecular_function	1	GJCCJC2044F05.b
5	GO:0051020	GTPase binding	molecular_function	8	Contig1136, GJCCJC1003B09.b, JGCCJG2016A10.b, JGCCJG2050B02.b, JGCCJG2064A08.b, GJCCJC2003B05.b, GJCCJC2015D01.b, GJCCJC2078E11.b
7	GO:0004767	sphingomyelin phosphodiesterase activity	molecular_function	1	Contig884
6	GO:0015431	glutathione S-conjugate-exporting ATPase activity	molecular_function	1	GJCCJC2007G06.b
5	GO:0016681	oxidoreductase activity, acting on diphenols and related substances as donors, cytochrome as acceptor	molecular_function	7	Contig425, Contig661, Contig1283, Contig1436, Contig1439, JGCCJG2018D05.b, JGCCJG2036D07.b
8	GO:0016418	S-acetyltransferase activity	molecular_function	4	Contig1179, GJCCJC2032D10.b, JGCCJG2010A07.b, JGCCJG2037E04.b1
7	GO:0004824	lysine-tRNA ligase activity	molecular_function	2	GJCCJC2013E03.b, JGCCJG2055G11.b
7	GO:0004312	fatty-acid synthase activity	molecular_function	19	Contig196, GJCCJC2057C09.b, Contig200, JGCCJG2012A05.b, Contig635, GJCCJC2004E05.b, GJCCJC2009D09.b, GJCCJC2011G11.b, GJCCJC2018H05.b, GJCCJC2053H04.b, JGCCJG2005F04.b, JGCCJG2040H07.b1, Contig79, Contig644, Contig1291, GJCCJC2058B04.b, GJCCJC2058B04.b1, GJCCJC2080C08.b, Contig1144
7	GO:0016748	succinyltransferase activity	molecular_function	2	Contig1129, JGCCJG2037E04.b1
7	GO:0016291	acyl-CoA thioesterase activity	molecular_function	1	JGCCJG2043B05.b1
6	GO:0004856	xylulokinase activity	molecular_function	1	Contig1551
7	GO:0004105	choline-phosphate cytidylyltransferase activity	molecular_function	2	GJCCJC2021H09.b, GJCCJC2068B09.b
7	GO:0019798	procollagen-proline dioxygenase activity	molecular_function	1	GJCCJC2010F05.b
6	GO:0004148	dihydrolipoyl dehydrogenase activity	molecular_function	4	Contig1442, GJCCJC2005E02.b, JGCCJG2067E02.b, JGCCJG2069C09.b
5	GO:0004418	hydroxymethylbilane synthase activity	molecular_function	1	GJCCJC2018H08.b
4	GO:0016765	transferase activity, transferring alkyl or aryl (other than methyl) groups	molecular_function	33	Contig1163, Contig1266, Contig1512, Contig1594, JGCCJG2052D01.b, GJCCJC2080E09.b, Contig785, GJCCJC2040E06.b, JGCCJG2004F05.b, JGCCJG2011A07.b, JGCCJG2061G06.b, Contig260, Contig426, GJCCJC2009G06.b, Contig164, Contig949, GJCCJC2057F04.b1, GJCCJC2077G07.b, JGCCJG2054E09.b, GJCCJC2078D02.b, GJCCJC2028E03.b, JGCCJG2043B11.b1, GJCCJC2013G05.b, Contig204, Contig1142, Contig1258, Contig1530, GJCCJC202…
5	GO:0005085	guanyl-nucleotide exchange factor activity	molecular_function	3	GJCCJC2010A03.b, GJCCJC2003B05.b, GJCCJC2015D01.b

## Sheet: Biological_Process_GOs
Level	GO ID	Term	Type	#Seqs	Graph Score	Sequences
5	GO:0044267	cellular protein metabolic process	biological_process	564	208.09	JGCCJG2063C09.b, Contig183, Contig217, Contig245, Contig329, Contig354, Contig375, Contig413, Contig507, Contig518, Contig519, Contig523, Contig570, Contig629, Contig722, Contig736, Contig881, Contig885, Contig893, Contig906, Contig956, Contig972, Contig1151, Contig1393, Contig1602, GJCCJC1004D05.b, GJCCJC2001A09.b, GJCCJC2003F04.b, GJCCJC2004D10.b, GJCCJC2009C11.b, GJCCJC2009F04.b, GJCCJC2013G04…
5	GO:0060255	regulation of macromolecule metabolic process	biological_process	205	67.77	Contig73, JGCCJG2036G02.b, JGCCJG2036G02.b1, GJCCJC2042G09.b, GJCCJC2062E10.b1, JGCCJG2027A09.b, GJCCJC2067D11.b, JGCCJG2019B03.b, GJCCJC2003F12.b, JGCCJG2009E03.b, Contig893, Contig972, Contig1050, Contig1223, Contig1464, GJCCJC2077G03.b, JGCCJG2010G03.b, JGCCJG2022E02.b, JGCCJG2031G12.b, JGCCJG2033G06.b, Contig381, GJCCJC2074D07.b, JGCCJG2049G09.b, JGCCJG2046C12.b1, Contig1375, GJCCJC1014D05.b,…
5	GO:0048513	organ development	biological_process	147	51.16	GJCCJC2013H11.b, Contig600, GJCCJC2009E01.b, GJCCJC2021D11.b, GJCCJC2070E05.b, JGCCJG2065B01.b, Contig375, Contig629, JGCCJG2013H05.b, GJCCJC2042G09.b, GJCCJC2044D10.b, JGCCJG2004B06.b, JGCCJG2021C02.b, JGCCJG2027A09.b, Contig605, Contig1240, GJCCJC2066G02.b, GJCCJC2040H11.b, GJCCJC2046F05.b1, GJCCJC2065F06.b, Contig432, Contig1089, GJCCJC2062D02.b, GJCCJC2031E12.b1, GJCCJC2029G06.b, Contig298, C…
4	GO:0042446	hormone biosynthetic process	biological_process	239	143.52	GJCCJC2009G06.b, Contig1146, JGCCJG2032H07.b, Contig567, Contig670, GJCCJC2057G06.b, JGCCJG2037H04.b1, Contig61, Contig132, Contig147, Contig179, Contig204, Contig237, Contig263, Contig273, Contig310, Contig329, Contig330, Contig344, Contig349, Contig353, Contig370, Contig372, Contig432, Contig465, Contig498, Contig519, Contig522, Contig537, Contig599, Contig600, Contig682, Contig703, Contig733, …
4	GO:0009653	anatomical structure morphogenesis	biological_process	118	38.17	GJCCJC2078F10.b, GJCCJC2070E05.b, JGCCJG2065B01.b, Contig375, Contig629, JGCCJG2013H05.b, Contig605, Contig1240, GJCCJC2066G02.b, GJCCJC2040H11.b, GJCCJC2046F05.b1, GJCCJC2065F06.b, GJCCJC2065E03.b, Contig306, GJCCJC2003A05.b, JGCCJG2010G12.b, JGCCJG2059F11.b, GJCCJC1003A04.b, GJCCJC2028E06.b, JGCCJG2064F06.b, GJCCJC2046G09.b1, Contig1193, GJCCJC2029E05.b, JGCCJG2044G03.b1, GJCCJC2028B01.b, GJCCJ…
2	GO:0051704	multi-organism process	biological_process	148	50.43	JGCCJG2038G01.b1, GJCCJC2065E03.b, GJCCJC2021D07.b, GJCCJC2051G09.b, Contig329, Contig698, Contig975, Contig1039, Contig1588, GJCCJC1013F03.b, GJCCJC2009C11.b, GJCCJC2009G02.b, JGCCJG2036C10.b, Contig1293, Contig108, JGCCJG2070C04.b, GJCCJC2029F12.b, GJCCJC2068B08.b, Contig432, Contig555, GJCCJC2002C02.b, GJCCJC2004E07.b, GJCCJC2025G05.b, GJCCJC2028B01.b, GJCCJC2038A02.b1, GJCCJC2040A11.b, GJCCJC…
7	GO:0006468	protein amino acid phosphorylation	biological_process	127	120.28	Contig381, GJCCJC2074D07.b, JGCCJG2049G09.b, Contig179, Contig198, Contig228, Contig237, Contig349, Contig353, Contig370, Contig537, Contig599, Contig731, Contig741, Contig848, Contig886, Contig898, Contig982, Contig1001, Contig1068, Contig1098, Contig1290, Contig1364, Contig1366, Contig1390, Contig1489, Contig1497, Contig1593, GJCCJC2001B08.b, GJCCJC2004C09.b, GJCCJC2004E06.b, GJCCJC2005F10.b, G…
5	GO:0009651	response to salt stress	biological_process	132	127.20	GJCCJC2038D12.b1, Contig370, Contig1068, Contig1234, Contig1497, GJCCJC2031G05.b1, GJCCJC2051E02.b, GJCCJC2051G10.b, GJCCJC2062G01.b1, GJCCJC2073D08.b, GJCCJC2079E12.b, Contig71, Contig119, Contig131, Contig133, Contig157, Contig168, Contig183, Contig236, Contig245, Contig290, Contig302, Contig327, Contig351, Contig425, Contig460, Contig464, Contig605, Contig606, Contig666, Contig790, Contig804, …
5	GO:0043436	oxoacid metabolic process	biological_process	262	38.69	Contig900, GJCCJC2005B09.b, JGCCJG2040B06.b1, Contig48, Contig880, GJCCJC2079B03.b, JGCCJG2027F05.b, JGCCJG2049E06.b, JGCCJG2018F02.b, Contig1072, GJCCJC2032F03.b, GJCCJC2053F11.b, JGCCJG1001H11.b, JGCCJG2017D05.b1, JGCCJG2026A10.b, Contig1420, GJCCJC2005A07.b, GJCCJC2028E03.b, GJCCJC2063H04.b, JGCCJG2043B11.b1, JGCCJG2050C02.b, Contig141, Contig1178, JGCCJG2026C07.b, Contig1585, GJCCJC2004F05.b,…
4	GO:0044249	cellular biosynthetic process	biological_process	942	316.65	Contig900, GJCCJC2005B09.b, JGCCJG2040B06.b1, Contig725, GJCCJC2002B05.b, GJCCJC2007G05.b, GJCCJC2044F05.b, GJCCJC2057D05.b, GJCCJC2066C02.b, GJCCJC2057D05.b1, GJCCJC2080E04.b, Contig1420, GJCCJC2005A07.b, GJCCJC2028E03.b, GJCCJC2063H04.b, JGCCJG2043B11.b1, JGCCJG2050C02.b, Contig73, JGCCJG2036G02.b, JGCCJG2036G02.b1, GJCCJC2042G09.b, GJCCJC2062E10.b1, JGCCJG2027A09.b, JGCCJG2027F05.b, JGCCJG2049…
4	GO:0048731	system development	biological_process	150	30.98	GJCCJC2013H11.b, Contig600, GJCCJC2009E01.b, GJCCJC2021D11.b, GJCCJC2070E05.b, JGCCJG2065B01.b, Contig375, Contig629, JGCCJG2013H05.b, GJCCJC2042G09.b, GJCCJC2044D10.b, JGCCJG2004B06.b, JGCCJG2021C02.b, JGCCJG2027A09.b, Contig605, Contig1240, GJCCJC2066G02.b, GJCCJC2040H11.b, GJCCJC2046F05.b1, GJCCJC2065F06.b, Contig432, Contig1089, GJCCJC2062D02.b, GJCCJC2031E12.b1, GJCCJC2029G06.b, Contig298, C…
4	GO:0006793	phosphorus metabolic process	biological_process	209	37.69	Contig381, GJCCJC2074D07.b, JGCCJG2049G09.b, Contig400, Contig741, Contig926, Contig947, Contig1483, GJCCJC1001A04.b, GJCCJC2004H12.b, GJCCJC2010D02.b, GJCCJC2031E01.b1, GJCCJC2047D10.b, GJCCJC2045H04.b1, JGCCJG2002D04.b, JGCCJG2006C10.b, JGCCJG2015A12.b, JGCCJG2016C03.b, JGCCJG2019G06.b, JGCCJG2020C02.b, JGCCJG2051G11.b, JGCCJG2068F08.b, JGCCJG2070B03.b, Contig179, Contig198, Contig228, Contig23…
1	GO:0008150	biological_process	biological_process	2637	823.41	Contig900, GJCCJC2005B09.b, JGCCJG2040B06.b1, Contig48, Contig880, GJCCJC2079B03.b, JGCCJG2027F05.b, JGCCJG2049E06.b, JGCCJG2018F02.b, Contig725, GJCCJC2002B05.b, GJCCJC2007G05.b, GJCCJC2044F05.b, GJCCJC2057D05.b, GJCCJC2066C02.b, GJCCJC2057D05.b1, GJCCJC2080E04.b, GJCCJC2031H05.b1, JGCCJG2030E07.b, Contig1072, GJCCJC2032F03.b, GJCCJC2053F11.b, JGCCJG1001H11.b, JGCCJG2017D05.b1, JGCCJG2026A10.b, …
						GJCCC2061F02.b, GJCCJC2061F07.b1, JGCCJG2020C06.b, JGCCJG2054E09.b, Contig232, Contig1025, Contig1124, Contig1242, Contig1370, Contig1446, Contig1578, GJCCJC2032A09.b, GJCCJC2030H05.b1, GJCCJC2077D05.b, JGCCJG2008G12.b, JGCCJG2018E11.b, JGCCJG2033D10.b, JGCCJG2037C07.b1, JGCCJG2058G02.b, Contig230, Contig1069, GJCCJC2002E02.b, Contig1373, JGCCJG2010A06.b, Contig143, Contig289, Contig333, Contig41…
6	GO:0006412	translation	biological_process	197	166.74	Contig1375, GJCCJC1014D05.b, JGCCJG2054F02.b, Contig1160, GJCCJC2002F03.b, GJCCJC2052E06.b, JGCCJG2026B02.b, JGCCJG2038C12.b1, JGCCJG2056G10.b, JGCCJG2053A12.b, Contig1250, GJCCJC2007A04.b, GJCCJC2073B12.b, JGCCJG2032H02.b, GJCCJC2013E03.b, GJCCJC2061E04.b2, JGCCJG2056H03.b, JGCCJG2014G11.b, Contig341, JGCCJG2039B08.b1, GJCCJC2044D10.b, Contig1403, GJCCJC2027C04.b, GJCCJC2080B10.b, JGCCJG2037H12.…
2	GO:0044085	cellular component biogenesis	biological_process	109	17.06	Contig58, Contig133, Contig452, Contig564, Contig883, Contig1082, GJCCJC2003A04.b, GJCCJC2009D07.b, GJCCJC2034A09.b, GJCCJC2042F11.b, GJCCJC2056G12.b, GJCCJC2058D04.b1, GJCCJC2061A06.b, GJCCJC2061E08.b, GJCCJC2061A06.b1, GJCCJC2061E08.b1, GJCCJC2066H12.b, GJCCJC2070E12.b, GJCCJC2160A07.b, GJCCJC2074B09.b, GJCCJC2079D11.b, JGCCJG2008D10.b, JGCCJG2009B11.b, JGCCJG2017E09.b1, JGCCJG2021D07.b, JGCCJG…
4	GO:0005975	carbohydrate metabolic process	biological_process	289	95.83	GJCCJC2040H11.b, GJCCJC2046F05.b1, GJCCJC2065F06.b, JGCCJG2069B02.b, Contig1007, GJCCJC2037F01.b, Contig1506, JGCCJG2069C08.b, GJCCJC2045D03.b1, JGCCJG2062B09.b, JGCCJG2061E11.b, Contig158, Contig248, GJCCJC2017H10.b, GJCCJC2019F10.b, GJCCJC2040D01.b, JGCCJG2033E07.b, Contig1551, GJCCJC2048B08.b1, Contig584, JGCCJG2010H12.b, Contig41, Contig623, Contig1448, Contig1495, Contig1504, GJCCJC2018A02.b…
6	GO:0043687	post-translational protein modification	biological_process	197	114.20	Contig893, Contig1050, Contig1223, Contig1464, GJCCJC2077G03.b, JGCCJG2022E02.b, JGCCJG2031G12.b, JGCCJG2033G06.b, Contig332, JGCCJG2007C11.b, Contig606, GJCCJC2009C04.b, GJCCJC2009C05.b, GJCCJC2009D03.b, Contig381, GJCCJC2074D07.b, JGCCJG2049G09.b, Contig400, Contig741, Contig926, Contig947, Contig1483, GJCCJC1001A04.b, GJCCJC2004H12.b, GJCCJC2010D02.b, GJCCJC2031E01.b1, GJCCJC2047D10.b, GJCCJC2…
3	GO:0007275	multicellular organismal development	biological_process	326	122.16	GJCCJC2013H11.b, Contig859, Contig1250, Contig600, GJCCJC2009E01.b, GJCCJC2021D11.b, GJCCJC2078F10.b, GJCCJC2070E05.b, JGCCJG2065B01.b, Contig1187, Contig375, Contig629, JGCCJG2013H05.b, GJCCJC2042G09.b, GJCCJC2044D10.b, JGCCJG2004B06.b, JGCCJG2021C02.b, JGCCJG2027A09.b, Contig381, GJCCJC2074D07.b, Contig605, Contig1240, GJCCJC2066G02.b, GJCCJC2040H11.b, GJCCJC2046F05.b1, GJCCJC2065F06.b, Contig4…
3	GO:0009628	response to abiotic stimulus	biological_process	312	142.81	GJCCJC2038D12.b1, Contig370, Contig1068, Contig1234, Contig1497, GJCCJC2031G05.b1, GJCCJC2051E02.b, GJCCJC2051G10.b, GJCCJC2062G01.b1, GJCCJC2073D08.b, GJCCJC2079E12.b, JGCCJG2043E07.b1, JGCCJG2063E02.b, GJCCJC2076D08.b, JGCCJG2043D03.b1, GJCCJC2077B01.b, JGCCJG2047H10.b, Contig1393, Contig1485, GJCCJC1003A04.b, JGCCJG2037H04.b1, Contig1089, Contig948, Contig1340, JGCCJG2062A03.b, JGCCJG2039G06.b…
5	GO:0090304	nucleic acid metabolic process	biological_process	319	93.04	Contig73, JGCCJG2036G02.b, JGCCJG2036G02.b1, GJCCJC2042G09.b, GJCCJC2062E10.b1, JGCCJG2027A09.b, GJCCJC2067D11.b, JGCCJG2019B03.b, GJCCJC2003F12.b, JGCCJG2009E03.b, JGCCJG2008G03.b, GJCCJC2047H11.b, Contig766, Contig1245, GJCCJC2009G06.b, GJCCJC2050F04.b, JGCCJG2053A12.b, Contig1250, GJCCJC2007A04.b, GJCCJC2073B12.b, JGCCJG2032H02.b, GJCCJC2013E03.b, GJCCJC2061E04.b2, JGCCJG2056H03.b, JGCCJG2014G…
4	GO:0006810	transport	biological_process	408	232.97	GJCCJC2021F08.b, JGCCJG2039F06.b1, Contig484, Contig1200, Contig1252, JGCCJG2054G03.b, Contig403, Contig652, Contig1196, Contig1382, GJCCJC1014A07.b, GJCCJC2018D07.b, GJCCJC2025D08.b, GJCCJC2032D03.b, GJCCJC2058D11.b, JGCCJG2012G02.b, JGCCJG2022C07.b, JGCCJG2036D09.b, JGCCJG2038B02.b1, JGCCJG2070D04.b, Contig119, GJCCJC2011F04.b, GJCCJC2043E11.b, GJCCJC2070E02.b, Contig172, JGCCJG2038G01.b1, GJCC…
6	GO:0046686	response to cadmium ion	biological_process	152	152.00	Contig39, Contig58, Contig71, Contig99, Contig245, Contig266, Contig302, Contig308, Contig327, Contig341, Contig387, Contig411, Contig438, Contig506, Contig512, Contig535, Contig570, Contig583, Contig666, Contig789, Contig790, Contig792, Contig803, Contig804, Contig814, Contig852, Contig883, Contig885, Contig902, Contig906, Contig983, Contig1014, Contig1015, Contig1062, Contig1080, Contig1111, Co…
4	GO:0044248	cellular catabolic process	biological_process	207	40.81	JGCCJG2018F02.b, Contig1178, JGCCJG2026C07.b, Contig183, Contig217, Contig245, Contig329, Contig354, Contig375, Contig413, Contig507, Contig518, Contig519, Contig523, Contig570, Contig629, Contig722, Contig736, Contig881, Contig885, Contig893, Contig906, Contig956, Contig972, Contig1151, Contig1393, Contig1602, GJCCJC1004D05.b, GJCCJC2001A09.b, GJCCJC2003F04.b, GJCCJC2004D10.b, GJCCJC2009C11.b, G…
7	GO:0032787	monocarboxylic acid metabolic process	biological_process	132	49.21	Contig690, JGCCJG2002B12.b, GJCCJC2002B05.b, GJCCJC2010F05.b, GJCCJC2030C12.b1, Contig1532, GJCCJC2060E08.b1, GJCCJC2059G01.b, GJCCJC2048H10.b1, Contig108, Contig1038, Contig1167, Contig1226, Contig1525, Contig1600, GJCCJC2004B10.b, JGCCJG2022G04.b, JGCCJG2042D03.b1, JGCCJG2004E02.b, Contig1097, Contig466, Contig1146, JGCCJG2032H07.b, GJCCJC2004F05.b, JGCCJG2029C04.b, Contig1362, GJCCJC2006D03.b,…
4	GO:0009725	response to hormone stimulus	biological_process	162	85.83	Contig237, Contig290, Contig986, Contig1541, GJCCJC2043E08.b, GJCCJC2051G07.b, GJCCJC2070C10.b, JGCCJG2004F05.b, JGCCJG2026E09.b, GJCCJC2028D04.b, Contig370, Contig1497, GJCCJC2010G08.b, JGCCJG2016H12.b, JGCCJG2024C06.b, JGCCJG2024G07.b, JGCCJG2033E02.b, JGCCJG2044C01.b1, GJCCJC2021C11.b, JGCCJG2005H10.b, Contig1196, Contig1382, GJCCJC1014A07.b, GJCCJC2018D07.b, GJCCJC2025D08.b, GJCCJC2032D03.b, …
4	GO:0006066	alcohol metabolic process	biological_process	138	20.04	JGCCJG2069B02.b, Contig1007, Contig1551, JGCCJG2056E07.b, Contig758, GJCCJC2018G12.b, JGCCJG2054A04.b, GJCCJC2077G01.b, Contig12, GJCCJC2029E07.b, GJCCJC2068A03.b, Contig557, GJCCJC2066G11.b, Contig1193, GJCCJC2015E05.b, GJCCJC2061C05.b2, GJCCJC2072B07.b, Contig694, Contig1555, JGCCJG2025C08.b, JGCCJG2022G08.b, Contig83, Contig99, Contig230, Contig308, Contig555, Contig1069, Contig1192, Contig139…
4	GO:0009059	macromolecule biosynthetic process	biological_process	433	107.74	Contig73, JGCCJG2036G02.b, JGCCJG2036G02.b1, GJCCJC2042G09.b, GJCCJC2062E10.b1, JGCCJG2027A09.b, GJCCJC2003F12.b, JGCCJG2045B06.b1, Contig758, GJCCJC2037F01.b, GJCCJC2045D03.b1, JGCCJG2062B09.b, JGCCJG2061E11.b, Contig158, Contig248, GJCCJC2017H10.b, GJCCJC2019F10.b, GJCCJC2040D01.b, JGCCJG2033E07.b, Contig1375, GJCCJC1014D05.b, JGCCJG2054F02.b, Contig1160, GJCCJC2002F03.b, GJCCJC2052E06.b, JGCCJ…
2	GO:0032502	developmental process	biological_process	359	111.10	GJCCJC2013H11.b, Contig859, Contig1250, Contig600, GJCCJC2009E01.b, GJCCJC2021D11.b, GJCCJC2078F10.b, GJCCJC2070E05.b, JGCCJG2065B01.b, Contig1187, Contig375, Contig629, JGCCJG2013H05.b, GJCCJC2042G09.b, GJCCJC2044D10.b, JGCCJG2004B06.b, JGCCJG2021C02.b, JGCCJG2027A09.b, Contig381, GJCCJC2074D07.b, Contig605, Contig1240, GJCCJC2066G02.b, GJCCJC2040H11.b, GJCCJC2046F05.b1, GJCCJC2065F06.b, Contig4…
4	GO:0042180	cellular ketone metabolic process	biological_process	262	23.69	Contig900, GJCCJC2005B09.b, JGCCJG2040B06.b1, Contig48, Contig880, GJCCJC2079B03.b, JGCCJG2027F05.b, JGCCJG2049E06.b, JGCCJG2018F02.b, Contig1072, GJCCJC2032F03.b, GJCCJC2053F11.b, JGCCJG1001H11.b, JGCCJG2017D05.b1, JGCCJG2026A10.b, Contig1420, GJCCJC2005A07.b, GJCCJC2028E03.b, GJCCJC2063H04.b, JGCCJG2043B11.b1, JGCCJG2050C02.b, Contig141, Contig1178, JGCCJG2026C07.b, Contig1585, GJCCJC2004F05.b,…
3	GO:0022414	reproductive process	biological_process	183	59.94	GJCCJC2042G09.b, GJCCJC2044D10.b, JGCCJG2004B06.b, JGCCJG2021C02.b, JGCCJG2027A09.b, Contig381, GJCCJC2074D07.b, Contig605, Contig1240, GJCCJC2066G02.b, GJCCJC2040H11.b, GJCCJC2046F05.b1, GJCCJC2065F06.b, Contig375, Contig432, Contig629, Contig1089, GJCCJC2062D02.b, JGCCJG2013H05.b, GJCCJC2031E12.b1, GJCCJC2029G06.b, Contig100, Contig354, Contig407, Contig498, Contig518, Contig555, Contig562, Con…
3	GO:0051234	establishment of localization	biological_process	409	140.78	GJCCJC2021F08.b, JGCCJG2039F06.b1, Contig484, Contig1200, Contig1252, JGCCJG2054G03.b, GJCCJC2046H09.b1, Contig403, Contig652, Contig1196, Contig1382, GJCCJC1014A07.b, GJCCJC2018D07.b, GJCCJC2025D08.b, GJCCJC2032D03.b, GJCCJC2058D11.b, JGCCJG2012G02.b, JGCCJG2022C07.b, JGCCJG2036D09.b, JGCCJG2038B02.b1, JGCCJG2070D04.b, Contig119, GJCCJC2011F04.b, GJCCJC2043E11.b, GJCCJC2070E02.b, Contig172, JGCC…
3	GO:0043170	macromolecule metabolic process	biological_process	1015	196.42	Contig73, JGCCJG2036G02.b, JGCCJG2036G02.b1, GJCCJC2042G09.b, GJCCJC2062E10.b1, JGCCJG2027A09.b, Contig33, GJCCJC2002B05.b, GJCCJC2023E12.b, GJCCJC2039A02.b, JGCCJG2023G10.b, GJCCJC2067D11.b, JGCCJG2019B03.b, JGCCJG2063C09.b, Contig40, JGCCJG2006G11.b, JGCCJG2060H04.b, Contig183, Contig217, Contig245, Contig329, Contig354, Contig375, Contig413, Contig507, Contig518, Contig519, Contig523, Contig57…
6	GO:0046394	carboxylic acid biosynthetic process	biological_process	117	43.66	Contig900, GJCCJC2005B09.b, JGCCJG2040B06.b1, Contig1420, GJCCJC2005A07.b, GJCCJC2028E03.b, GJCCJC2063H04.b, JGCCJG2043B11.b1, JGCCJG2050C02.b, JGCCJG2027F05.b, JGCCJG2049E06.b, Contig1585, GJCCJC2004F05.b, GJCCJC2029A08.b, GJCCJC2049G06.b, JGCCJG2058G08.b, Contig690, Contig24, Contig548, JGCCJG2016C05.b, GJCCJC2080G02.b, JGCCJG2060C12.b, Contig579, GJCCJC2048G08.b1, GJCCJC2079G01.b, JGCCJG2001E0…
2	GO:0023052	signaling	biological_process	178	36.82	Contig237, Contig290, Contig986, Contig1541, GJCCJC2043E08.b, GJCCJC2051G07.b, GJCCJC2070C10.b, JGCCJG2004F05.b, JGCCJG2026E09.b, JGCCJG2043E07.b1, JGCCJG2063E02.b, GJCCJC2028D04.b, Contig370, Contig1497, GJCCJC2010G08.b, JGCCJG2016H12.b, JGCCJG2024C06.b, JGCCJG2024G07.b, JGCCJG2033E02.b, JGCCJG2044C01.b1, Contig1196, Contig1382, GJCCJC1014A07.b, GJCCJC2018D07.b, GJCCJC2025D08.b, GJCCJC2032D03.b,…
4	GO:0006952	defense response	biological_process	110	74.84	GJCCJC2025G07.b, GJCCJC2051G09.b, GJCCJC2016F12.b, JGCCJG2022E05.b, GJCCJC2070E05.b, JGCCJG2065B01.b, Contig108, JGCCJG2070C04.b, Contig302, Contig532, Contig1134, GJCCJC2020E09.b, JGCCJG2023G01.b, JGCCJG2068B07.b, Contig836, GJCCJC2029G06.b, GJCCJC2067D11.b, JGCCJG2019B03.b, Contig975, Contig1293, Contig1310, Contig1350, GJCCJC2005C09.b, GJCCJC2009H09.b, GJCCJC2006D03.b, GJCCJC2006E04.b, GJCCJC2…
3	GO:0050789	regulation of biological process	biological_process	386	78.48	Contig73, JGCCJG2036G02.b, JGCCJG2036G02.b1, GJCCJC2042G09.b, GJCCJC2062E10.b1, JGCCJG2027A09.b, GJCCJC2067D11.b, JGCCJG2019B03.b, GJCCJC2003F12.b, JGCCJG2009E03.b, Contig893, Contig972, Contig1050, Contig1223, Contig1464, GJCCJC2077G03.b, JGCCJG2010G03.b, JGCCJG2022E02.b, JGCCJG2031G12.b, JGCCJG2033G06.b, GJCCJC2025G07.b, GJCCJC2048C08.b1, GJCCJC2028D04.b, Contig703, GJCCJC2070G10.b, Contig690, …
5	GO:0016053	organic acid biosynthetic process	biological_process	117	26.19	Contig900, GJCCJC2005B09.b, JGCCJG2040B06.b1, Contig1420, GJCCJC2005A07.b, GJCCJC2028E03.b, GJCCJC2063H04.b, JGCCJG2043B11.b1, JGCCJG2050C02.b, JGCCJG2027F05.b, JGCCJG2049E06.b, Contig1585, GJCCJC2004F05.b, GJCCJC2029A08.b, GJCCJC2049G06.b, JGCCJG2058G08.b, Contig690, Contig24, Contig548, JGCCJG2016C05.b, GJCCJC2080G02.b, JGCCJG2060C12.b, Contig579, GJCCJC2048G08.b1, GJCCJC2079G01.b, JGCCJG2001E0…
5	GO:0031323	regulation of cellular metabolic process	biological_process	201	56.31	Contig73, JGCCJG2036G02.b, JGCCJG2036G02.b1, GJCCJC2042G09.b, GJCCJC2062E10.b1, JGCCJG2027A09.b, GJCCJC2003F12.b, JGCCJG2009E03.b, GJCCJC2048C08.b1, Contig703, GJCCJC2070G10.b, Contig690, GJCCJC2002B05.b, Contig381, GJCCJC2074D07.b, JGCCJG2049G09.b, Contig1375, GJCCJC1014D05.b, JGCCJG2054F02.b, Contig1160, GJCCJC2002F03.b, GJCCJC2052E06.b, JGCCJG2026B02.b, JGCCJG2038C12.b1, JGCCJG2056G10.b, Conti…
4	GO:0003006	reproductive developmental process	biological_process	169	87.33	GJCCJC2042G09.b, GJCCJC2044D10.b, JGCCJG2004B06.b, JGCCJG2021C02.b, JGCCJG2027A09.b, Contig381, GJCCJC2074D07.b, Contig605, Contig1240, GJCCJC2066G02.b, GJCCJC2040H11.b, GJCCJC2046F05.b1, GJCCJC2065F06.b, Contig375, Contig432, Contig629, Contig1089, GJCCJC2062D02.b, JGCCJG2013H05.b, GJCCJC2031E12.b1, GJCCJC2029G06.b, Contig100, Contig354, Contig407, Contig498, Contig518, Contig555, Contig562, Con…
3	GO:0051707	response to other organism	biological_process	129	70.83	JGCCJG2038G01.b1, GJCCJC2021D07.b, GJCCJC2051G09.b, Contig329, Contig698, Contig975, Contig1039, Contig1588, GJCCJC1013F03.b, GJCCJC2009C11.b, GJCCJC2009G02.b, JGCCJG2036C10.b, Contig108, JGCCJG2070C04.b, GJCCJC2029F12.b, GJCCJC2068B08.b, Contig432, Contig555, GJCCJC2002C02.b, GJCCJC2004E07.b, GJCCJC2025G05.b, GJCCJC2028B01.b, GJCCJC2038A02.b1, GJCCJC2040A11.b, GJCCJC2056D05.b, GJCCJC2062D02.b, J…
2	GO:0065007	biological regulation	biological_process	664	73.19	Contig73, JGCCJG2036G02.b, JGCCJG2036G02.b1, GJCCJC2042G09.b, GJCCJC2062E10.b1, JGCCJG2027A09.b, GJCCJC2067D11.b, JGCCJG2019B03.b, GJCCJC2003F12.b, JGCCJG2009E03.b, Contig893, Contig972, Contig1050, Contig1223, Contig1464, GJCCJC2077G03.b, JGCCJG2010G03.b, JGCCJG2022E02.b, JGCCJG2031G12.b, JGCCJG2033G06.b, GJCCJC2025G07.b, Contig1035, GJCCJC2048C08.b1, JGCCJG2047D08.b, GJCCJC2028D04.b, Contig703,…
6	GO:0016310	phosphorylation	biological_process	189	92.11	Contig381, GJCCJC2074D07.b, JGCCJG2049G09.b, Contig179, Contig198, Contig228, Contig237, Contig349, Contig353, Contig370, Contig537, Contig599, Contig731, Contig741, Contig848, Contig886, Contig898, Contig982, Contig1001, Contig1068, Contig1098, Contig1290, Contig1364, Contig1366, Contig1390, Contig1489, Contig1497, Contig1593, GJCCJC2001B08.b, GJCCJC2004C09.b, GJCCJC2004E06.b, GJCCJC2005F10.b, G…
2	GO:0008152	metabolic process	biological_process	2054	647.65	Contig900, GJCCJC2005B09.b, JGCCJG2040B06.b1, Contig48, Contig880, GJCCJC2079B03.b, JGCCJG2027F05.b, JGCCJG2049E06.b, JGCCJG2018F02.b, Contig725, GJCCJC2002B05.b, GJCCJC2007G05.b, GJCCJC2044F05.b, GJCCJC2057D05.b, GJCCJC2066C02.b, GJCCJC2057D05.b1, GJCCJC2080E04.b, GJCCJC2031H05.b1, Contig1072, GJCCJC2032F03.b, GJCCJC2053F11.b, JGCCJG1001H11.b, JGCCJG2017D05.b1, JGCCJG2026A10.b, Contig1420, GJCCJ…
6	GO:0010468	regulation of gene expression	biological_process	189	85.44	Contig73, JGCCJG2036G02.b, JGCCJG2036G02.b1, GJCCJC2042G09.b, GJCCJC2062E10.b1, JGCCJG2027A09.b, GJCCJC2067D11.b, JGCCJG2019B03.b, GJCCJC2003F12.b, JGCCJG2046C12.b1, Contig1375, GJCCJC1014D05.b, JGCCJG2054F02.b, Contig1160, GJCCJC2002F03.b, GJCCJC2052E06.b, JGCCJG2026B02.b, JGCCJG2038C12.b1, JGCCJG2056G10.b, JGCCJG2010A11.b, GJCCJC2029G06.b, GJCCJC2051G09.b, JGCCJG2046G11.b1, GJCCJC2010B07.b, GJC…
3	GO:0065008	regulation of biological quality	biological_process	354	51.34	Contig1035, JGCCJG2047D08.b, Contig1077, GJCCJC2009E09.b, GJCCJC2065E03.b, Contig1191, Contig1200, JGCCJG2037H04.b1, Contig246, GJCCJC2068H03.b, JGCCJG2012C07.b, JGCCJG2017G04.b1, JGCCJG2024C06.b, GJCCJC2009G06.b, Contig620, GJCCJC2058C09.b1, Contig1146, JGCCJG2032H07.b, Contig567, Contig670, GJCCJC2057G06.b, Contig836, GJCCJC2029G06.b, GJCCJC2051G09.b, GJCCJC2067D11.b, JGCCJG2019B03.b, Contig141…
4	GO:0034641	cellular nitrogen compound metabolic process	biological_process	545	67.23	Contig900, GJCCJC2005B09.b, JGCCJG2040B06.b1, Contig48, Contig880, GJCCJC2079B03.b, JGCCJG2027F05.b, JGCCJG2049E06.b, JGCCJG2018F02.b, Contig1072, GJCCJC2032F03.b, GJCCJC2053F11.b, JGCCJG1001H11.b, JGCCJG2017D05.b1, JGCCJG2026A10.b, Contig1420, GJCCJC2005A07.b, GJCCJC2028E03.b, GJCCJC2063H04.b, JGCCJG2043B11.b1, JGCCJG2050C02.b, Contig141, Contig73, JGCCJG2036G02.b, JGCCJG2036G02.b1, GJCCJC2042G0…
4	GO:0044283	small molecule biosynthetic process	biological_process	234	34.26	Contig900, GJCCJC2005B09.b, JGCCJG2040B06.b1, Contig725, GJCCJC2002B05.b, GJCCJC2007G05.b, GJCCJC2044F05.b, GJCCJC2057D05.b, GJCCJC2066C02.b, GJCCJC2057D05.b1, GJCCJC2080E04.b, Contig1420, GJCCJC2005A07.b, GJCCJC2028E03.b, GJCCJC2063H04.b, JGCCJG2043B11.b1, JGCCJG2050C02.b, JGCCJG2027F05.b, JGCCJG2049E06.b, Contig1585, GJCCJC2004F05.b, GJCCJC2029A08.b, GJCCJC2049G06.b, JGCCJG2058G08.b, Contig690,…
4	GO:0044255	cellular lipid metabolic process	biological_process	113	34.74	JGCCJG2045B06.b1, Contig690, JGCCJG2002B12.b, Contig118, Contig1091, GJCCJC2020H06.b, GJCCJC2046E05.b1, GJCCJC2031E06.b1, GJCCJC2030B01.b1, Contig1532, GJCCJC2060E08.b1, GJCCJC2059G01.b, GJCCJC2048H10.b1, Contig1038, Contig1167, Contig1226, Contig1525, Contig1600, GJCCJC2004B10.b, JGCCJG2022G04.b, JGCCJG2042D03.b1, JGCCJG2004E02.b, Contig1097, Contig466, Contig928, GJCCJC2048D07.b1, GJCCJC2072B07…
4	GO:0051649	establishment of localization in cell	biological_process	108	30.83	GJCCJC2021F08.b, Contig119, GJCCJC2011F04.b, GJCCJC2043E11.b, JGCCJG2038G01.b1, JGCCJG2041B09.b1, Contig370, Contig1497, JGCCJG2059B02.b, Contig1265, GJCCJC2025F04.b, Contig703, GJCCJC2052C12.b, GJCCJC2070G10.b, JGCCJG2001G07.b, Contig428, GJCCJC2077D08.b, Contig168, GJCCJC2006F02.b, GJCCJC2017A05.b, JGCCJG2025A02.b, JGCCJG2027H01.b, JGCCJG2043H11.b1, Contig1437, GJCCJC2009B11.b, GJCCJC2048A02.b1…
3	GO:0044237	cellular metabolic process	biological_process	1590	394.10	Contig900, GJCCJC2005B09.b, JGCCJG2040B06.b1, Contig48, Contig880, GJCCJC2079B03.b, JGCCJG2027F05.b, JGCCJG2049E06.b, JGCCJG2018F02.b, Contig725, GJCCJC2002B05.b, GJCCJC2007G05.b, GJCCJC2044F05.b, GJCCJC2057D05.b, GJCCJC2066C02.b, GJCCJC2057D05.b1, GJCCJC2080E04.b, GJCCJC2031H05.b1, Contig1072, GJCCJC2032F03.b, GJCCJC2053F11.b, JGCCJG1001H11.b, JGCCJG2017D05.b1, JGCCJG2026A10.b, Contig1420, GJCCJ…
4	GO:0009791	post-embryonic development	biological_process	186	92.86	Contig859, Contig1250, Contig600, GJCCJC2009E01.b, GJCCJC2021D11.b, Contig375, Contig629, JGCCJG2013H05.b, GJCCJC2042G09.b, GJCCJC2044D10.b, JGCCJG2004B06.b, JGCCJG2021C02.b, JGCCJG2027A09.b, Contig381, GJCCJC2074D07.b, Contig605, Contig1240, GJCCJC2066G02.b, GJCCJC2040H11.b, GJCCJC2046F05.b1, GJCCJC2065F06.b, Contig432, Contig1089, GJCCJC2062D02.b, GJCCJC2031E12.b1, GJCCJC2029G06.b, Contig100, C…
3	GO:0006996	organelle organization	biological_process	131	41.28	GJCCJC2023F11.b, JGCCJG2007C11.b, GJCCJC2020A09.b, Contig1534, GJCCJC2010A09.b, JGCCJG2039E05.b1, JGCCJG2059B02.b, Contig659, Contig703, Contig1007, GJCCJC2004B06.b, GJCCJC2006G02.b, GJCCJC2040F05.b, GJCCJC2044D10.b, GJCCJC2058G07.b1, GJCCJC2070G10.b, JGCCJG2001G07.b, JGCCJG2014H02.b, JGCCJG2042G11.b1, JGCCJG2008G03.b, GJCCJC2023F07.b, JGCCJG2033H04.b, Contig936, Contig70, Contig1316, GJCCJC2009A…
6	GO:0019752	carboxylic acid metabolic process	biological_process	262	64.49	Contig900, GJCCJC2005B09.b, JGCCJG2040B06.b1, Contig48, Contig880, GJCCJC2079B03.b, JGCCJG2027F05.b, JGCCJG2049E06.b, JGCCJG2018F02.b, Contig1072, GJCCJC2032F03.b, GJCCJC2053F11.b, JGCCJG1001H11.b, JGCCJG2017D05.b1, JGCCJG2026A10.b, Contig1420, GJCCJC2005A07.b, GJCCJC2028E03.b, GJCCJC2063H04.b, JGCCJG2043B11.b1, JGCCJG2050C02.b, Contig141, Contig1178, JGCCJG2026C07.b, Contig1585, GJCCJC2004F05.b,…
4	GO:0044262	cellular carbohydrate metabolic process	biological_process	204	44.36	JGCCJG2069B02.b, Contig1007, GJCCJC2037F01.b, Contig1506, JGCCJG2069C08.b, GJCCJC2045D03.b1, JGCCJG2062B09.b, JGCCJG2061E11.b, Contig158, Contig248, GJCCJC2017H10.b, GJCCJC2019F10.b, GJCCJC2040D01.b, JGCCJG2033E07.b, Contig1551, GJCCJC2048B08.b1, Contig584, JGCCJG2010H12.b, Contig41, Contig623, Contig1448, Contig1495, Contig1504, GJCCJC2018A02.b, GJCCJC2034G07.b, GJCCJC2053H10.b, GJCCJC2078C01.b,…
4	GO:0010035	response to inorganic substance	biological_process	202	80.77	Contig71, Contig387, Contig804, Contig1121, Contig1489, GJCCJC2016E03.b, GJCCJC2029E05.b, GJCCJC2065A08.b, JGCCJG2020G04.b, JGCCJG2034E02.b, JGCCJG2034F02.b, JGCCJG2044G03.b1, JGCCJG2061D06.b, JGCCJG2020C12.b, Contig43, JGCCJG2042C01.b1, Contig1505, GJCCJC2073B01.b, JGCCJG2028H01.b, GJCCJC2076D08.b, Contig834, Contig1176, Contig1506, Contig1554, JGCCJG2069C08.b, Contig39, Contig58, Contig99, Cont…
3	GO:0033036	macromolecule localization	biological_process	132	21.56	GJCCJC2021F08.b, JGCCJG2038G01.b1, Contig1077, GJCCJC2009E09.b, JGCCJG2041B09.b1, GJCCJC2022G02.b, Contig370, Contig1497, JGCCJG2059B02.b, Contig1265, GJCCJC2025F04.b, Contig703, GJCCJC2052C12.b, GJCCJC2070G10.b, JGCCJG2001G07.b, JGCCJG2031H09.b, Contig428, GJCCJC2077D08.b, Contig405, Contig1123, Contig1131, Contig1187, Contig1249, Contig1269, Contig1302, Contig1405, Contig1450, Contig1457, GJCCJ…
4	GO:0010467	gene expression	biological_process	456	184.10	Contig73, JGCCJG2036G02.b, JGCCJG2036G02.b1, GJCCJC2042G09.b, GJCCJC2062E10.b1, JGCCJG2027A09.b, GJCCJC2067D11.b, JGCCJG2019B03.b, GJCCJC2003F12.b, Contig1223, JGCCJG2028H10.b, JGCCJG2008G03.b, GJCCJC2047H11.b, Contig766, Contig1245, GJCCJC2009G06.b, GJCCJC2050F04.b, JGCCJG2046C12.b1, Contig1447, Contig1375, GJCCJC1014D05.b, JGCCJG2054F02.b, Contig1160, GJCCJC2002F03.b, GJCCJC2052E06.b, JGCCJG202…
5	GO:0044106	cellular amine metabolic process	biological_process	136	28.52	Contig900, GJCCJC2005B09.b, JGCCJG2040B06.b1, Contig48, Contig880, GJCCJC2079B03.b, JGCCJG2027F05.b, JGCCJG2049E06.b, JGCCJG2018F02.b, Contig1072, GJCCJC2032F03.b, GJCCJC2053F11.b, JGCCJG1001H11.b, JGCCJG2017D05.b1, JGCCJG2026A10.b, Contig1420, GJCCJC2005A07.b, GJCCJC2028E03.b, GJCCJC2063H04.b, JGCCJG2043B11.b1, JGCCJG2050C02.b, Contig141, Contig1178, JGCCJG2026C07.b, Contig1585, GJCCJC2004F05.b,…
4	GO:0006629	lipid metabolic process	biological_process	176	79.47	JGCCJG2045B06.b1, Contig690, JGCCJG2002B12.b, Contig118, Contig1091, GJCCJC2020H06.b, GJCCJC2046E05.b1, Contig593, Contig655, GJCCJC2031H02.b1, GJCCJC2022G08.b, GJCCJC2058E10.b1, JGCCJG2011G01.b, GJCCJC2031E06.b1, GJCCJC2030B01.b1, Contig1532, GJCCJC2060E08.b1, GJCCJC2059G01.b, GJCCJC2048H10.b1, Contig1038, Contig1167, Contig1226, Contig1525, Contig1600, GJCCJC2004B10.b, JGCCJG2022G04.b, JGCCJG20…
5	GO:0009851	auxin biosynthetic process	biological_process	235	234.20	Contig1146, JGCCJG2032H07.b, Contig61, Contig132, Contig147, Contig179, Contig204, Contig237, Contig263, Contig273, Contig310, Contig329, Contig330, Contig344, Contig349, Contig353, Contig370, Contig372, Contig432, Contig465, Contig498, Contig519, Contig522, Contig537, Contig599, Contig600, Contig682, Contig703, Contig733, Contig790, Contig792, Contig795, Contig855, Contig872, Contig877, Contig90…
3	GO:0044238	primary metabolic process	biological_process	1550	292.49	Contig900, GJCCJC2005B09.b, JGCCJG2040B06.b1, Contig48, Contig880, GJCCJC2079B03.b, JGCCJG2027F05.b, JGCCJG2049E06.b, JGCCJG2018F02.b, Contig725, GJCCJC2002B05.b, GJCCJC2007G05.b, GJCCJC2044F05.b, GJCCJC2057D05.b, GJCCJC2066C02.b, GJCCJC2057D05.b1, GJCCJC2080E04.b, GJCCJC2031H05.b1, Contig1072, GJCCJC2032F03.b, GJCCJC2053F11.b, JGCCJG1001H11.b, JGCCJG2017D05.b1, JGCCJG2026A10.b, Contig1420, GJCCJ…
5	GO:0048608	reproductive structure development	biological_process	160	53.59	GJCCJC2042G09.b, GJCCJC2044D10.b, JGCCJG2004B06.b, JGCCJG2021C02.b, JGCCJG2027A09.b, Contig381, GJCCJC2074D07.b, Contig605, Contig1240, GJCCJC2066G02.b, GJCCJC2040H11.b, GJCCJC2046F05.b1, GJCCJC2065F06.b, Contig375, Contig432, Contig629, Contig1089, GJCCJC2062D02.b, JGCCJG2013H05.b, GJCCJC2031E12.b1, GJCCJC2029G06.b, Contig100, Contig354, Contig407, Contig498, Contig518, Contig555, Contig562, Con…
4	GO:0019222	regulation of metabolic process	biological_process	228	39.11	Contig73, JGCCJG2036G02.b, JGCCJG2036G02.b1, GJCCJC2042G09.b, GJCCJC2062E10.b1, JGCCJG2027A09.b, GJCCJC2067D11.b, JGCCJG2019B03.b, GJCCJC2003F12.b, JGCCJG2009E03.b, Contig893, Contig972, Contig1050, Contig1223, Contig1464, GJCCJC2077G03.b, JGCCJG2010G03.b, JGCCJG2022E02.b, JGCCJG2031G12.b, JGCCJG2033G06.b, GJCCJC2048C08.b1, Contig703, GJCCJC2070G10.b, Contig690, GJCCJC2002B05.b, Contig381, GJCCJC…
2	GO:0050896	response to stimulus	biological_process	738	281.62	GJCCJC2067D11.b, JGCCJG2019B03.b, GJCCJC2008F11.b, GJCCJC2038D12.b1, GJCCJC2025G07.b, Contig157, Contig407, Contig1452, GJCCJC2034E10.b, GJCCJC2034G04.b, GJCCJC2044A10.b, GJCCJC2068E01.b, JGCCJG2048G05.b, Contig71, Contig387, Contig804, Contig1121, Contig1489, GJCCJC2016E03.b, GJCCJC2029E05.b, GJCCJC2065A08.b, JGCCJG2020G04.b, JGCCJG2034E02.b, JGCCJG2034F02.b, JGCCJG2044G03.b1, JGCCJG2061D06.b, C…
3	GO:0009607	response to biotic stimulus	biological_process	142	51.16	JGCCJG2038G01.b1, GJCCJC2021D07.b, Contig600, Contig605, Contig1240, GJCCJC2009E01.b, JGCCJG2051D04.b, GJCCJC2051G09.b, Contig329, Contig698, Contig975, Contig1039, Contig1588, GJCCJC1013F03.b, GJCCJC2009C11.b, GJCCJC2009G02.b, JGCCJG2036C10.b, Contig108, JGCCJG2070C04.b, GJCCJC2029F12.b, GJCCJC2068B08.b, Contig432, Contig555, GJCCJC2002C02.b, GJCCJC2004E07.b, GJCCJC2025G05.b, GJCCJC2028B01.b, GJ…
4	GO:0050794	regulation of cellular process	biological_process	316	99.10	Contig73, JGCCJG2036G02.b, JGCCJG2036G02.b1, GJCCJC2042G09.b, GJCCJC2062E10.b1, JGCCJG2027A09.b, GJCCJC2003F12.b, JGCCJG2009E03.b, GJCCJC2048C08.b1, GJCCJC2028D04.b, Contig703, GJCCJC2070G10.b, Contig690, GJCCJC2025G07.b, Contig1591, GJCCJC2002B05.b, Contig381, GJCCJC2074D07.b, JGCCJG2049G09.b, Contig237, Contig290, Contig986, Contig1541, GJCCJC2043E08.b, GJCCJC2051G07.b, GJCCJC2070C10.b, JGCCJG2…
5	GO:0051171	regulation of nitrogen compound metabolic process	biological_process	167	46.72	Contig73, JGCCJG2036G02.b, JGCCJG2036G02.b1, GJCCJC2042G09.b, GJCCJC2062E10.b1, JGCCJG2027A09.b, GJCCJC2003F12.b, JGCCJG2009E03.b, Contig703, GJCCJC2070G10.b, GJCCJC2010B07.b, GJCCJC2023B03.b, JGCCJG2013A09.b, JGCCJG2069E09.b, Contig238, Contig382, Contig412, Contig450, Contig587, Contig690, Contig842, Contig1185, Contig1527, Contig1541, GJCCJC1001H11.b, GJCCJC2004F05.b, GJCCJC2009H09.b, GJCCJC20…
4	GO:0006519	cellular amino acid and derivative metabolic process	biological_process	170	35.05	Contig900, GJCCJC2005B09.b, JGCCJG2040B06.b1, Contig48, Contig880, GJCCJC2079B03.b, JGCCJG2027F05.b, JGCCJG2049E06.b, JGCCJG2018F02.b, Contig725, GJCCJC2002B05.b, GJCCJC2007G05.b, GJCCJC2044F05.b, GJCCJC2057D05.b, GJCCJC2066C02.b, GJCCJC2057D05.b1, GJCCJC2080E04.b, GJCCJC2031H05.b1, Contig1072, GJCCJC2032F03.b, GJCCJC2053F11.b, JGCCJG1001H11.b, JGCCJG2017D05.b1, JGCCJG2026A10.b, Contig1420, GJCCJ…
3	GO:0042445	hormone metabolic process	biological_process	246	88.82	Contig1191, Contig1200, GJCCJC2009G06.b, Contig620, GJCCJC2058C09.b1, Contig1146, JGCCJG2032H07.b, Contig567, Contig670, GJCCJC2057G06.b, JGCCJG2037H04.b1, Contig61, Contig132, Contig147, Contig179, Contig204, Contig237, Contig263, Contig273, Contig310, Contig329, Contig330, Contig344, Contig349, Contig353, Contig370, Contig372, Contig432, Contig465, Contig498, Contig519, Contig522, Contig537, Co…
5	GO:0010038	response to metal ion	biological_process	170	105.24	JGCCJG2020C12.b, Contig387, JGCCJG2020G04.b, Contig39, Contig58, Contig71, Contig99, Contig245, Contig266, Contig302, Contig308, Contig327, Contig341, Contig411, Contig438, Contig506, Contig512, Contig535, Contig570, Contig583, Contig666, Contig789, Contig790, Contig792, Contig803, Contig804, Contig814, Contig852, Contig883, Contig885, Contig902, Contig906, Contig983, Contig1014, Contig1015, Cont…
4	GO:0044282	small molecule catabolic process	biological_process	127	12.59	JGCCJG2018F02.b, Contig1178, JGCCJG2026C07.b, Contig1007, Contig1234, JGCCJG2027F05.b, GJCCJC2048H10.b1, GJCCJC2018G12.b, JGCCJG2054A04.b, GJCCJC2023H04.b, Contig1388, GJCCJC2020E09.b, GJCCJC2046H03.b1, GJCCJC2077G01.b, JGCCJG2026E05.b, JGCCJG2029B10.b, Contig1193, Contig536, GJCCJC2072B07.b, Contig83, Contig99, Contig230, Contig308, Contig555, Contig694, Contig1069, Contig1192, Contig1399, Conti…
3	GO:0009719	response to endogenous stimulus	biological_process	175	65.40	Contig237, Contig290, Contig986, Contig1541, GJCCJC2043E08.b, GJCCJC2051G07.b, GJCCJC2070C10.b, JGCCJG2004F05.b, JGCCJG2026E09.b, GJCCJC2028D04.b, Contig267, Contig834, Contig1021, Contig1506, GJCCJC2029E07.b, GJCCJC2063D08.b, GJCCJC2070E05.b, JGCCJG2005G08.b, JGCCJG2006F04.b, JGCCJG2011B12.b, JGCCJG2014C11.b, JGCCJG2015B12.b, JGCCJG2025F05.b, JGCCJG2065B01.b, JGCCJG2066A11.b, JGCCJG2069C08.b, Co…
6	GO:0016070	RNA metabolic process	biological_process	172	51.36	Contig73, JGCCJG2036G02.b, JGCCJG2036G02.b1, GJCCJC2042G09.b, GJCCJC2062E10.b1, JGCCJG2027A09.b, GJCCJC2067D11.b, JGCCJG2019B03.b, GJCCJC2003F12.b, JGCCJG2009E03.b, JGCCJG2008G03.b, GJCCJC2047H11.b, Contig766, Contig1245, GJCCJC2009G06.b, GJCCJC2050F04.b, JGCCJG2053A12.b, Contig1250, GJCCJC2007A04.b, GJCCJC2073B12.b, JGCCJG2032H02.b, GJCCJC2013E03.b, GJCCJC2061E04.b2, JGCCJG2056H03.b, JGCCJG2014G…
4	GO:0009308	amine metabolic process	biological_process	146	23.70	Contig900, GJCCJC2005B09.b, JGCCJG2040B06.b1, Contig48, Contig880, GJCCJC2079B03.b, JGCCJG2027F05.b, JGCCJG2049E06.b, JGCCJG2018F02.b, Contig1072, GJCCJC2032F03.b, GJCCJC2053F11.b, JGCCJG1001H11.b, JGCCJG2017D05.b1, JGCCJG2026A10.b, Contig1420, GJCCJC2005A07.b, GJCCJC2028E03.b, GJCCJC2063H04.b, JGCCJG2043B11.b1, JGCCJG2050C02.b, Contig141, Contig1178, JGCCJG2026C07.b, Contig1585, GJCCJC2004F05.b,…
3	GO:0051716	cellular response to stimulus	biological_process	187	39.38	GJCCJC2067D11.b, JGCCJG2019B03.b, GJCCJC2038D12.b1, Contig157, Contig407, Contig1452, GJCCJC2034E10.b, GJCCJC2034G04.b, GJCCJC2044A10.b, GJCCJC2068E01.b, JGCCJG2048G05.b, JGCCJG2027F05.b, GJCCJC2025G07.b, Contig237, Contig290, Contig986, Contig1541, GJCCJC2043E08.b, GJCCJC2051G07.b, GJCCJC2070C10.b, JGCCJG2004F05.b, JGCCJG2026E09.b, JGCCJG2043E07.b1, JGCCJG2063E02.b, GJCCJC2028D04.b, Contig370, C…
6	GO:0010556	regulation of macromolecule biosynthetic process	biological_process	172	81.48	Contig73, JGCCJG2036G02.b, JGCCJG2036G02.b1, GJCCJC2042G09.b, GJCCJC2062E10.b1, JGCCJG2027A09.b, GJCCJC2003F12.b, Contig1375, GJCCJC1014D05.b, JGCCJG2054F02.b, Contig1160, GJCCJC2002F03.b, GJCCJC2052E06.b, JGCCJG2026B02.b, JGCCJG2038C12.b1, JGCCJG2056G10.b, JGCCJG2010A11.b, GJCCJC2010B07.b, GJCCJC2023B03.b, JGCCJG2013A09.b, JGCCJG2069E09.b, Contig238, Contig382, Contig412, Contig450, Contig587, C…
4	GO:0006091	generation of precursor metabolites and energy	biological_process	203	89.28	GJCCJC2048C08.b1, Contig1429, Contig1439, Contig1510, GJCCJC2004C02.b, Contig96, Contig437, Contig661, Contig1005, Contig1138, Contig1283, Contig1414, Contig1436, GJCCJC1003B01.b, GJCCJC2005E02.b, GJCCJC2017D11.b, GJCCJC2017G03.b, GJCCJC2043A10.b, GJCCJC2071D08.b, GJCCJC2073B12.b, JGCCJG2018D05.b, JGCCJG2022B03.b, JGCCJG2036D07.b, JGCCJG2049A04.b, JGCCJG2067E02.b, JGCCJG2066E09.b, JGCCJG2066H05.b…
5	GO:0006796	phosphate metabolic process	biological_process	209	62.82	Contig381, GJCCJC2074D07.b, JGCCJG2049G09.b, Contig400, Contig741, Contig926, Contig947, Contig1483, GJCCJC1001A04.b, GJCCJC2004H12.b, GJCCJC2010D02.b, GJCCJC2031E01.b1, GJCCJC2047D10.b, GJCCJC2045H04.b1, JGCCJG2002D04.b, JGCCJG2006C10.b, JGCCJG2015A12.b, JGCCJG2016C03.b, JGCCJG2019G06.b, JGCCJG2020C02.b, JGCCJG2051G11.b, JGCCJG2068F08.b, JGCCJG2070B03.b, Contig179, Contig198, Contig228, Contig23…
4	GO:0010033	response to organic substance	biological_process	210	90.12	GJCCJC2067D11.b, JGCCJG2019B03.b, Contig237, Contig290, Contig986, Contig1541, GJCCJC2043E08.b, GJCCJC2051G07.b, GJCCJC2070C10.b, JGCCJG2004F05.b, JGCCJG2026E09.b, GJCCJC2028D04.b, Contig267, Contig834, Contig1021, Contig1506, GJCCJC2029E07.b, GJCCJC2063D08.b, GJCCJC2070E05.b, JGCCJG2005G08.b, JGCCJG2006F04.b, JGCCJG2011B12.b, JGCCJG2014C11.b, JGCCJG2015B12.b, JGCCJG2025F05.b, JGCCJG2065B01.b, JG…
4	GO:0043412	macromolecule modification	biological_process	234	52.27	JGCCJG2063C09.b, JGCCJG2045B06.b1, Contig893, Contig1050, Contig1223, Contig1464, GJCCJC2077G03.b, JGCCJG2022E02.b, JGCCJG2031G12.b, JGCCJG2033G06.b, Contig332, JGCCJG2007C11.b, Contig606, GJCCJC2009C04.b, GJCCJC2009C05.b, GJCCJC2009D03.b, Contig381, GJCCJC2074D07.b, JGCCJG2049G09.b, Contig758, GJCCJC2037F01.b, GJCCJC2045D03.b1, JGCCJG2062B09.b, JGCCJG2061E11.b, Contig158, Contig248, GJCCJC2017H1…
3	GO:0006807	nitrogen compound metabolic process	biological_process	564	54.29	Contig900, GJCCJC2005B09.b, JGCCJG2040B06.b1, Contig48, Contig880, GJCCJC2079B03.b, JGCCJG2027F05.b, JGCCJG2049E06.b, JGCCJG2018F02.b, Contig1072, GJCCJC2032F03.b, GJCCJC2053F11.b, JGCCJG1001H11.b, JGCCJG2017D05.b1, JGCCJG2026A10.b, Contig1420, GJCCJC2005A07.b, GJCCJC2028E03.b, GJCCJC2063H04.b, JGCCJG2043B11.b1, JGCCJG2050C02.b, Contig141, Contig73, JGCCJG2036G02.b, JGCCJG2036G02.b1, GJCCJC2042G0…
6	GO:0031326	regulation of cellular biosynthetic process	biological_process	176	84.36	Contig73, JGCCJG2036G02.b, JGCCJG2036G02.b1, GJCCJC2042G09.b, GJCCJC2062E10.b1, JGCCJG2027A09.b, GJCCJC2003F12.b, Contig703, GJCCJC2070G10.b, Contig690, Contig1375, GJCCJC1014D05.b, JGCCJG2054F02.b, Contig1160, GJCCJC2002F03.b, GJCCJC2052E06.b, JGCCJG2026B02.b, JGCCJG2038C12.b1, JGCCJG2056G10.b, Contig536, JGCCJG2010A11.b, JGCCJG2051D04.b, GJCCJC2010B07.b, GJCCJC2023B03.b, JGCCJG2013A09.b, JGCCJG…
3	GO:0042221	response to chemical stimulus	biological_process	463	159.81	GJCCJC2067D11.b, JGCCJG2019B03.b, Contig71, Contig387, Contig804, Contig1121, Contig1489, GJCCJC2016E03.b, GJCCJC2029E05.b, GJCCJC2065A08.b, JGCCJG2020G04.b, JGCCJG2034E02.b, JGCCJG2034F02.b, JGCCJG2044G03.b1, JGCCJG2061D06.b, Contig41, Contig623, Contig1504, GJCCJC2031C05.b1, GJCCJC2018A02.b, GJCCJC2034G07.b, GJCCJC2051F09.b, GJCCJC2053H10.b, GJCCJC2078C01.b, Contig237, Contig290, Contig986, Con…
4	GO:0044260	cellular macromolecule metabolic process	biological_process	879	210.09	Contig73, JGCCJG2036G02.b, JGCCJG2036G02.b1, GJCCJC2042G09.b, GJCCJC2062E10.b1, JGCCJG2027A09.b, GJCCJC2067D11.b, JGCCJG2019B03.b, JGCCJG2063C09.b, Contig40, JGCCJG2006G11.b, JGCCJG2060H04.b, Contig183, Contig217, Contig245, Contig329, Contig354, Contig375, Contig413, Contig507, Contig518, Contig519, Contig523, Contig570, Contig629, Contig722, Contig736, Contig881, Contig885, Contig893, Contig906…
4	GO:0008104	protein localization	biological_process	106	24.82	JGCCJG2038G01.b1, Contig1077, GJCCJC2009E09.b, Contig370, Contig1497, JGCCJG2059B02.b, Contig1265, GJCCJC2025F04.b, Contig703, GJCCJC2052C12.b, GJCCJC2070G10.b, JGCCJG2001G07.b, Contig428, GJCCJC2077D08.b, Contig405, Contig1123, Contig1131, Contig1187, Contig1249, Contig1269, Contig1302, Contig1405, Contig1450, Contig1457, GJCCJC1014C01.b, GJCCJC2004B08.b, GJCCJC2016F12.b, GJCCJC2019A01.b, GJCCJC…
3	GO:0055114	oxidation reduction	biological_process	405	362.84	Contig1429, Contig1439, Contig1510, GJCCJC2004C02.b, Contig96, Contig437, Contig661, Contig1005, Contig1138, Contig1283, Contig1414, Contig1436, GJCCJC1003B01.b, GJCCJC2005E02.b, GJCCJC2017D11.b, GJCCJC2017G03.b, GJCCJC2043A10.b, GJCCJC2071D08.b, GJCCJC2073B12.b, JGCCJG2018D05.b, JGCCJG2022B03.b, JGCCJG2036D07.b, JGCCJG2049A04.b, JGCCJG2067E02.b, JGCCJG2066E09.b, JGCCJG2066H05.b, JGCCJG2070E07.b,…
4	GO:0006139	nucleobase, nucleoside, nucleotide and nucleic acid metabolic process	biological_process	408	66.34	Contig73, JGCCJG2036G02.b, JGCCJG2036G02.b1, GJCCJC2042G09.b, GJCCJC2062E10.b1, JGCCJG2027A09.b, GJCCJC2067D11.b, JGCCJG2019B03.b, GJCCJC2003F12.b, JGCCJG2009E03.b, JGCCJG2008G03.b, GJCCJC2064F08.b, JGCCJG2006B06.b, JGCCJG2041B12.b1, GJCCJC2047H11.b, Contig766, Contig1245, GJCCJC2009G06.b, GJCCJC2050F04.b, Contig1376, Contig1411, JGCCJG2053A12.b, Contig1250, GJCCJC2007A04.b, GJCCJC2073B12.b, JGCC…
6	GO:0006350	transcription	biological_process	186	95.07	Contig73, JGCCJG2036G02.b, JGCCJG2036G02.b1, GJCCJC2042G09.b, GJCCJC2062E10.b1, JGCCJG2027A09.b, GJCCJC2003F12.b, JGCCJG2015G06.b, GJCCJC1013D10.b, JGCCJG2006C07.b, GJCCJC2010B07.b, GJCCJC2023B03.b, JGCCJG2013A09.b, JGCCJG2069E09.b, Contig238, Contig382, Contig412, Contig450, Contig587, Contig690, Contig842, Contig1185, Contig1527, Contig1541, GJCCJC1001H11.b, GJCCJC2004F05.b, GJCCJC2009H09.b, GJ…
4	GO:0016052	carbohydrate catabolic process	biological_process	106	11.88	Contig1007, GJCCJC2048B08.b1, Contig947, Contig1001, GJCCJC2029F09.b, GJCCJC2018G12.b, JGCCJG2054A04.b, GJCCJC2077G01.b, GJCCJC2057D05.b, GJCCJC2057D05.b1, Contig1193, Contig585, JGCCJG2050G06.b, Contig1342, JGCCJG2034D08.b, JGCCJG2068D05.b, GJCCJC2072B07.b, Contig83, Contig99, Contig230, Contig308, Contig555, Contig694, Contig1069, Contig1192, Contig1399, Contig1555, GJCCJC2002E02.b, GJCCJC2004E…
4	GO:0009266	response to temperature stimulus	biological_process	129	80.00	GJCCJC2077B01.b, JGCCJG2047H10.b, Contig1290, GJCCJC2004C07.b, GJCCJC2037A05.b, JGCCJG2037C08.b1, GJCCJC2046G06.b1, GJCCJC2016E03.b, GJCCJC2160B09.b, JGCCJG2031C03.b, Contig131, Contig287, Contig327, Contig438, Contig555, Contig666, Contig786, Contig803, Contig906, Contig983, Contig996, Contig1178, Contig1257, Contig1338, Contig1348, Contig1466, Contig1505, Contig1532, Contig1540, Contig1554, Con…
4	GO:0046483	heterocycle metabolic process	biological_process	108	22.56	GJCCJC2007G05.b, Contig164, Contig949, GJCCJC2057F04.b1, GJCCJC2077G07.b, Contig703, GJCCJC2070G10.b, GJCCJC2064F08.b, JGCCJG2006B06.b, Contig1411, Contig1506, JGCCJG2069C08.b, GJCCJC2010F05.b, GJCCJC2030C12.b1, Contig722, JGCCJG2005G08.b, GJCCJC2009G06.b, Contig620, GJCCJC2058C09.b1, Contig1146, JGCCJG2032H07.b, GJCCJC2057D05.b, GJCCJC2057D05.b1, Contig110, Contig390, JGCCJG2026E05.b, Contig733,…
6	GO:0019219	regulation of nucleobase, nucleoside, nucleotide and nucleic acid metabolic process	biological_process	165	76.67	Contig73, JGCCJG2036G02.b, JGCCJG2036G02.b1, GJCCJC2042G09.b, GJCCJC2062E10.b1, JGCCJG2027A09.b, GJCCJC2003F12.b, JGCCJG2009E03.b, GJCCJC2010B07.b, GJCCJC2023B03.b, JGCCJG2013A09.b, JGCCJG2069E09.b, Contig238, Contig382, Contig412, Contig450, Contig587, Contig690, Contig842, Contig1185, Contig1527, Contig1541, GJCCJC1001H11.b, GJCCJC2004F05.b, GJCCJC2009H09.b, GJCCJC2010B02.b, GJCCJC2011C08.b, GJ…
5	GO:0055085	transmembrane transport	biological_process	120	92.31	GJCCJC2051B09.b, GJCCJC2034E01.b, GJCCJC2034F06.b, JGCCJG2034A08.b, JGCCJG2068G08.b, Contig61, Contig877, Contig995, Contig1026, Contig1321, GJCCJC2032F11.b, GJCCJC2068G07.b, JGCCJG2041F07.b1, Contig27, Contig367, Contig602, Contig842, Contig902, Contig1127, Contig1169, Contig1378, Contig1432, Contig1569, GJCCJC2004C02.b, GJCCJC2013F12.b, GJCCJC2017G04.b, GJCCJC2040F04.b, GJCCJC2067A07.b, GJCCJC2…
2	GO:0051179	localization	biological_process	419	88.47	GJCCJC2021F08.b, JGCCJG2039F06.b1, Contig484, Contig1200, Contig1252, JGCCJG2054G03.b, GJCCJC2046H09.b1, Contig403, Contig652, Contig1196, Contig1382, GJCCJC1014A07.b, GJCCJC2018D07.b, GJCCJC2025D08.b, GJCCJC2032D03.b, GJCCJC2058D11.b, JGCCJG2012G02.b, JGCCJG2022C07.b, JGCCJG2036D09.b, JGCCJG2038B02.b1, JGCCJG2070D04.b, Contig119, GJCCJC2011F04.b, GJCCJC2043E11.b, GJCCJC2070E02.b, GJCCJC2045E02.b…
4	GO:0009850	auxin metabolic process	biological_process	239	143.72	Contig1191, Contig1200, Contig1146, JGCCJG2032H07.b, Contig61, Contig132, Contig147, Contig179, Contig204, Contig237, Contig263, Contig273, Contig310, Contig329, Contig330, Contig344, Contig349, Contig353, Contig370, Contig372, Contig432, Contig465, Contig498, Contig519, Contig522, Contig537, Contig599, Contig600, Contig682, Contig703, Contig733, Contig790, Contig792, Contig795, Contig855, Contig…
2	GO:0009987	cellular process	biological_process	1989	518.43	Contig900, GJCCJC2005B09.b, JGCCJG2040B06.b1, Contig48, Contig880, GJCCJC2079B03.b, JGCCJG2027F05.b, JGCCJG2049E06.b, JGCCJG2018F02.b, Contig725, GJCCJC2002B05.b, GJCCJC2007G05.b, GJCCJC2044F05.b, GJCCJC2057D05.b, GJCCJC2066C02.b, GJCCJC2057D05.b1, GJCCJC2080E04.b, GJCCJC2031H05.b1, Contig1072, GJCCJC2032F03.b, GJCCJC2053F11.b, JGCCJG1001H11.b, JGCCJG2017D05.b1, JGCCJG2026A10.b, Contig1420, GJCCJ…
5	GO:0009889	regulation of biosynthetic process	biological_process	176	50.62	Contig73, JGCCJG2036G02.b, JGCCJG2036G02.b1, GJCCJC2042G09.b, GJCCJC2062E10.b1, JGCCJG2027A09.b, GJCCJC2003F12.b, Contig703, GJCCJC2070G10.b, Contig690, Contig1375, GJCCJC1014D05.b, JGCCJG2054F02.b, Contig1160, GJCCJC2002F03.b, GJCCJC2052E06.b, JGCCJG2026B02.b, JGCCJG2038C12.b1, JGCCJG2056G10.b, Contig536, JGCCJG2010A11.b, JGCCJG2051D04.b, GJCCJC2010B07.b, GJCCJC2023B03.b, JGCCJG2013A09.b, JGCCJG…
6	GO:0005996	monosaccharide metabolic process	biological_process	118	24.44	Contig1551, JGCCJG2056E07.b, GJCCJC2018G12.b, JGCCJG2054A04.b, Contig1007, Contig557, GJCCJC2066G11.b, GJCCJC2015E05.b, GJCCJC2061C05.b2, GJCCJC2072B07.b, Contig694, Contig1555, JGCCJG2025C08.b, Contig83, Contig99, Contig230, Contig308, Contig555, Contig1069, Contig1192, Contig1399, GJCCJC2002E02.b, GJCCJC2004E07.b, GJCCJC2023D11.b, GJCCJC2024B11.b, GJCCJC2042E10.b, JGCCJG1001E12.b, JGCCJG2046B04…
2	GO:0000003	reproduction	biological_process	186	38.57	GJCCJC2042G09.b, GJCCJC2044D10.b, JGCCJG2004B06.b, JGCCJG2021C02.b, JGCCJG2027A09.b, Contig381, GJCCJC2074D07.b, Contig605, Contig1240, GJCCJC2066G02.b, GJCCJC2040H11.b, GJCCJC2046F05.b1, GJCCJC2065F06.b, Contig375, Contig432, Contig629, Contig1089, GJCCJC2062D02.b, JGCCJG2013H05.b, GJCCJC2031E12.b1, GJCCJC2029G06.b, Contig100, Contig354, Contig407, Contig498, Contig518, Contig555, Contig562, Con…
4	GO:0010817	regulation of hormone levels	biological_process	252	55.67	Contig1191, Contig1200, GJCCJC2009G06.b, Contig620, GJCCJC2058C09.b1, Contig1146, JGCCJG2032H07.b, Contig567, Contig670, GJCCJC2057G06.b, JGCCJG2037H04.b1, Contig1089, Contig1068, GJCCJC2051E02.b, GJCCJC2073D08.b, Contig236, Contig432, Contig546, Contig986, GJCCJC2028A03.b, GJCCJC2038H10.b1, GJCCJC2043E08.b, GJCCJC2062D02.b, Contig61, Contig132, Contig147, Contig179, Contig204, Contig237, Contig2…
4	GO:0009057	macromolecule catabolic process	biological_process	121	22.76	JGCCJG2063C09.b, Contig40, JGCCJG2006G11.b, JGCCJG2060H04.b, Contig183, Contig217, Contig245, Contig329, Contig354, Contig375, Contig413, Contig507, Contig518, Contig519, Contig523, Contig570, Contig629, Contig722, Contig736, Contig881, Contig885, Contig893, Contig906, Contig956, Contig972, Contig1151, Contig1393, Contig1602, GJCCJC1004D05.b, GJCCJC2001A09.b, GJCCJC2003F04.b, GJCCJC2004D10.b, GJC…
4	GO:0006082	organic acid metabolic process	biological_process	262	23.39	Contig900, GJCCJC2005B09.b, JGCCJG2040B06.b1, Contig48, Contig880, GJCCJC2079B03.b, JGCCJG2027F05.b, JGCCJG2049E06.b, JGCCJG2018F02.b, Contig1072, GJCCJC2032F03.b, GJCCJC2053F11.b, JGCCJG1001H11.b, JGCCJG2017D05.b1, JGCCJG2026A10.b, Contig1420, GJCCJC2005A07.b, GJCCJC2028E03.b, GJCCJC2063H04.b, JGCCJG2043B11.b1, JGCCJG2050C02.b, Contig141, Contig1178, JGCCJG2026C07.b, Contig1585, GJCCJC2004F05.b,…
3	GO:0044281	small molecule metabolic process	biological_process	488	54.17	Contig900, GJCCJC2005B09.b, JGCCJG2040B06.b1, Contig48, Contig880, GJCCJC2079B03.b, JGCCJG2027F05.b, JGCCJG2049E06.b, JGCCJG2018F02.b, Contig725, GJCCJC2002B05.b, GJCCJC2007G05.b, GJCCJC2044F05.b, GJCCJC2057D05.b, GJCCJC2066C02.b, GJCCJC2057D05.b1, GJCCJC2080E04.b, GJCCJC2031H05.b1, Contig1072, GJCCJC2032F03.b, GJCCJC2053F11.b, JGCCJG1001H11.b, JGCCJG2017D05.b1, JGCCJG2026A10.b, Contig1420, GJCCJ…
3	GO:0006950	response to stress	biological_process	461	301.35	GJCCJC2008F11.b, GJCCJC2038D12.b1, GJCCJC2025G07.b, Contig157, Contig407, Contig1452, GJCCJC2034E10.b, GJCCJC2034G04.b, GJCCJC2044A10.b, GJCCJC2068E01.b, JGCCJG2048G05.b, Contig71, Contig387, Contig804, Contig1121, Contig1489, GJCCJC2016E03.b, GJCCJC2029E05.b, GJCCJC2065A08.b, JGCCJG2020G04.b, JGCCJG2034E02.b, JGCCJG2034F02.b, JGCCJG2044G03.b1, JGCCJG2061D06.b, Contig370, Contig1068, Contig1234, …
3	GO:0048856	anatomical structure development	biological_process	283	71.76	GJCCJC2013H11.b, Contig600, GJCCJC2009E01.b, GJCCJC2021D11.b, GJCCJC2078F10.b, GJCCJC2070E05.b, JGCCJG2065B01.b, Contig375, Contig629, JGCCJG2013H05.b, GJCCJC2042G09.b, GJCCJC2044D10.b, JGCCJG2004B06.b, JGCCJG2021C02.b, JGCCJG2027A09.b, Contig381, GJCCJC2074D07.b, Contig605, Contig1240, GJCCJC2066G02.b, GJCCJC2040H11.b, GJCCJC2046F05.b1, GJCCJC2065F06.b, Contig432, Contig1089, GJCCJC2062D02.b, GJ…
2	GO:0016043	cellular component organization	biological_process	253	48.69	GJCCJC2023F11.b, Contig58, Contig133, Contig452, Contig564, Contig883, Contig1082, GJCCJC2003A04.b, GJCCJC2009D07.b, GJCCJC2034A09.b, GJCCJC2042F11.b, GJCCJC2056G12.b, GJCCJC2058D04.b1, GJCCJC2061A06.b, GJCCJC2061E08.b, GJCCJC2061A06.b1, GJCCJC2061E08.b1, GJCCJC2066H12.b, GJCCJC2070E12.b, GJCCJC2160A07.b, GJCCJC2074B09.b, GJCCJC2079D11.b, JGCCJG2008D10.b, JGCCJG2009B11.b, JGCCJG2017E09.b1, JGCCJG…
6	GO:0019318	hexose metabolic process	biological_process	109	34.38	JGCCJG2056E07.b, GJCCJC2018G12.b, JGCCJG2054A04.b, Contig557, GJCCJC2066G11.b, GJCCJC2072B07.b, Contig83, Contig99, Contig230, Contig308, Contig555, Contig694, Contig1069, Contig1192, Contig1399, Contig1555, GJCCJC2002E02.b, GJCCJC2004E07.b, GJCCJC2023D11.b, GJCCJC2024B11.b, GJCCJC2042E10.b, JGCCJG1001E12.b, JGCCJG2046B04.b1, JGCCJG2061A05.b, Contig71, Contig143, Contig203, Contig212, Contig266, …
5	GO:0006508	proteolysis	biological_process	209	138.75	Contig183, Contig217, Contig245, Contig329, Contig354, Contig375, Contig413, Contig507, Contig518, Contig519, Contig523, Contig570, Contig629, Contig722, Contig736, Contig881, Contig885, Contig893, Contig906, Contig956, Contig972, Contig1151, Contig1393, Contig1602, GJCCJC1004D05.b, GJCCJC2001A09.b, GJCCJC2003F04.b, GJCCJC2004D10.b, GJCCJC2009C11.b, GJCCJC2009F04.b, GJCCJC2013G04.b, GJCCJC2021H04…
4	GO:0019538	protein metabolic process	biological_process	686	212.83	JGCCJG2063C09.b, Contig183, Contig217, Contig245, Contig329, Contig354, Contig375, Contig413, Contig507, Contig518, Contig519, Contig523, Contig570, Contig629, Contig722, Contig736, Contig881, Contig885, Contig893, Contig906, Contig956, Contig972, Contig1151, Contig1393, Contig1602, GJCCJC1004D05.b, GJCCJC2001A09.b, GJCCJC2003F04.b, GJCCJC2004D10.b, GJCCJC2009C11.b, GJCCJC2009F04.b, GJCCJC2013G04…
3	GO:0023033	signaling pathway	biological_process	139	47.38	Contig237, Contig290, Contig986, Contig1541, GJCCJC2043E08.b, GJCCJC2051G07.b, GJCCJC2070C10.b, JGCCJG2004F05.b, JGCCJG2026E09.b, JGCCJG2043E07.b1, JGCCJG2063E02.b, GJCCJC2028D04.b, Contig370, Contig1497, GJCCJC2010G08.b, JGCCJG2016H12.b, JGCCJG2024C06.b, JGCCJG2024G07.b, JGCCJG2033E02.b, JGCCJG2044C01.b1, Contig1196, Contig1382, GJCCJC1014A07.b, GJCCJC2018D07.b, GJCCJC2025D08.b, GJCCJC2032D03.b,…
3	GO:0009058	biosynthetic process	biological_process	1007	249.24	Contig900, GJCCJC2005B09.b, JGCCJG2040B06.b1, Contig725, GJCCJC2002B05.b, GJCCJC2007G05.b, GJCCJC2044F05.b, GJCCJC2057D05.b, GJCCJC2066C02.b, GJCCJC2057D05.b1, GJCCJC2080E04.b, Contig1420, GJCCJC2005A07.b, GJCCJC2028E03.b, GJCCJC2063H04.b, JGCCJG2043B11.b1, JGCCJG2050C02.b, Contig73, JGCCJG2036G02.b, JGCCJG2036G02.b1, GJCCJC2042G09.b, GJCCJC2062E10.b1, JGCCJG2027A09.b, JGCCJG2027F05.b, JGCCJG2049…
3	GO:0051641	cellular localization	biological_process	122	24.44	GJCCJC2021F08.b, Contig119, GJCCJC2011F04.b, GJCCJC2043E11.b, GJCCJC2045E02.b1, JGCCJG2038G01.b1, JGCCJG2041B09.b1, Contig370, Contig1497, JGCCJG2059B02.b, Contig1265, GJCCJC2025F04.b, Contig703, GJCCJC2052C12.b, GJCCJC2070G10.b, JGCCJG2001G07.b, Contig428, GJCCJC2077D08.b, Contig168, GJCCJC2006F02.b, GJCCJC2017A05.b, JGCCJG2025A02.b, JGCCJG2027H01.b, JGCCJG2043H11.b1, Contig1437, GJCCJC2009B11.b…
5	GO:0080090	regulation of primary metabolic process	biological_process	192	56.25	Contig73, JGCCJG2036G02.b, JGCCJG2036G02.b1, GJCCJC2042G09.b, GJCCJC2062E10.b1, JGCCJG2027A09.b, GJCCJC2003F12.b, JGCCJG2009E03.b, Contig893, Contig972, Contig1050, Contig1223, Contig1464, GJCCJC2077G03.b, JGCCJG2010G03.b, JGCCJG2022E02.b, JGCCJG2031G12.b, JGCCJG2033G06.b, Contig690, Contig381, GJCCJC2074D07.b, JGCCJG2049G09.b, Contig1375, GJCCJC1014D05.b, JGCCJG2054F02.b, Contig1160, GJCCJC2002F…
5	GO:0034645	cellular macromolecule biosynthetic process	biological_process	432	176.57	Contig73, JGCCJG2036G02.b, JGCCJG2036G02.b1, GJCCJC2042G09.b, GJCCJC2062E10.b1, JGCCJG2027A09.b, GJCCJC2003F12.b, JGCCJG2045B06.b1, Contig758, GJCCJC2037F01.b, GJCCJC2045D03.b1, JGCCJG2062B09.b, JGCCJG2061E11.b, Contig158, Contig248, GJCCJC2017H10.b, GJCCJC2019F10.b, GJCCJC2040D01.b, JGCCJG2033E07.b, Contig1375, GJCCJC1014D05.b, JGCCJG2054F02.b, Contig1160, GJCCJC2002F03.b, GJCCJC2052E06.b, JGCCJ…
3	GO:0009056	catabolic process	biological_process	316	40.09	JGCCJG2018F02.b, Contig1178, JGCCJG2026C07.b, Contig33, GJCCJC2002B05.b, GJCCJC2023E12.b, GJCCJC2039A02.b, JGCCJG2023G10.b, JGCCJG2063C09.b, Contig40, JGCCJG2006G11.b, JGCCJG2060H04.b, Contig183, Contig217, Contig245, Contig329, Contig354, Contig375, Contig413, Contig507, Contig518, Contig519, Contig523, Contig570, Contig629, Contig722, Contig736, Contig881, Contig885, Contig893, Contig906, Conti…
4	GO:0006970	response to osmotic stress	biological_process	134	79.52	GJCCJC2038D12.b1, Contig370, Contig1068, Contig1234, Contig1497, GJCCJC2031G05.b1, GJCCJC2051E02.b, GJCCJC2051G10.b, GJCCJC2062G01.b1, GJCCJC2073D08.b, GJCCJC2079E12.b, Contig71, Contig119, Contig131, Contig133, Contig157, Contig168, Contig183, Contig236, Contig245, Contig290, Contig302, Contig327, Contig351, Contig425, Contig460, Contig464, Contig605, Contig606, Contig666, Contig790, Contig804, …
6	GO:0006464	protein modification process	biological_process	224	78.95	JGCCJG2063C09.b, JGCCJG2045B06.b1, Contig893, Contig1050, Contig1223, Contig1464, GJCCJC2077G03.b, JGCCJG2022E02.b, JGCCJG2031G12.b, JGCCJG2033G06.b, Contig332, JGCCJG2007C11.b, Contig606, GJCCJC2009C04.b, GJCCJC2009C05.b, GJCCJC2009D03.b, Contig381, GJCCJC2074D07.b, JGCCJG2049G09.b, Contig758, GJCCJC2037F01.b, GJCCJC2045D03.b1, JGCCJG2062B09.b, JGCCJG2061E11.b, Contig158, Contig248, GJCCJC2017H1…
4	GO:0070887	cellular response to chemical stimulus	biological_process	116	18.62	GJCCJC2067D11.b, JGCCJG2019B03.b, Contig237, Contig290, Contig986, Contig1541, GJCCJC2043E08.b, GJCCJC2051G07.b, GJCCJC2070C10.b, JGCCJG2004F05.b, JGCCJG2026E09.b, GJCCJC2028D04.b, Contig370, Contig1497, GJCCJC2010G08.b, JGCCJG2016H12.b, JGCCJG2024C06.b, JGCCJG2024G07.b, JGCCJG2033E02.b, JGCCJG2044C01.b1, Contig1196, Contig1382, GJCCJC1014A07.b, GJCCJC2018D07.b, GJCCJC2025D08.b, GJCCJC2032D03.b, …
5	GO:0044271	cellular nitrogen compound biosynthetic process	biological_process	150	22.14	Contig900, GJCCJC2005B09.b, JGCCJG2040B06.b1, Contig1420, GJCCJC2005A07.b, GJCCJC2028E03.b, GJCCJC2063H04.b, JGCCJG2043B11.b1, JGCCJG2050C02.b, JGCCJG2027F05.b, JGCCJG2049E06.b, Contig1585, GJCCJC2004F05.b, GJCCJC2029A08.b, GJCCJC2049G06.b, JGCCJG2058G08.b, Contig703, GJCCJC2070G10.b, JGCCJG2006B06.b, GJCCJC2064F08.b, JGCCJG2041B12.b1, Contig1411, Contig24, Contig548, JGCCJG2016C05.b, GJCCJC2080G…
5	GO:0006520	cellular amino acid metabolic process	biological_process	122	41.49	Contig900, GJCCJC2005B09.b, JGCCJG2040B06.b1, Contig48, Contig880, GJCCJC2079B03.b, JGCCJG2027F05.b, JGCCJG2049E06.b, JGCCJG2018F02.b, Contig1072, GJCCJC2032F03.b, GJCCJC2053F11.b, JGCCJG1001H11.b, JGCCJG2017D05.b1, JGCCJG2026A10.b, Contig1420, GJCCJC2005A07.b, GJCCJC2028E03.b, GJCCJC2063H04.b, JGCCJG2043B11.b1, JGCCJG2050C02.b, Contig141, Contig1178, JGCCJG2026C07.b, Contig1585, GJCCJC2004F05.b,…
2	GO:0032501	multicellular organismal process	biological_process	336	91.87	JGCCJG2022A06.b, GJCCJC2013H11.b, Contig859, Contig1250, Contig600, GJCCJC2009E01.b, GJCCJC2021D11.b, GJCCJC2078F10.b, GJCCJC2070E05.b, JGCCJG2065B01.b, Contig1187, Contig375, Contig629, JGCCJG2013H05.b, GJCCJC2042G09.b, GJCCJC2044D10.b, JGCCJG2004B06.b, JGCCJG2021C02.b, JGCCJG2027A09.b, Contig381, GJCCJC2074D07.b, Contig605, Contig1240, GJCCJC2066G02.b, GJCCJC2040H11.b, GJCCJC2046F05.b1, GJCCJC2…
7	GO:0045449	regulation of transcription	biological_process	162	125.92	Contig73, JGCCJG2036G02.b, JGCCJG2036G02.b1, GJCCJC2042G09.b, GJCCJC2062E10.b1, JGCCJG2027A09.b, GJCCJC2003F12.b, GJCCJC2010B07.b, GJCCJC2023B03.b, JGCCJG2013A09.b, JGCCJG2069E09.b, Contig238, Contig382, Contig412, Contig450, Contig587, Contig690, Contig842, Contig1185, Contig1527, Contig1541, GJCCJC1001H11.b, GJCCJC2004F05.b, GJCCJC2009H09.b, GJCCJC2010B02.b, GJCCJC2011C08.b, GJCCJC2016E03.b, GJ…

## Sheet: Cellular_Component_GOs
Level	GO ID	Term	Type	#Seqs	Graph Score	Sequences
7	GO:0005856	cytoskeleton	cellular_component	67	35.88	GJCCJC2044G07.b, GJCCJC2059G10.b, JGCCJG2033H04.b, GJCCJC2061E08.b1, GJCCJC2078F10.b, Contig58, Contig133, Contig452, Contig564, Contig883, Contig1082, GJCCJC2003A04.b, GJCCJC2009D07.b, GJCCJC2020E02.b, GJCCJC2024G05.b, GJCCJC2034A09.b, GJCCJC2039E09.b, GJCCJC2042F11.b, GJCCJC2051A02.b, GJCCJC2056G12.b, GJCCJC2058D04.b1, GJCCJC2061A06.b, GJCCJC2061E08.b, GJCCJC2061A06.b1, GJCCJC2066H12.b, GJCCJC2…
6	GO:0031410	cytoplasmic vesicle	cellular_component	212	119.55	GJCCJC2048C08.b1, Contig515, Contig978, Contig1300, JGCCJG2026C02.b, JGCCJG2059H11.b, Contig87, Contig103, Contig213, Contig216, Contig244, Contig278, Contig290, Contig304, Contig318, Contig349, Contig355, Contig410, Contig419, Contig420, Contig435, Contig466, Contig483, Contig494, Contig537, Contig581, Contig599, Contig602, Contig686, Contig694, Contig708, Contig784, Contig791, Contig801, Contig…
4	GO:0009986	cell surface	cellular_component	16	16.60	Contig289, Contig333, Contig415, Contig638, Contig672, Contig788, Contig1135, GJCCJC2024G04.b, GJCCJC2028A03.b, GJCCJC2065B01.b, JGCCJG2037H08.b1, JGCCJG2061D06.b, JGCCJG2067B01.b, Contig425, Contig1439, JGCCJG2036D07.b
5	GO:0022624	proteasome accessory complex	cellular_component	18	6.48	Contig183, Contig354, Contig518, GJCCJC2013G04.b, GJCCJC2045B11.b1, JGCCJG2004B10.b, JGCCJG2051D04.b, Contig507, Contig519, Contig600, Contig605, Contig1240, GJCCJC2009E01.b, GJCCJC2028G07.b, JGCCJG2005E03.b, JGCCJG2043E07.b1, JGCCJG2047C08.b, JGCCJG2063E02.b
6	GO:0044438	microbody part	cellular_component	10	3.17	Contig124, Contig1010, Contig1241, JGCCJG2011B02.b, Contig96, Contig231, GJCCJC2008D07.b, GJCCJC2045E02.b1, GJCCJC2056C03.b, JGCCJG2051B06.b
6	GO:0019897	extrinsic to plasma membrane	cellular_component	17	10.20	Contig160, Contig307, Contig512, Contig1120, Contig1412, Contig1584, GJCCJC1004G06.b, GJCCJC2044F08.b, GJCCJC2046H09.b1, GJCCJC2051A04.b, GJCCJC2079E07.b, GJCCJC2079H02.b, JGCCJG2005F06.b, JGCCJG2031A08.b, JGCCJG2051C02.b, JGCCJG2060G10.b, JGCCJG2024C06.b
4	GO:0044446	intracellular organelle part	cellular_component	703	238.34	GJCCJC2048C08.b1, GJCCJC2015D12.b, Contig131, Contig287, Contig555, Contig786, Contig1505, Contig1540, GJCCJC2004E07.b, GJCCJC2004F07.b, GJCCJC2020E09.b, GJCCJC2051G07.b, GJCCJC2053F11.b, GJCCJC2069F02.b1, JGCCJG1001E12.b, JGCCJG2003D02.b, JGCCJG2008E07.b, JGCCJG2014F10.b, JGCCJG2014H08.b, JGCCJG2027G07.b, JGCCJG2054G11.b, JGCCJG2056C11.b, JGCCJG2070C04.b, Contig428, Contig1253, GJCCJC2077D08.b, …
5	GO:0030529	ribonucleoprotein complex	cellular_component	189	80.87	Contig455, Contig676, Contig1048, Contig1304, GJCCJC2047F02.b, GJCCJC2070E11.b, JGCCJG2006G05.b, JGCCJG2014B03.b, JGCCJG2020A02.b, JGCCJG2020B02.b, JGCCJG2048E02.b, JGCCJG2059F03.b, JGCCJG2061F09.b, Contig1265, Contig29, Contig628, Contig758, Contig1003, Contig1078, Contig1083, Contig1118, Contig1206, Contig1428, Contig1443, Contig1581, Contig1590, Contig1604, GJCCJC1004B02.b, GJCCJC2002D04.b, GJ…
8	GO:0030120	vesicle coat	cellular_component	8	4.32	GJCCJC2054H08.b, JGCCJG2045E01.b1, Contig328, Contig309, GJCCJC2020E05.b, JGCCJG2038D06.b1, GJCCJC2005F09.b, JGCCJG2049G08.b
7	GO:0000322	storage vacuole	cellular_component	20	12.16	Contig157, Contig652, Contig1196, Contig1382, GJCCJC1014A07.b, GJCCJC2004C05.b, GJCCJC2009B04.b, GJCCJC2011F04.b, GJCCJC2018D07.b, GJCCJC2025D08.b, GJCCJC2032D03.b, GJCCJC2043E11.b, GJCCJC2058D11.b, GJCCJC2066G03.b, JGCCJG2012G02.b, JGCCJG2022C07.b, JGCCJG2036D09.b, JGCCJG2038B02.b1, JGCCJG2070D04.b, Contig86
6	GO:0009526	plastid envelope	cellular_component	105	55.38	Contig131, Contig287, Contig555, Contig786, Contig1505, Contig1540, GJCCJC2004E07.b, GJCCJC2004F07.b, GJCCJC2020E09.b, GJCCJC2051G07.b, GJCCJC2053F11.b, GJCCJC2069F02.b1, JGCCJG1001E12.b, JGCCJG2003D02.b, JGCCJG2008E07.b, JGCCJG2014F10.b, JGCCJG2014H08.b, JGCCJG2027G07.b, JGCCJG2054G11.b, JGCCJG2056C11.b, JGCCJG2070C04.b, Contig428, Contig1253, GJCCJC2048C08.b1, GJCCJC2077D08.b, JGCCJG2050E06.b, …
7	GO:0042579	microbody	cellular_component	81	40.08	Contig482, Contig536, Contig1025, Contig1124, Contig1242, Contig1370, Contig1410, Contig1446, Contig1531, Contig1540, Contig1606, GJCCJC2016E01.b, GJCCJC2032A09.b, GJCCJC2069F02.b1, JGCCJG1001E11.b, JGCCJG2002B12.b, JGCCJG2008G12.b, JGCCJG2017A06.b1, JGCCJG2018E11.b, JGCCJG2020C12.b, JGCCJG2058G02.b, JGCCJG2063H12.b, Contig124, Contig1010, Contig1241, JGCCJG2011B02.b, Contig96, Contig231, GJCCJC2…
4	GO:0031090	organelle membrane	cellular_component	270	94.04	GJCCJC2048C08.b1, Contig428, Contig1253, GJCCJC2077D08.b, JGCCJG2050E06.b, Contig110, Contig931, Contig1014, Contig1265, GJCCJC2022E03.b, GJCCJC2040H06.b, GJCCJC2052C12.b, JGCCJG2041D06.b1, JGCCJG2063H09.b, Contig236, Contig652, Contig1196, Contig1382, Contig1540, GJCCJC1014A07.b, GJCCJC2004C05.b, GJCCJC2004C07.b, GJCCJC2004F07.b, GJCCJC2009B04.b, GJCCJC2018D07.b, GJCCJC2025D08.b, GJCCJC2032D03.b…
5	GO:0031224	intrinsic to membrane	cellular_component	297	167.17	Contig642, Contig713, GJCCJC2058A10.b1, Contig172, Contig420, Contig444, GJCCJC2045H05.b1, GJCCJC2058G06.b1, JGCCJG2034C07.b, JGCCJG2035B06.b1, JGCCJG2067B01.b, Contig11, Contig27, Contig74, Contig92, Contig119, Contig135, Contig158, Contig178, Contig193, Contig216, Contig226, Contig228, Contig244, Contig271, Contig276, Contig311, Contig349, Contig374, Contig385, Contig405, Contig432, Contig437, …
5	GO:0019898	extrinsic to membrane	cellular_component	19	8.12	Contig160, Contig307, Contig512, Contig1120, Contig1412, Contig1584, GJCCJC1004G06.b, GJCCJC2044F08.b, GJCCJC2046H09.b1, GJCCJC2051A04.b, GJCCJC2079E07.b, GJCCJC2079H02.b, JGCCJG2005F06.b, JGCCJG2031A08.b, JGCCJG2051C02.b, JGCCJG2060G10.b, Contig940, JGCCJG2014C10.b, JGCCJG2024C06.b
6	GO:0046930	pore complex	cellular_component	8	6.00	Contig642, Contig713, GJCCJC2058A10.b1, GJCCJC2005E09.b, GJCCJC2017A05.b, JGCCJG2033C09.b, JGCCJG2055A10.b, JGCCJG2056G08.b
7	GO:0046658	anchored to plasma membrane	cellular_component	12	12.00	Contig310, Contig425, Contig958, Contig1439, GJCCJC2009A06.b, GJCCJC2052D09.b, GJCCJC2067B10.b, JGCCJG2005E02.b, JGCCJG2006E08.b, JGCCJG2015A08.b, JGCCJG2017B05.b1, JGCCJG2036D07.b
5	GO:0008540	proteasome regulatory particle, base subcomplex	cellular_component	11	11.00	Contig507, Contig519, Contig600, Contig605, Contig1240, GJCCJC2009E01.b, GJCCJC2028G07.b, JGCCJG2005E03.b, JGCCJG2043E07.b1, JGCCJG2047C08.b, JGCCJG2063E02.b
6	GO:0005681	spliceosomal complex	cellular_component	7	7.00	Contig946, GJCCJC2002H05.b, GJCCJC2009G11.b, GJCCJC2053H10.b, GJCCJC2054C11.b, GJCCJC2067E09.b, GJCCJC2073G02.b
4	GO:0043233	organelle lumen	cellular_component	163	34.94	GJCCJC2007B08.b, JGCCJG2030E06.b, GJCCJC2003F12.b, GJCCJC2030D02.b1, JGCCJG2056G05.b, Contig1374, JGCCJG2014C10.b, JGCCJG2028E09.b, JGCCJG2031H12.b, JGCCJG2033D07.b, JGCCJG2004F08.b, Contig157, Contig302, Contig515, Contig978, Contig1300, Contig1452, Contig1466, Contig1579, GJCCJC2018C01.b, GJCCJC2034E10.b, GJCCJC2044A10.b, GJCCJC2048F08.b1, GJCCJC2058C05.b1, JGCCJG2009A01.b, JGCCJG2026C02.b, JGC…
7	GO:0005777	peroxisome	cellular_component	81	65.37	Contig482, Contig536, Contig1025, Contig1124, Contig1242, Contig1370, Contig1410, Contig1446, Contig1531, Contig1540, Contig1606, GJCCJC2016E01.b, GJCCJC2032A09.b, GJCCJC2069F02.b1, JGCCJG1001E11.b, JGCCJG2002B12.b, JGCCJG2008G12.b, JGCCJG2017A06.b1, JGCCJG2018E11.b, JGCCJG2020C12.b, JGCCJG2058G02.b, JGCCJG2063H12.b, Contig124, Contig1010, Contig1241, JGCCJG2011B02.b, Contig96, Contig231, GJCCJC2…
6	GO:0070013	intracellular organelle lumen	cellular_component	163	58.24	GJCCJC2007B08.b, JGCCJG2030E06.b, GJCCJC2003F12.b, GJCCJC2030D02.b1, JGCCJG2056G05.b, Contig1374, JGCCJG2014C10.b, JGCCJG2028E09.b, JGCCJG2031H12.b, JGCCJG2033D07.b, JGCCJG2004F08.b, Contig157, Contig302, Contig515, Contig978, Contig1300, Contig1452, Contig1466, Contig1579, GJCCJC2018C01.b, GJCCJC2034E10.b, GJCCJC2044A10.b, GJCCJC2048F08.b1, GJCCJC2058C05.b1, JGCCJG2009A01.b, JGCCJG2026C02.b, JGC…
7	GO:0031981	nuclear lumen	cellular_component	117	61.00	GJCCJC2007B08.b, JGCCJG2030E06.b, GJCCJC2003F12.b, GJCCJC2030D02.b1, JGCCJG2056G05.b, JGCCJG2004F08.b, Contig946, Contig1296, GJCCJC2002H05.b, GJCCJC2004G08.b, GJCCJC2013D10.b, GJCCJC2040F05.b, GJCCJC2051F09.b, GJCCJC2054C11.b, JGCCJG2011D10.b, JGCCJG2013F11.b, JGCCJG2048H08.b, JGCCJG2062D06.b, Contig1567, GJCCJC2010B02.b, GJCCJC2050H08.b, JGCCJG2060D10.b, Contig71, Contig83, Contig100, Contig132…
3	GO:0044422	organelle part	cellular_component	703	157.49	GJCCJC2048C08.b1, GJCCJC2015D12.b, Contig131, Contig287, Contig555, Contig786, Contig1505, Contig1540, GJCCJC2004E07.b, GJCCJC2004F07.b, GJCCJC2020E09.b, GJCCJC2051G07.b, GJCCJC2053F11.b, GJCCJC2069F02.b1, JGCCJG1001E12.b, JGCCJG2003D02.b, JGCCJG2008E07.b, JGCCJG2014F10.b, JGCCJG2014H08.b, JGCCJG2027G07.b, JGCCJG2054G11.b, JGCCJG2056C11.b, JGCCJG2070C04.b, Contig428, Contig1253, GJCCJC2077D08.b, …
5	GO:0009579	thylakoid	cellular_component	92	34.94	JGCCJG2014C10.b, Contig786, Contig1007, Contig1332, Contig1432, Contig1448, Contig1569, GJCCJC2020A01.b, JGCCJG2010A04.b, JGCCJG2013A01.b, JGCCJG2016C10.b, JGCCJG2046C06.b1, JGCCJG2052F10.b, JGCCJG2065A07.b, Contig1374, JGCCJG2028E09.b, JGCCJG2031H12.b, JGCCJG2033D07.b, GJCCJC2016E04.b, GJCCJC2047H03.b, Contig61, Contig121, Contig135, Contig178, Contig276, Contig430, Contig437, Contig458, Contig5…
2	GO:0032991	macromolecular complex	cellular_component	565	164.36	Contig1110, GJCCJC2007B08.b, Contig642, Contig713, GJCCJC2058A10.b1, Contig852, GJCCJC2020G11.b, Contig421, Contig455, Contig676, Contig1048, Contig1304, GJCCJC2047F02.b, GJCCJC2070E11.b, JGCCJG2006G05.b, JGCCJG2014B03.b, JGCCJG2020A02.b, JGCCJG2020B02.b, JGCCJG2048E02.b, JGCCJG2059F03.b, JGCCJG2061F09.b, Contig1254, Contig1307, GJCCJC2015E04.b, JGCCJG2059F11.b, Contig902, GJCCJC2073B07.b, JGCCJG…
7	GO:0005802	trans-Golgi network	cellular_component	6	6.00	Contig420, Contig444, Contig945, GJCCJC2045H05.b1, GJCCJC2058G06.b1, JGCCJG2034C07.b
3	GO:0031982	vesicle	cellular_component	212	71.73	GJCCJC2048C08.b1, Contig515, Contig978, Contig1300, JGCCJG2026C02.b, JGCCJG2059H11.b, Contig87, Contig103, Contig213, Contig216, Contig244, Contig278, Contig290, Contig304, Contig318, Contig349, Contig355, Contig410, Contig419, Contig420, Contig435, Contig466, Contig483, Contig494, Contig537, Contig581, Contig599, Contig602, Contig686, Contig694, Contig708, Contig784, Contig791, Contig801, Contig…
7	GO:0031977	thylakoid lumen	cellular_component	7	3.80	Contig1374, JGCCJG2014C10.b, JGCCJG2028E09.b, JGCCJG2031H12.b, JGCCJG2033D07.b, GJCCJC2063A12.b, JGCCJG2056C11.b
6	GO:0042170	plastid membrane	cellular_component	30	14.30	Contig428, Contig1253, GJCCJC2048C08.b1, GJCCJC2077D08.b, JGCCJG2050E06.b, Contig110, Contig931, Contig1014, Contig1265, GJCCJC2022E03.b, GJCCJC2040H06.b, GJCCJC2052C12.b, JGCCJG2041D06.b1, JGCCJG2063H09.b, GJCCJC2010F04.b, Contig1123, JGCCJG2037C08.b1, Contig121, Contig1459, GJCCJC2006D03.b, GJCCJC2028E05.b, JGCCJG2001H06.b, JGCCJG2014B09.b, JGCCJG2019D05.b, GJCCJC2004B02.b, GJCCJC2053E12.b, JGC…
7	GO:0009705	plant-type vacuole membrane	cellular_component	30	30.00	Contig236, Contig652, Contig1196, Contig1382, Contig1540, GJCCJC1014A07.b, GJCCJC2004C05.b, GJCCJC2004C07.b, GJCCJC2004F07.b, GJCCJC2009B04.b, GJCCJC2018D07.b, GJCCJC2025D08.b, GJCCJC2032D03.b, GJCCJC2058D11.b, GJCCJC2066G03.b, GJCCJC2069F02.b1, GJCCJC2062G01.b1, GJCCJC2079E12.b, JGCCJG2003D02.b, JGCCJG2012G02.b, JGCCJG2022C07.b, JGCCJG2027G07.b, JGCCJG2036D09.b, JGCCJG2038B02.b1, JGCCJG2044C07.b…
6	GO:0042646	plastid nucleoid	cellular_component	7	4.20	GJCCJC2009H09.b, JGCCJG2009C07.b, JGCCJG2017A08.b1, JGCCJG2036G02.b, JGCCJG2036G02.b1, JGCCJG2055E04.b, GJCCJC2079G10.b
6	GO:0044445	cytosolic part	cellular_component	75	44.64	Contig1254, Contig421, Contig852, GJCCJC2020G11.b, GJCCJC2022B07.b, GJCCJC2030B01.b1, Contig66, Contig166, Contig1059, Contig1104, Contig1359, Contig1433, Contig1474, Contig1571, Contig1598, Contig1601, GJCCJC1003A04.b, GJCCJC2004E04.b, GJCCJC2013E07.b, GJCCJC2013G11.b, GJCCJC2028E06.b, GJCCJC2056A05.b, GJCCJC2072D01.b, JGCCJG2003F12.b, JGCCJG2018D07.b, JGCCJG2018D11.b, JGCCJG2022D05.b, JGCCJG203…
4	GO:0031975	envelope	cellular_component	216	39.53	Contig131, Contig287, Contig555, Contig786, Contig1505, Contig1540, GJCCJC2004E07.b, GJCCJC2004F07.b, GJCCJC2020E09.b, GJCCJC2051G07.b, GJCCJC2053F11.b, GJCCJC2069F02.b1, JGCCJG1001E12.b, JGCCJG2003D02.b, JGCCJG2008E07.b, JGCCJG2014F10.b, JGCCJG2014H08.b, JGCCJG2027G07.b, JGCCJG2054G11.b, JGCCJG2056C11.b, JGCCJG2070C04.b, Contig428, Contig1253, GJCCJC2048C08.b1, GJCCJC2077D08.b, JGCCJG2050E06.b, …
7	GO:0015934	large ribosomal subunit	cellular_component	47	31.40	Contig38, Contig905, GJCCJC2058H10.b1, JGCCJG2018G02.b, JGCCJG2053D10.b, Contig100, Contig247, Contig516, Contig797, Contig1217, Contig1289, Contig1345, Contig1393, Contig1408, Contig1409, Contig1488, Contig1516, Contig1570, Contig1586, GJCCJC1003A04.b, GJCCJC2056B11.b, GJCCJC2058A06.b1, GJCCJC2060H06.b1, GJCCJC2078A01.b, JGCCJG2002A01.b, JGCCJG2006A03.b, JGCCJG2001B08.b, JGCCJG2016D06.b, JGCCJG2…
5	GO:0019867	outer membrane	cellular_component	18	6.26	Contig428, Contig1253, GJCCJC2048C08.b1, GJCCJC2077D08.b, JGCCJG2050E06.b, Contig1123, JGCCJG2059B02.b, Contig642, Contig643, Contig713, Contig908, GJCCJC2006C01.b, GJCCJC2029H10.b, GJCCJC2058A10.b1, JGCCJG2004H11.b, JGCCJG2038A01.b1, JGCCJG2065H06.b, Contig1529
3	GO:0044464	cell part	cellular_component	2545	956.63	GJCCJC2034H04.b, GJCCJC2074G08.b, Contig1110, GJCCJC2007B08.b, Contig642, Contig713, GJCCJC2058A10.b1, GJCCJC2048C08.b1, GJCCJC2015D12.b, Contig11, Contig33, Contig107, Contig130, Contig198, Contig213, Contig228, Contig240, Contig355, Contig356, Contig374, Contig460, Contig461, Contig515, Contig517, Contig547, Contig859, Contig917, Contig977, Contig978, Contig1030, Contig1137, Contig1181, Contig1…
						GJCCJC209C04.b, GJCCJC2052H11.b, GJCCJC2053D11.b, GJCCJC2056C02.b, GJCCJC2061B02.b, GJCCJC2061G03.b1, GJCCJC2059H04.b, GJCCJC2063G05.b, GJCCJC2064F08.b, GJCCJC2066F04.b, GJCCJC2066G02.b, GJCCJC2067C04.b, GJCCJC2067E09.b, GJCCJC2068F05.b, GJCCJC2061E04.b2, GJCCJC2061G04.b2, GJCCJC2030G10.b1, GJCCJC2071G12.b, GJCCJC2072G09.b, GJCCJC2073H08.b, GJCCJC2077D05.b, GJCCJC2080E09.b, JGCCJG1001G07.b, JGCCJ…
6	GO:0010319	stromule	cellular_component	21	21.00	Contig131, Contig287, Contig555, Contig786, Contig1505, Contig1540, GJCCJC2004E07.b, GJCCJC2004F07.b, GJCCJC2020E09.b, GJCCJC2051G07.b, GJCCJC2053F11.b, GJCCJC2069F02.b1, JGCCJG1001E12.b, JGCCJG2003D02.b, JGCCJG2008E07.b, JGCCJG2014F10.b, JGCCJG2014H08.b, JGCCJG2027G07.b, JGCCJG2054G11.b, JGCCJG2056C11.b, JGCCJG2070C04.b
7	GO:0005783	endoplasmic reticulum	cellular_component	128	101.80	Contig450, Contig1144, Contig1288, Contig1506, GJCCJC2001B08.b, GJCCJC2011F04.b, GJCCJC2013B05.b, GJCCJC2013C09.b, GJCCJC2016F12.b, GJCCJC2043E11.b, GJCCJC2044F08.b, GJCCJC2046E05.b1, JGCCJG2011G01.b, JGCCJG2032D07.b, JGCCJG2040B04.b1, JGCCJG2045B06.b1, JGCCJG2055E07.b, Contig157, Contig302, Contig515, Contig978, Contig1300, Contig1452, Contig1466, Contig1579, GJCCJC2018C01.b, GJCCJC2034E10.b, GJ…
5	GO:0000502	proteasome complex	cellular_component	34	12.77	Contig1307, GJCCJC2015E04.b, JGCCJG2059F11.b, Contig183, Contig354, Contig518, GJCCJC2013G04.b, GJCCJC2045B11.b1, JGCCJG2004B10.b, JGCCJG2051D04.b, Contig507, Contig519, Contig600, Contig605, Contig1240, GJCCJC2009E01.b, GJCCJC2028G07.b, JGCCJG2005E03.b, JGCCJG2043E07.b1, JGCCJG2047C08.b, JGCCJG2063E02.b, Contig245, Contig881, Contig885, GJCCJC2028D11.b, JGCCJG2068A05.b, Contig570, Contig722, Con…
6	GO:0005774	vacuolar membrane	cellular_component	39	25.96	Contig236, Contig652, Contig1196, Contig1382, Contig1540, GJCCJC1014A07.b, GJCCJC2004C05.b, GJCCJC2004C07.b, GJCCJC2004F07.b, GJCCJC2009B04.b, GJCCJC2018D07.b, GJCCJC2025D08.b, GJCCJC2032D03.b, GJCCJC2058D11.b, GJCCJC2066G03.b, GJCCJC2069F02.b1, GJCCJC2062G01.b1, GJCCJC2079E12.b, JGCCJG2003D02.b, JGCCJG2012G02.b, JGCCJG2022C07.b, JGCCJG2027G07.b, JGCCJG2036D09.b, JGCCJG2038B02.b1, JGCCJG2044C07.b…
8	GO:0009570	chloroplast stroma	cellular_component	118	116.00	Contig38, Contig127, Contig129, Contig131, Contig287, Contig320, Contig542, Contig548, Contig555, Contig583, Contig635, Contig703, Contig708, Contig774, Contig786, Contig789, Contig795, Contig892, Contig947, Contig968, Contig1000, Contig1007, Contig1071, Contig1146, Contig1149, Contig1168, Contig1176, Contig1177, Contig1266, Contig1332, Contig1374, Contig1420, Contig1448, Contig1470, Contig1505, …
7	GO:0044439	peroxisomal part	cellular_component	10	5.28	Contig124, Contig1010, Contig1241, JGCCJG2011B02.b, Contig96, Contig231, GJCCJC2008D07.b, GJCCJC2045E02.b1, GJCCJC2056C03.b, JGCCJG2051B06.b
7	GO:0015935	small ribosomal subunit	cellular_component	42	31.80	Contig1433, JGCCJG2013A01.b, JGCCJG2046C06.b1, Contig66, Contig166, Contig1059, Contig1104, Contig1359, Contig1474, Contig1571, Contig1598, Contig1601, GJCCJC1003A04.b, GJCCJC2004E04.b, GJCCJC2013E07.b, GJCCJC2013G11.b, GJCCJC2028E06.b, GJCCJC2056A05.b, GJCCJC2072D01.b, JGCCJG2003F12.b, JGCCJG2018D07.b, JGCCJG2018D11.b, JGCCJG2022D05.b, JGCCJG2033C11.b, JGCCJG2055C01.b, JGCCJG2061H04.b, JGCCJG206…
2	GO:0031974	membrane-enclosed lumen	cellular_component	163	22.40	GJCCJC2007B08.b, JGCCJG2030E06.b, GJCCJC2003F12.b, GJCCJC2030D02.b1, JGCCJG2056G05.b, Contig1374, JGCCJG2014C10.b, JGCCJG2028E09.b, JGCCJG2031H12.b, JGCCJG2033D07.b, JGCCJG2004F08.b, Contig157, Contig302, Contig515, Contig978, Contig1300, Contig1452, Contig1466, Contig1579, GJCCJC2018C01.b, GJCCJC2034E10.b, GJCCJC2044A10.b, GJCCJC2048F08.b1, GJCCJC2058C05.b1, JGCCJG2009A01.b, JGCCJG2026C02.b, JGC…
3	GO:0043234	protein complex	cellular_component	376	187.65	Contig1110, GJCCJC2007B08.b, Contig642, Contig713, GJCCJC2058A10.b1, Contig852, GJCCJC2020G11.b, Contig421, Contig1254, Contig1307, GJCCJC2015E04.b, JGCCJG2059F11.b, Contig902, GJCCJC2073B07.b, JGCCJG2036D08.b, GJCCJC2013F12.b, JGCCJG2012A11.b, Contig1042, Contig1482, GJCCJC2020A01.b, JGCCJG2036D08.b1, JGCCJG2065H12.b, Contig160, Contig288, Contig307, Contig398, Contig614, Contig717, Contig1120, …
7	GO:0044434	chloroplast part	cellular_component	218	165.44	Contig428, Contig1253, GJCCJC2048C08.b1, GJCCJC2077D08.b, JGCCJG2050E06.b, Contig110, Contig931, Contig1014, Contig1265, GJCCJC2022E03.b, GJCCJC2040H06.b, GJCCJC2052C12.b, JGCCJG2041D06.b1, JGCCJG2063H09.b, Contig99, Contig308, GJCCJC2021E06.b, GJCCJC2024B11.b, JGCCJG2028E02.b, Contig38, Contig127, Contig129, Contig131, Contig287, Contig320, Contig542, Contig548, Contig555, Contig583, Contig635, …
5	GO:0031968	organelle outer membrane	cellular_component	17	8.76	Contig428, Contig1253, GJCCJC2048C08.b1, GJCCJC2077D08.b, JGCCJG2050E06.b, Contig1123, JGCCJG2059B02.b, Contig642, Contig643, Contig713, Contig908, GJCCJC2006C01.b, GJCCJC2029H10.b, GJCCJC2058A10.b1, JGCCJG2004H11.b, JGCCJG2038A01.b1, JGCCJG2065H06.b
5	GO:0019773	proteasome core complex, alpha-subunit complex	cellular_component	8	8.00	Contig570, Contig722, Contig736, Contig906, Contig1151, Contig1602, GJCCJC2021H04.b, GJCCJC2032H03.b
2	GO:0043226	organelle	cellular_component	1870	440.41	GJCCJC2048C08.b1, GJCCJC2015D12.b, Contig131, Contig287, Contig555, Contig786, Contig1505, Contig1540, GJCCJC2004E07.b, GJCCJC2004F07.b, GJCCJC2020E09.b, GJCCJC2051G07.b, GJCCJC2053F11.b, GJCCJC2069F02.b1, JGCCJG1001E12.b, JGCCJG2003D02.b, JGCCJG2008E07.b, JGCCJG2014F10.b, JGCCJG2014H08.b, JGCCJG2027G07.b, JGCCJG2054G11.b, JGCCJG2056C11.b, JGCCJG2070C04.b, Contig428, Contig1253, GJCCJC2077D08.b, …
4	GO:0031967	organelle envelope	cellular_component	214	64.69	Contig131, Contig287, Contig555, Contig786, Contig1505, Contig1540, GJCCJC2004E07.b, GJCCJC2004F07.b, GJCCJC2020E09.b, GJCCJC2051G07.b, GJCCJC2053F11.b, GJCCJC2069F02.b1, JGCCJG1001E12.b, JGCCJG2003D02.b, JGCCJG2008E07.b, JGCCJG2014F10.b, JGCCJG2014H08.b, JGCCJG2027G07.b, JGCCJG2054G11.b, JGCCJG2056C11.b, JGCCJG2070C04.b, Contig428, Contig1253, GJCCJC2048C08.b1, GJCCJC2077D08.b, JGCCJG2050E06.b, …
5	GO:0008541	proteasome regulatory particle, lid subcomplex	cellular_component	7	7.00	Contig183, Contig354, Contig518, GJCCJC2013G04.b, GJCCJC2045B11.b1, JGCCJG2004B10.b, JGCCJG2051D04.b
6	GO:0043232	intracellular non-membrane-bounded organelle	cellular_component	316	141.21	GJCCJC2015D12.b, GJCCJC2044G07.b, GJCCJC2059G10.b, JGCCJG2033H04.b, GJCCJC2061E08.b1, GJCCJC2078F10.b, Contig58, Contig133, Contig452, Contig564, Contig883, Contig1082, GJCCJC2003A04.b, GJCCJC2009D07.b, GJCCJC2020E02.b, GJCCJC2024G05.b, GJCCJC2034A09.b, GJCCJC2039E09.b, GJCCJC2042F11.b, GJCCJC2051A02.b, GJCCJC2056G12.b, GJCCJC2058D04.b1, GJCCJC2061A06.b, GJCCJC2061E08.b, GJCCJC2061A06.b1, GJCCJC2…
5	GO:0000159	protein phosphatase type 2A complex	cellular_component	6	6.00	Contig992, Contig1222, Contig1461, GJCCJC2031E01.b1, GJCCJC2030G04.b1, JGCCJG2019G06.b
5	GO:0005626	insoluble fraction	cellular_component	15	3.91	Contig1437, JGCCJG2041B09.b1, Contig147, Contig290, Contig372, Contig481, Contig1288, GJCCJC2006D03.b, GJCCJC2007G05.b, GJCCJC2061A07.b, GJCCJC2061A07.b1, JGCCJG2012C07.b, JGCCJG2017G04.b1, JGCCJG2055E07.b, GJCCJC1014C01.b
5	GO:0005838	proteasome regulatory particle	cellular_component	18	10.80	Contig183, Contig354, Contig518, GJCCJC2013G04.b, GJCCJC2045B11.b1, JGCCJG2004B10.b, JGCCJG2051D04.b, Contig507, Contig519, Contig600, Contig605, Contig1240, GJCCJC2009E01.b, GJCCJC2028G07.b, JGCCJG2005E03.b, JGCCJG2043E07.b1, JGCCJG2047C08.b, JGCCJG2063E02.b
6	GO:0005829	cytosol	cellular_component	230	181.78	Contig1254, Contig421, Contig852, GJCCJC2020G11.b, GJCCJC2022B07.b, GJCCJC2030B01.b1, Contig58, Contig71, Contig109, Contig139, Contig141, Contig143, Contig343, Contig370, Contig390, Contig438, Contig506, Contig605, Contig659, Contig758, Contig792, Contig803, Contig804, Contig883, Contig945, Contig983, Contig999, Contig1000, Contig1001, Contig1015, Contig1020, Contig1021, Contig1045, Contig1062, …
7	GO:0045298	tubulin complex	cellular_component	13	13.00	Contig58, Contig133, Contig883, Contig1082, GJCCJC2009D07.b, GJCCJC2034A09.b, GJCCJC2058D04.b1, GJCCJC2061A06.b, GJCCJC2061E08.b, GJCCJC2061A06.b1, GJCCJC2066H12.b, GJCCJC2074B09.b, JGCCJG2021D07.b
5	GO:0045261	proton-transporting ATP synthase complex, catalytic core F(1)	cellular_component	11	8.92	Contig995, Contig1026, Contig61, Contig1321, Contig367, Contig842, Contig877, GJCCJC2040F04.b, GJCCJC2067A07.b, GJCCJC2068G07.b, JGCCJG2040B11.b1
6	GO:0009508	plastid chromosome	cellular_component	6	6.00	GJCCJC2009H09.b, JGCCJG2009C07.b, JGCCJG2017A08.b1, JGCCJG2036G02.b, JGCCJG2036G02.b1, JGCCJG2055E04.b
6	GO:0000229	cytoplasmic chromosome	cellular_component	6	3.60	GJCCJC2009H09.b, JGCCJG2009C07.b, JGCCJG2017A08.b1, JGCCJG2036G02.b, JGCCJG2036G02.b1, JGCCJG2055E04.b
8	GO:0015629	actin cytoskeleton	cellular_component	10	7.60	GJCCJC2044G07.b, GJCCJC2059G10.b, JGCCJG2033H04.b, Contig471, Contig1125, Contig1228, JGCCJG2057E01.b, Contig1346, GJCCJC2051G07.b, GJCCJC2078E11.b
6	GO:0044430	cytoskeletal part	cellular_component	54	40.80	GJCCJC2044G07.b, GJCCJC2059G10.b, JGCCJG2033H04.b, GJCCJC2061E08.b1, GJCCJC2078F10.b, Contig58, Contig133, Contig452, Contig564, Contig883, Contig1082, GJCCJC2003A04.b, GJCCJC2009D07.b, GJCCJC2020E02.b, GJCCJC2024G05.b, GJCCJC2034A09.b, GJCCJC2039E09.b, GJCCJC2042F11.b, GJCCJC2051A02.b, GJCCJC2056G12.b, GJCCJC2058D04.b1, GJCCJC2061A06.b, GJCCJC2061E08.b, GJCCJC2061A06.b1, GJCCJC2066H12.b, GJCCJC2…
7	GO:0005834	heterotrimeric G-protein complex	cellular_component	16	16.00	Contig160, Contig307, Contig512, Contig1120, Contig1412, Contig1584, GJCCJC1004G06.b, GJCCJC2044F08.b, GJCCJC2046H09.b1, GJCCJC2051A04.b, GJCCJC2079E07.b, GJCCJC2079H02.b, JGCCJG2005F06.b, JGCCJG2031A08.b, JGCCJG2051C02.b, JGCCJG2060G10.b
6	GO:0005740	mitochondrial envelope	cellular_component	99	41.79	Contig908, GJCCJC2006C01.b, JGCCJG2004H11.b, JGCCJG2065H06.b, Contig995, Contig1026, GJCCJC2037E06.b, Contig425, Contig661, Contig1436, Contig1439, Contig1548, GJCCJC2043A10.b, JGCCJG2036D07.b, Contig1423, JGCCJG2029B11.b, Contig1123, Contig1131, GJCCJC2054G05.b, JGCCJG2007H04.b, JGCCJG2059B02.b, Contig367, Contig385, Contig484, Contig534, Contig573, Contig1005, Contig1085, Contig1200, Contig1232…
7	GO:0055029	nuclear DNA-directed RNA polymerase complex	cellular_component	6	4.80	Contig1110, GJCCJC2007B08.b, JGCCJG2030E06.b, GJCCJC1013D10.b, JGCCJG2006C07.b, JGCCJG2015G06.b
7	GO:0009536	plastid	cellular_component	679	409.07	Contig131, Contig287, Contig555, Contig786, Contig1505, Contig1540, GJCCJC2004E07.b, GJCCJC2004F07.b, GJCCJC2020E09.b, GJCCJC2051G07.b, GJCCJC2053F11.b, GJCCJC2069F02.b1, JGCCJG1001E12.b, JGCCJG2003D02.b, JGCCJG2008E07.b, JGCCJG2014F10.b, JGCCJG2014H08.b, JGCCJG2027G07.b, JGCCJG2054G11.b, JGCCJG2056C11.b, JGCCJG2070C04.b, Contig428, Contig1253, GJCCJC2048C08.b1, GJCCJC2077D08.b, JGCCJG2050E06.b, …
7	GO:0005788	endoplasmic reticulum lumen	cellular_component	17	17.00	Contig157, Contig302, Contig515, Contig978, Contig1300, Contig1452, Contig1466, Contig1579, GJCCJC2018C01.b, GJCCJC2034E10.b, GJCCJC2044A10.b, GJCCJC2048F08.b1, GJCCJC2058C05.b1, JGCCJG2009A01.b, JGCCJG2026C02.b, JGCCJG2048G05.b, JGCCJG2059H11.b
7	GO:0009532	plastid stroma	cellular_component	129	73.92	Contig1433, JGCCJG2013A01.b, JGCCJG2046C06.b1, Contig38, Contig905, GJCCJC2058H10.b1, Contig127, Contig129, Contig131, Contig287, Contig320, Contig542, Contig548, Contig555, Contig583, Contig635, Contig703, Contig708, Contig774, Contig786, Contig789, Contig795, Contig892, Contig947, Contig968, Contig1000, Contig1007, Contig1071, Contig1146, Contig1149, Contig1168, Contig1176, Contig1177, Contig12…
6	GO:0030118	clathrin coat	cellular_component	10	8.52	GJCCJC2054H08.b, JGCCJG2045E01.b1, Contig1552, GJCCJC2005F09.b, GJCCJC2047A06.b, GJCCJC2059C04.b, JGCCJG2049G08.b, Contig356, Contig1502, GJCCJC2030D10.b1
6	GO:0005654	nucleoplasm	cellular_component	39	15.99	GJCCJC2007B08.b, JGCCJG2030E06.b, GJCCJC2003F12.b, GJCCJC2030D02.b1, JGCCJG2056G05.b, JGCCJG2004F08.b, Contig946, Contig1296, GJCCJC2002H05.b, GJCCJC2004G08.b, GJCCJC2013D10.b, GJCCJC2040F05.b, GJCCJC2051F09.b, GJCCJC2054C11.b, JGCCJG2011D10.b, JGCCJG2013F11.b, JGCCJG2048H08.b, JGCCJG2062D06.b, Contig1567, GJCCJC2010B02.b, GJCCJC2050H08.b, JGCCJG2060D10.b, GJCCJC2010B07.b, GJCCJC2023B03.b, JGCCJG…
4	GO:0012505	endomembrane system	cellular_component	145	109.34	GJCCJC2048C08.b1, Contig11, Contig33, Contig107, Contig130, Contig198, Contig213, Contig228, Contig240, Contig355, Contig356, Contig374, Contig460, Contig461, Contig515, Contig517, Contig547, Contig859, Contig917, Contig977, Contig978, Contig1030, Contig1137, Contig1181, Contig1201, Contig1263, Contig1270, Contig1278, Contig1300, Contig1305, Contig1364, Contig1397, Contig1462, Contig1587, GJCCJC1…
6	GO:0005759	mitochondrial matrix	cellular_component	27	24.44	JGCCJG2013A01.b, JGCCJG2046C06.b1, JGCCJG2018G02.b, JGCCJG2053D10.b, Contig327, Contig666, Contig790, Contig792, Contig814, Contig908, Contig1015, Contig1442, GJCCJC2006C01.b, GJCCJC2020E09.b, GJCCJC2028D08.b, GJCCJC2034E05.b, GJCCJC2053F11.b, GJCCJC2061A08.b, GJCCJC2061A08.b1, JGCCJG2004H11.b, JGCCJG2018F02.b, JGCCJG2025E01.b, JGCCJG2048F02.b, JGCCJG2052A03.b, JGCCJG2067E02.b, JGCCJG2065H06.b, J…
5	GO:0044433	cytoplasmic vesicle part	cellular_component	13	2.64	GJCCJC2048C08.b1, GJCCJC2054H08.b, JGCCJG2045E01.b1, Contig328, Contig309, GJCCJC2020E05.b, JGCCJG2038D06.b1, GJCCJC2005F09.b, JGCCJG2049G08.b, Contig135, Contig444, GJCCJC2045H05.b1, JGCCJG2034C07.b
5	GO:0045275	respiratory chain complex III	cellular_component	11	6.60	Contig425, Contig661, Contig908, Contig1436, Contig1439, Contig1548, GJCCJC2006C01.b, GJCCJC2043A10.b, JGCCJG2004H11.b, JGCCJG2036D07.b, JGCCJG2065H06.b
5	GO:0019866	organelle inner membrane	cellular_component	90	37.33	Contig110, Contig931, Contig1014, Contig1265, GJCCJC2022E03.b, GJCCJC2040H06.b, GJCCJC2052C12.b, JGCCJG2041D06.b1, JGCCJG2063H09.b, GJCCJC2010F04.b, Contig995, Contig1026, GJCCJC2037E06.b, Contig425, Contig661, Contig908, Contig1436, Contig1439, Contig1548, GJCCJC2006C01.b, GJCCJC2043A10.b, JGCCJG2004H11.b, JGCCJG2036D07.b, JGCCJG2065H06.b, Contig1423, JGCCJG2029B11.b, Contig1123, Contig1131, GJC…
5	GO:0030076	light-harvesting complex	cellular_component	6	4.80	GJCCJC2002G11.b, GJCCJC2066D09.b, Contig135, Contig178, Contig276, GJCCJC2004B02.b
6	GO:0030659	cytoplasmic vesicle membrane	cellular_component	12	3.41	GJCCJC2048C08.b1, GJCCJC2054H08.b, JGCCJG2045E01.b1, Contig328, Contig309, GJCCJC2020E05.b, JGCCJG2038D06.b1, GJCCJC2005F09.b, JGCCJG2049G08.b, Contig444, GJCCJC2045H05.b1, JGCCJG2034C07.b
7	GO:0022626	cytosolic ribosome	cellular_component	83	61.60	Contig66, Contig166, Contig1059, Contig1104, Contig1359, Contig1433, Contig1474, Contig1571, Contig1598, Contig1601, GJCCJC1003A04.b, GJCCJC2004E04.b, GJCCJC2013E07.b, GJCCJC2013G11.b, GJCCJC2028E06.b, GJCCJC2056A05.b, GJCCJC2072D01.b, JGCCJG2003F12.b, JGCCJG2018D07.b, JGCCJG2018D11.b, JGCCJG2022D05.b, JGCCJG2033C11.b, JGCCJG2055C01.b, JGCCJG2061H04.b, JGCCJG2064F06.b, Contig570, Contig722, Conti…
7	GO:0005778	peroxisomal membrane	cellular_component	9	7.08	Contig1010, Contig1241, JGCCJG2011B02.b, Contig96, Contig231, GJCCJC2008D07.b, GJCCJC2045E02.b1, GJCCJC2056C03.b, JGCCJG2051B06.b
4	GO:0031300	intrinsic to organelle membrane	cellular_component	14	6.01	Contig1010, Contig1241, JGCCJG2011B02.b, JGCCJG2004E02.b, JGCCJG2037C08.b1, Contig121, GJCCJC2057B10.b, GJCCJC2057B10.b1, GJCCJC2077G11.b, Contig248, GJCCJC2070B03.b, Contig929, GJCCJC2003D02.b, JGCCJG2063B04.b
7	GO:0009941	chloroplast envelope	cellular_component	81	66.50	Contig428, Contig1253, GJCCJC2048C08.b1, GJCCJC2077D08.b, JGCCJG2050E06.b, Contig110, Contig931, Contig1014, Contig1265, GJCCJC2022E03.b, GJCCJC2040H06.b, GJCCJC2052C12.b, JGCCJG2041D06.b1, JGCCJG2063H09.b, JGCCJG2037C08.b1, Contig1459, GJCCJC2006D03.b, GJCCJC2028E05.b, JGCCJG2001H06.b, JGCCJG2014B09.b, JGCCJG2019D05.b, Contig703, GJCCJC2070G10.b, JGCCJG2001G07.b, Contig171, Contig294, Contig534,…
7	GO:0071212	subsynaptic reticulum	cellular_component	40	13.80	Contig450, Contig1144, Contig1288, Contig1506, GJCCJC2001B08.b, GJCCJC2011F04.b, GJCCJC2013B05.b, GJCCJC2013C09.b, GJCCJC2016F12.b, GJCCJC2043E11.b, GJCCJC2044F08.b, GJCCJC2046E05.b1, JGCCJG2011G01.b, JGCCJG2032D07.b, JGCCJG2040B04.b1, JGCCJG2045B06.b1, JGCCJG2055E07.b, Contig157, Contig302, Contig515, Contig978, Contig1300, Contig1452, Contig1466, Contig1579, GJCCJC2018C01.b, GJCCJC2034E10.b, GJ…
7	GO:0042598	vesicular fraction	cellular_component	12	7.20	Contig147, Contig290, Contig372, Contig481, Contig1288, GJCCJC2006D03.b, GJCCJC2007G05.b, GJCCJC2061A07.b, GJCCJC2061A07.b1, JGCCJG2012C07.b, JGCCJG2017G04.b1, JGCCJG2055E07.b
1	GO:0005575	cellular_component	cellular_component	2552	677.49	GJCCJC2034H04.b, GJCCJC2074G08.b, Contig1110, GJCCJC2007B08.b, Contig642, Contig713, GJCCJC2058A10.b1, GJCCJC2048C08.b1, GJCCJC2015D12.b, Contig11, Contig33, Contig107, Contig130, Contig198, Contig213, Contig228, Contig240, Contig355, Contig356, Contig374, Contig460, Contig461, Contig515, Contig517, Contig547, Contig859, Contig917, Contig977, Contig978, Contig1030, Contig1137, Contig1181, Contig1…
						GJCCJC2049C04.b, GJCCJC2052H11.b, GJCCJC2053D11.b, GJCCJC2056C02.b, GJCCJC2061B02.b, GJCCJC2061G03.b1, GJCCJC2059H04.b, GJCCJC2063G05.b, GJCCJC2064F08.b, GJCCJC2066F04.b, GJCCJC2066G02.b, GJCCJC2067C04.b, GJCCJC2067E09.b, GJCCJC2068F05.b, GJCCJC2061E04.b2, GJCCJC2061G04.b2, GJCCJC2030G10.b1, GJCCJC2071G12.b, GJCCJC2072G09.b, GJCCJC2073H08.b, GJCCJC2077D05.b, GJCCJC2080E09.b, JGCCJG1001G07.b, JGCC…
6	GO:0009524	phragmoplast	cellular_component	16	16.00	Contig722, Contig754, Contig884, Contig1534, GJCCJC2009H08.b, GJCCJC2006G07.b, GJCCJC2024G05.b, GJCCJC2028B01.b, GJCCJC2045D01.b1, GJCCJC2051G07.b, GJCCJC2064H12.b, GJCCJC2160F02.b, GJCCJC2077B12.b, JGCCJG2023D11.b, JGCCJG2039G06.b1, JGCCJG2061A09.b
8	GO:0005792	microsome	cellular_component	12	12.00	Contig147, Contig290, Contig372, Contig481, Contig1288, GJCCJC2006D03.b, GJCCJC2007G05.b, GJCCJC2061A07.b, GJCCJC2061A07.b1, JGCCJG2012C07.b, JGCCJG2017G04.b1, JGCCJG2055E07.b
6	GO:0031966	mitochondrial membrane	cellular_component	86	43.99	Contig995, Contig1026, GJCCJC2037E06.b, Contig425, Contig661, Contig908, Contig1436, Contig1439, Contig1548, GJCCJC2006C01.b, GJCCJC2043A10.b, JGCCJG2004H11.b, JGCCJG2036D07.b, JGCCJG2065H06.b, Contig1423, JGCCJG2029B11.b, Contig1123, Contig1131, GJCCJC2054G05.b, JGCCJG2007H04.b, JGCCJG2059B02.b, Contig367, Contig385, Contig484, Contig534, Contig573, Contig1005, Contig1085, Contig1200, Contig1232…
5	GO:0033178	proton-transporting two-sector ATPase complex, catalytic domain	cellular_component	16	8.91	Contig902, GJCCJC2073B07.b, GJCCJC2013F12.b, JGCCJG2012A11.b, Contig995, Contig1026, Contig61, Contig1321, JGCCJG2009F12.b, Contig367, Contig842, Contig877, GJCCJC2040F04.b, GJCCJC2067A07.b, GJCCJC2068G07.b, JGCCJG2040B11.b1
6	GO:0031301	integral to organelle membrane	cellular_component	9	5.02	Contig1010, Contig1241, JGCCJG2011B02.b, JGCCJG2004E02.b, JGCCJG2037C08.b1, Contig121, GJCCJC2077G11.b, Contig248, GJCCJC2070B03.b
6	GO:0044435	plastid part	cellular_component	239	122.54	Contig131, Contig287, Contig555, Contig786, Contig1505, Contig1540, GJCCJC2004E07.b, GJCCJC2004F07.b, GJCCJC2020E09.b, GJCCJC2051G07.b, GJCCJC2053F11.b, GJCCJC2069F02.b1, JGCCJG1001E12.b, JGCCJG2003D02.b, JGCCJG2008E07.b, JGCCJG2014F10.b, JGCCJG2014H08.b, JGCCJG2027G07.b, JGCCJG2054G11.b, JGCCJG2056C11.b, JGCCJG2070C04.b, Contig428, Contig1253, GJCCJC2048C08.b1, GJCCJC2077D08.b, JGCCJG2050E06.b, …
4	GO:0030312	external encapsulating structure	cellular_component	167	85.42	GJCCJC2074G08.b, Contig41, Contig140, Contig157, Contig304, Contig407, Contig425, Contig623, Contig652, Contig912, Contig1056, Contig1061, Contig1158, Contig1288, Contig1342, Contig1352, Contig1376, Contig1438, Contig1439, Contig1452, Contig1504, Contig1515, GJCCJC2002C02.b, GJCCJC2003C02.b, GJCCJC2004G07.b, GJCCJC2010G08.b, GJCCJC2011A09.b, GJCCJC2018A02.b, GJCCJC2018D02.b, GJCCJC2020E06.b, GJCC…
6	GO:0043231	intracellular membrane-bounded organelle	cellular_component	1749	1033.38	GJCCJC2048C08.b1, Contig131, Contig287, Contig555, Contig786, Contig1505, Contig1540, GJCCJC2004E07.b, GJCCJC2004F07.b, GJCCJC2020E09.b, GJCCJC2051G07.b, GJCCJC2053F11.b, GJCCJC2069F02.b1, JGCCJG1001E12.b, JGCCJG2003D02.b, JGCCJG2008E07.b, JGCCJG2014F10.b, JGCCJG2014H08.b, JGCCJG2027G07.b, JGCCJG2054G11.b, JGCCJG2056C11.b, JGCCJG2070C04.b, Contig428, Contig1253, GJCCJC2077D08.b, JGCCJG2050E06.b, …
6	GO:0031461	cullin-RING ubiquitin ligase complex	cellular_component	40	25.40	Contig160, Contig288, Contig307, Contig398, Contig614, Contig717, Contig1120, Contig1561, Contig1584, GJCCJC1004G06.b, GJCCJC2009E04.b, GJCCJC2010A09.b, GJCCJC2026A08.b, GJCCJC2044F08.b, GJCCJC2051A04.b, GJCCJC2077B08.b, GJCCJC2079E07.b, GJCCJC2079H02.b, JGCCJG2039E05.b1, JGCCJG2043B01.b1, JGCCJG2051C02.b, JGCCJG2061A09.b, JGCCJG2061H03.b, Contig533, GJCCJC2004D10.b, GJCCJC2160F02.b, Contig375, C…
4	GO:0000139	Golgi membrane	cellular_component	13	7.40	GJCCJC2017H10.b, Contig248, GJCCJC2070B03.b, GJCCJC2054H08.b, JGCCJG2045E01.b1, Contig309, GJCCJC2020E05.b, JGCCJG2038D06.b1, Contig444, GJCCJC2002F08.b, GJCCJC2045H05.b1, GJCCJC2074H11.b, JGCCJG2034C07.b
5	GO:0045263	proton-transporting ATP synthase complex, coupling factor F(o)	cellular_component	16	11.20	Contig27, Contig1378, Contig1432, Contig1569, GJCCJC2004C02.b, GJCCJC2017G04.b, JGCCJG2006G06.b, JGCCJG2016C10.b, JGCCJG2026B09.b, JGCCJG2036H11.b, JGCCJG2061H12.b, JGCCJG2064C01.b, Contig602, Contig1127, Contig1169, GJCCJC2032F11.b
6	GO:0000428	DNA-directed RNA polymerase complex	cellular_component	6	2.88	Contig1110, GJCCJC2007B08.b, JGCCJG2030E06.b, GJCCJC1013D10.b, JGCCJG2006C07.b, JGCCJG2015G06.b
7	GO:0000015	phosphopyruvate hydratase complex	cellular_component	10	10.00	Contig289, Contig333, Contig415, Contig638, Contig672, Contig788, Contig1135, GJCCJC2024G04.b, GJCCJC2065B01.b, JGCCJG2037H08.b1
5	GO:0044459	plasma membrane part	cellular_component	49	21.00	Contig172, Contig420, Contig444, GJCCJC2045H05.b1, GJCCJC2058G06.b1, JGCCJG2034C07.b, JGCCJG2035B06.b1, JGCCJG2067B01.b, Contig160, Contig307, Contig512, Contig1120, Contig1412, Contig1584, GJCCJC1004G06.b, GJCCJC2044F08.b, GJCCJC2046H09.b1, GJCCJC2051A04.b, GJCCJC2079E07.b, GJCCJC2079H02.b, JGCCJG2005F06.b, JGCCJG2031A08.b, JGCCJG2051C02.b, JGCCJG2060G10.b, Contig297, Contig1438, GJCCJC2029C07.b…
7	GO:0005746	mitochondrial respiratory chain	cellular_component	14	8.40	GJCCJC2037E06.b, Contig425, Contig661, Contig908, Contig1436, Contig1439, Contig1548, GJCCJC2006C01.b, GJCCJC2043A10.b, JGCCJG2004H11.b, JGCCJG2036D07.b, JGCCJG2065H06.b, Contig1423, JGCCJG2029B11.b
6	GO:0009505	plant-type cell wall	cellular_component	63	63.00	Contig41, Contig140, Contig157, Contig304, Contig407, Contig425, Contig623, Contig652, Contig912, Contig1056, Contig1061, Contig1158, Contig1288, Contig1342, Contig1352, Contig1376, Contig1438, Contig1439, Contig1452, Contig1504, Contig1515, GJCCJC2002C02.b, GJCCJC2003C02.b, GJCCJC2004G07.b, GJCCJC2010G08.b, GJCCJC2011A09.b, GJCCJC2018A02.b, GJCCJC2018D02.b, GJCCJC2020E06.b, GJCCJC2024A10.b, GJCC…
5	GO:0030880	RNA polymerase complex	cellular_component	6	1.73	Contig1110, GJCCJC2007B08.b, JGCCJG2030E06.b, GJCCJC1013D10.b, JGCCJG2006C07.b, JGCCJG2015G06.b
7	GO:0009706	chloroplast inner membrane	cellular_component	13	11.40	Contig110, Contig931, Contig1014, Contig1265, GJCCJC2022E03.b, GJCCJC2040H06.b, GJCCJC2052C12.b, JGCCJG2041D06.b1, JGCCJG2063H09.b, JGCCJG2037C08.b1, Contig703, GJCCJC2070G10.b, JGCCJG2001G07.b
4	GO:0031984	organelle subcompartment	cellular_component	74	17.40	GJCCJC2017H10.b, Contig1374, JGCCJG2014C10.b, JGCCJG2028E09.b, JGCCJG2031H12.b, JGCCJG2033D07.b, Contig61, Contig121, Contig135, Contig178, Contig276, Contig430, Contig437, Contig458, Contig555, Contig581, Contig589, Contig602, Contig703, Contig736, Contig877, Contig892, Contig931, Contig1000, Contig1127, Contig1157, Contig1169, Contig1265, Contig1321, Contig1340, Contig1414, Contig1596, GJCCJC20…
7	GO:0031969	chloroplast membrane	cellular_component	24	15.84	Contig428, Contig1253, GJCCJC2048C08.b1, GJCCJC2077D08.b, JGCCJG2050E06.b, Contig110, Contig931, Contig1014, Contig1265, GJCCJC2022E03.b, GJCCJC2040H06.b, GJCCJC2052C12.b, JGCCJG2041D06.b1, JGCCJG2063H09.b, JGCCJG2037C08.b1, Contig1459, GJCCJC2006D03.b, GJCCJC2028E05.b, JGCCJG2001H06.b, JGCCJG2014B09.b, JGCCJG2019D05.b, Contig703, GJCCJC2070G10.b, JGCCJG2001G07.b
8	GO:0016604	nuclear body	cellular_component	18	11.80	GJCCJC2003F12.b, GJCCJC2030D02.b1, JGCCJG2056G05.b, Contig946, Contig1296, GJCCJC2002H05.b, GJCCJC2004G08.b, GJCCJC2013D10.b, GJCCJC2040F05.b, GJCCJC2051F09.b, GJCCJC2054C11.b, JGCCJG2011D10.b, JGCCJG2013F11.b, JGCCJG2048H08.b, JGCCJG2062D06.b, Contig1567, GJCCJC2067D11.b, JGCCJG2019B03.b
6	GO:0005750	mitochondrial respiratory chain complex III	cellular_component	11	11.00	Contig425, Contig661, Contig908, Contig1436, Contig1439, Contig1548, GJCCJC2006C01.b, GJCCJC2043A10.b, JGCCJG2004H11.b, JGCCJG2036D07.b, JGCCJG2065H06.b
6	GO:0055035	plastid thylakoid membrane	cellular_component	63	37.32	Contig61, Contig121, Contig135, Contig178, Contig276, Contig430, Contig437, Contig458, Contig555, Contig581, Contig589, Contig602, Contig703, Contig736, Contig877, Contig892, Contig931, Contig1000, Contig1127, Contig1157, Contig1169, Contig1265, Contig1321, Contig1340, Contig1374, Contig1414, Contig1596, GJCCJC2004B02.b, GJCCJC2004E07.b, GJCCJC2009F07.b, GJCCJC2018G12.b, GJCCJC2024G05.b, GJCCJC20…
5	GO:0045271	respiratory chain complex I	cellular_component	25	25.00	Contig1005, Contig1085, Contig1123, Contig1183, Contig1232, Contig1235, Contig1323, Contig1429, Contig1469, Contig1493, Contig1515, Contig1549, GJCCJC2009C09.b, GJCCJC2045D12.b1, GJCCJC2073G08.b, JGCCJG2007H03.b, JGCCJG2015F04.b, JGCCJG2022B03.b, JGCCJG2022B07.b, JGCCJG2023A07.b, JGCCJG2037F07.b1, JGCCJG2045F09.b1, JGCCJG2055G09.b, JGCCJG2064B01.b, JGCCJG2066E09.b
4	GO:0031988	membrane-bounded vesicle	cellular_component	211	119.19	GJCCJC2048C08.b1, Contig515, Contig978, Contig1300, JGCCJG2026C02.b, JGCCJG2059H11.b, Contig87, Contig103, Contig213, Contig216, Contig244, Contig278, Contig290, Contig304, Contig318, Contig349, Contig355, Contig410, Contig419, Contig420, Contig435, Contig466, Contig483, Contig494, Contig537, Contig581, Contig599, Contig602, Contig686, Contig694, Contig708, Contig784, Contig791, Contig801, Contig…
7	GO:0016023	cytoplasmic membrane-bounded vesicle	cellular_component	211	198.64	GJCCJC2048C08.b1, Contig515, Contig978, Contig1300, JGCCJG2026C02.b, JGCCJG2059H11.b, Contig87, Contig103, Contig213, Contig216, Contig244, Contig278, Contig290, Contig304, Contig318, Contig349, Contig355, Contig410, Contig419, Contig420, Contig435, Contig466, Contig483, Contig494, Contig537, Contig581, Contig599, Contig602, Contig686, Contig694, Contig708, Contig784, Contig791, Contig801, Contig…
3	GO:0032993	protein-DNA complex	cellular_component	9	5.40	Contig70, Contig1316, GJCCJC2009A03.b, GJCCJC2044E06.b, JGCCJG2011H08.b, JGCCJG2015B12.b, JGCCJG2018B08.b, JGCCJG2042G08.b1, JGCCJG2064B09.b
3	GO:0043227	membrane-bounded organelle	cellular_component	1751	640.03	GJCCJC2048C08.b1, Contig131, Contig287, Contig555, Contig786, Contig1505, Contig1540, GJCCJC2004E07.b, GJCCJC2004F07.b, GJCCJC2020E09.b, GJCCJC2051G07.b, GJCCJC2053F11.b, GJCCJC2069F02.b1, JGCCJG1001E12.b, JGCCJG2003D02.b, JGCCJG2008E07.b, JGCCJG2014F10.b, JGCCJG2014H08.b, JGCCJG2027G07.b, JGCCJG2054G11.b, JGCCJG2056C11.b, JGCCJG2070C04.b, Contig428, Contig1253, GJCCJC2077D08.b, JGCCJG2050E06.b, …
7	GO:0030662	coated vesicle membrane	cellular_component	11	4.39	GJCCJC2054H08.b, JGCCJG2045E01.b1, Contig328, Contig309, GJCCJC2020E05.b, JGCCJG2038D06.b1, GJCCJC2005F09.b, JGCCJG2049G08.b, Contig444, GJCCJC2045H05.b1, JGCCJG2034C07.b
5	GO:0005618	cell wall	cellular_component	165	139.16	GJCCJC2074G08.b, Contig41, Contig140, Contig157, Contig304, Contig407, Contig425, Contig623, Contig652, Contig912, Contig1056, Contig1061, Contig1158, Contig1288, Contig1342, Contig1352, Contig1376, Contig1438, Contig1439, Contig1452, Contig1504, Contig1515, GJCCJC2002C02.b, GJCCJC2003C02.b, GJCCJC2004G07.b, GJCCJC2010G08.b, GJCCJC2011A09.b, GJCCJC2018A02.b, GJCCJC2018D02.b, GJCCJC2020E06.b, GJCC…
6	GO:0022625	cytosolic large ribosomal subunit	cellular_component	31	31.00	Contig100, Contig247, Contig516, Contig797, Contig1217, Contig1289, Contig1345, Contig1393, Contig1408, Contig1409, Contig1488, Contig1516, Contig1570, Contig1586, GJCCJC1003A04.b, GJCCJC2056B11.b, GJCCJC2058A06.b1, GJCCJC2060H06.b1, GJCCJC2078A01.b, JGCCJG2002A01.b, JGCCJG2006A03.b, JGCCJG2001B08.b, JGCCJG2016D06.b, JGCCJG2022G07.b, JGCCJG2023C08.b, JGCCJG2036C11.b, JGCCJG2037A12.b1, JGCCJG2043H…
6	GO:0042651	thylakoid membrane	cellular_component	66	25.19	Contig61, Contig121, Contig135, Contig178, Contig276, Contig430, Contig437, Contig458, Contig555, Contig581, Contig589, Contig602, Contig703, Contig736, Contig877, Contig892, Contig931, Contig1000, Contig1127, Contig1157, Contig1169, Contig1265, Contig1321, Contig1340, Contig1374, Contig1414, Contig1596, GJCCJC2004B02.b, GJCCJC2004E07.b, GJCCJC2009F07.b, GJCCJC2018G12.b, GJCCJC2024G05.b, GJCCJC20…
7	GO:0000276	mitochondrial proton-transporting ATP synthase complex, coupling factor F(o)	cellular_component	12	12.00	Contig27, Contig1378, Contig1432, Contig1569, GJCCJC2004C02.b, GJCCJC2017G04.b, JGCCJG2006G06.b, JGCCJG2016C10.b, JGCCJG2026B09.b, JGCCJG2036H11.b, JGCCJG2061H12.b, JGCCJG2064C01.b
4	GO:0042175	nuclear membrane-endoplasmic reticulum network	cellular_component	23	11.93	Contig450, Contig1144, Contig1288, Contig1506, GJCCJC2001B08.b, GJCCJC2011F04.b, GJCCJC2013B05.b, GJCCJC2013C09.b, GJCCJC2016F12.b, GJCCJC2043E11.b, GJCCJC2044F08.b, GJCCJC2046E05.b1, JGCCJG2011G01.b, JGCCJG2032D07.b, JGCCJG2040B04.b1, JGCCJG2045B06.b1, JGCCJG2055E07.b, Contig1501, JGCCJG2055E10.b, GJCCJC2077G11.b, Contig929, GJCCJC2003D02.b, JGCCJG2063B04.b
5	GO:0005886	plasma membrane	cellular_component	491	454.60	Contig172, Contig420, Contig444, GJCCJC2045H05.b1, GJCCJC2058G06.b1, JGCCJG2034C07.b, JGCCJG2035B06.b1, JGCCJG2067B01.b, Contig24, Contig39, Contig58, Contig71, Contig74, Contig83, Contig100, Contig119, Contig124, Contig141, Contig143, Contig166, Contig168, Contig182, Contig210, Contig211, Contig214, Contig226, Contig228, Contig236, Contig247, Contig266, Contig287, Contig302, Contig309, Contig318…
4	GO:0044425	membrane part	cellular_component	422	160.11	Contig642, Contig713, GJCCJC2058A10.b1, Contig902, GJCCJC2073B07.b, JGCCJG2036D08.b, GJCCJC2013F12.b, JGCCJG2012A11.b, Contig1042, Contig1482, GJCCJC2020A01.b, JGCCJG2036D08.b1, JGCCJG2065H12.b, JGCCJG2014C10.b, Contig172, Contig420, Contig444, GJCCJC2045H05.b1, GJCCJC2058G06.b1, JGCCJG2034C07.b, JGCCJG2035B06.b1, JGCCJG2067B01.b, Contig160, Contig307, Contig512, Contig1120, Contig1412, Contig158…
5	GO:0005737	cytoplasm	cellular_component	1795	779.64	GJCCJC2048C08.b1, Contig131, Contig287, Contig555, Contig786, Contig1505, Contig1540, GJCCJC2004E07.b, GJCCJC2004F07.b, GJCCJC2020E09.b, GJCCJC2051G07.b, GJCCJC2053F11.b, GJCCJC2069F02.b1, JGCCJG1001E12.b, JGCCJG2003D02.b, JGCCJG2008E07.b, JGCCJG2014F10.b, JGCCJG2014H08.b, JGCCJG2027G07.b, JGCCJG2054G11.b, JGCCJG2056C11.b, JGCCJG2070C04.b, GJCCJC2051G09.b, Contig1254, Contig428, Contig1253, GJCCJ…
8	GO:0000326	protein storage vacuole	cellular_component	19	18.60	Contig157, Contig652, Contig1196, Contig1382, GJCCJC1014A07.b, GJCCJC2004C05.b, GJCCJC2009B04.b, GJCCJC2011F04.b, GJCCJC2018D07.b, GJCCJC2025D08.b, GJCCJC2032D03.b, GJCCJC2043E11.b, GJCCJC2058D11.b, GJCCJC2066G03.b, JGCCJG2012G02.b, JGCCJG2022C07.b, JGCCJG2036D09.b, JGCCJG2038B02.b1, JGCCJG2070D04.b
7	GO:0005798	Golgi-associated vesicle	cellular_component	6	2.08	Contig1249, GJCCJC2054H08.b, JGCCJG2045E01.b1, Contig309, GJCCJC2020E05.b, JGCCJG2038D06.b1
5	GO:0034357	photosynthetic membrane	cellular_component	67	18.73	JGCCJG2014C10.b, GJCCJC2016E04.b, GJCCJC2047H03.b, Contig61, Contig121, Contig135, Contig178, Contig276, Contig430, Contig437, Contig458, Contig555, Contig581, Contig589, Contig602, Contig703, Contig736, Contig877, Contig892, Contig931, Contig1000, Contig1127, Contig1157, Contig1169, Contig1265, Contig1321, Contig1340, Contig1374, Contig1414, Contig1596, GJCCJC2004B02.b, GJCCJC2004E07.b, GJCCJC20…
7	GO:0005887	integral to plasma membrane	cellular_component	8	8.00	Contig172, Contig420, Contig444, GJCCJC2045H05.b1, GJCCJC2058G06.b1, JGCCJG2034C07.b, JGCCJG2035B06.b1, JGCCJG2067B01.b
8	GO:0010287	plastoglobule	cellular_component	6	6.00	Contig99, Contig110, Contig308, GJCCJC2021E06.b, GJCCJC2024B11.b, JGCCJG2028E02.b
5	GO:0044455	mitochondrial membrane part	cellular_component	37	15.31	Contig995, Contig1026, GJCCJC2037E06.b, Contig425, Contig661, Contig908, Contig1436, Contig1439, Contig1548, GJCCJC2006C01.b, GJCCJC2043A10.b, JGCCJG2004H11.b, JGCCJG2036D07.b, JGCCJG2065H06.b, Contig1423, JGCCJG2029B11.b, Contig1123, Contig1131, GJCCJC2054G05.b, JGCCJG2007H04.b, JGCCJG2059B02.b, Contig27, Contig1378, Contig1432, Contig1569, GJCCJC2004C02.b, GJCCJC2017G04.b, JGCCJG2006G06.b, JGCC…
6	GO:0016021	integral to membrane	cellular_component	271	257.41	Contig642, Contig713, GJCCJC2058A10.b1, Contig172, Contig420, Contig444, GJCCJC2045H05.b1, GJCCJC2058G06.b1, JGCCJG2034C07.b, JGCCJG2035B06.b1, JGCCJG2067B01.b, Contig11, Contig27, Contig74, Contig92, Contig119, Contig135, Contig158, Contig178, Contig193, Contig216, Contig226, Contig228, Contig244, Contig271, Contig276, Contig311, Contig349, Contig374, Contig385, Contig405, Contig432, Contig437, …
5	GO:0045259	proton-transporting ATP synthase complex	cellular_component	27	12.07	Contig995, Contig1026, Contig27, Contig1378, Contig1432, Contig1569, GJCCJC2004C02.b, GJCCJC2017G04.b, JGCCJG2006G06.b, JGCCJG2016C10.b, JGCCJG2026B09.b, JGCCJG2036H11.b, JGCCJG2061H12.b, JGCCJG2064C01.b, Contig61, Contig1321, Contig602, Contig1127, Contig1169, GJCCJC2032F11.b, Contig367, Contig842, Contig877, GJCCJC2040F04.b, GJCCJC2067A07.b, GJCCJC2068G07.b, JGCCJG2040B11.b1
7	GO:0000313	organellar ribosome	cellular_component	8	3.60	Contig1433, JGCCJG2013A01.b, JGCCJG2046C06.b1, Contig38, Contig905, GJCCJC2058H10.b1, JGCCJG2018G02.b, JGCCJG2053D10.b
7	GO:0005794	Golgi apparatus	cellular_component	57	46.35	GJCCJC2017H10.b, Contig420, Contig444, Contig945, GJCCJC2045H05.b1, GJCCJC2058G06.b1, JGCCJG2034C07.b, Contig1249, GJCCJC2062G09.b1, JGCCJG2033H03.b, Contig92, Contig158, Contig226, Contig244, Contig1044, Contig1077, Contig1355, Contig1402, Contig1438, Contig1552, GJCCJC2009E09.b, GJCCJC2006H01.b, GJCCJC2008D06.b, GJCCJC2016F12.b, GJCCJC2031B10.b1, GJCCJC2031G05.b1, GJCCJC2018G03.b, GJCCJC2019F10…
7	GO:0005739	mitochondrion	cellular_component	456	354.88	JGCCJG2013A01.b, JGCCJG2046C06.b1, JGCCJG2018G02.b, JGCCJG2053D10.b, Contig327, Contig666, Contig790, Contig792, Contig814, Contig908, Contig1015, Contig1442, GJCCJC2006C01.b, GJCCJC2020E09.b, GJCCJC2028D08.b, GJCCJC2034E05.b, GJCCJC2053F11.b, GJCCJC2061A08.b, GJCCJC2061A08.b1, JGCCJG2004H11.b, JGCCJG2018F02.b, JGCCJG2025E01.b, JGCCJG2048F02.b, JGCCJG2052A03.b, JGCCJG2067E02.b, JGCCJG2065H06.b, J…
5	GO:0030117	membrane coat	cellular_component	15	7.55	GJCCJC2054H08.b, JGCCJG2045E01.b1, Contig1552, GJCCJC2005F09.b, GJCCJC2047A06.b, GJCCJC2059C04.b, Contig328, Contig309, GJCCJC2020E05.b, JGCCJG2038D06.b1, JGCCJG2049G08.b, Contig356, Contig1502, GJCCJC2030D10.b1, GJCCJC2013B03.b
7	GO:0009534	chloroplast thylakoid	cellular_component	73	47.32	Contig1374, JGCCJG2014C10.b, JGCCJG2028E09.b, JGCCJG2031H12.b, JGCCJG2033D07.b, Contig61, Contig121, Contig135, Contig178, Contig276, Contig430, Contig437, Contig458, Contig555, Contig581, Contig589, Contig602, Contig703, Contig736, Contig877, Contig892, Contig931, Contig1000, Contig1127, Contig1157, Contig1169, Contig1265, Contig1321, Contig1340, Contig1414, Contig1596, GJCCJC2004B02.b, GJCCJC20…
6	GO:0010008	endosome membrane	cellular_component	12	9.60	Contig159, Contig236, GJCCJC1003A04.b, GJCCJC2008A05.b, GJCCJC2028E06.b, JGCCJG2064F06.b, Contig444, GJCCJC2045H05.b1, JGCCJG2034C07.b, GJCCJC2043C01.b, JGCCJG2042F09.b1, JGCCJG2002F02.b
6	GO:0031226	intrinsic to plasma membrane	cellular_component	20	12.00	Contig172, Contig420, Contig444, GJCCJC2045H05.b1, GJCCJC2058G06.b1, JGCCJG2034C07.b, JGCCJG2035B06.b1, JGCCJG2067B01.b, Contig310, Contig425, Contig958, Contig1439, GJCCJC2009A06.b, GJCCJC2052D09.b, GJCCJC2067B10.b, JGCCJG2005E02.b, JGCCJG2006E08.b, JGCCJG2015A08.b, JGCCJG2017B05.b1, JGCCJG2036D07.b
5	GO:0048475	coated membrane	cellular_component	15	4.53	GJCCJC2054H08.b, JGCCJG2045E01.b1, Contig1552, GJCCJC2005F09.b, GJCCJC2047A06.b, GJCCJC2059C04.b, Contig328, Contig309, GJCCJC2020E05.b, JGCCJG2038D06.b1, JGCCJG2049G08.b, Contig356, Contig1502, GJCCJC2030D10.b1, GJCCJC2013B03.b
5	GO:0033177	proton-transporting two-sector ATPase complex, proton-transporting domain	cellular_component	22	12.32	JGCCJG2036D08.b, Contig1042, Contig1482, GJCCJC2020A01.b, JGCCJG2036D08.b1, JGCCJG2065H12.b, Contig27, Contig1378, Contig1432, Contig1569, GJCCJC2004C02.b, GJCCJC2017G04.b, JGCCJG2006G06.b, JGCCJG2016C10.b, JGCCJG2026B09.b, JGCCJG2036H11.b, JGCCJG2061H12.b, JGCCJG2064C01.b, Contig602, Contig1127, Contig1169, GJCCJC2032F11.b
6	GO:0044429	mitochondrial part	cellular_component	122	34.80	JGCCJG2013A01.b, JGCCJG2046C06.b1, JGCCJG2018G02.b, JGCCJG2053D10.b, Contig327, Contig666, Contig790, Contig792, Contig814, Contig908, Contig1015, Contig1442, GJCCJC2006C01.b, GJCCJC2020E09.b, GJCCJC2028D08.b, GJCCJC2034E05.b, GJCCJC2053F11.b, GJCCJC2061A08.b, GJCCJC2061A08.b1, JGCCJG2004H11.b, JGCCJG2018F02.b, JGCCJG2025E01.b, JGCCJG2048F02.b, JGCCJG2052A03.b, JGCCJG2067E02.b, JGCCJG2065H06.b, J…
8	GO:0042807	central vacuole	cellular_component	17	17.00	Contig652, Contig1196, Contig1382, GJCCJC1014A07.b, GJCCJC2004C05.b, GJCCJC2009B04.b, GJCCJC2018D07.b, GJCCJC2025D08.b, GJCCJC2032D03.b, GJCCJC2058D11.b, GJCCJC2066G03.b, JGCCJG2012G02.b, JGCCJG2022C07.b, JGCCJG2036D09.b, JGCCJG2038B02.b1, JGCCJG2047C07.b, JGCCJG2070D04.b
3	GO:0043228	non-membrane-bounded organelle	cellular_component	316	84.72	GJCCJC2015D12.b, GJCCJC2044G07.b, GJCCJC2059G10.b, JGCCJG2033H04.b, GJCCJC2061E08.b1, GJCCJC2078F10.b, Contig58, Contig133, Contig452, Contig564, Contig883, Contig1082, GJCCJC2003A04.b, GJCCJC2009D07.b, GJCCJC2020E02.b, GJCCJC2024G05.b, GJCCJC2034A09.b, GJCCJC2039E09.b, GJCCJC2042F11.b, GJCCJC2051A02.b, GJCCJC2056G12.b, GJCCJC2058D04.b1, GJCCJC2061A06.b, GJCCJC2061E08.b, GJCCJC2061A06.b1, GJCCJC2…
9	GO:0030136	clathrin-coated vesicle	cellular_component	7	2.95	GJCCJC2054H08.b, JGCCJG2045E01.b1, GJCCJC2005F09.b, JGCCJG2049G08.b, Contig444, GJCCJC2045H05.b1, JGCCJG2034C07.b
6	GO:0009547	plastid ribosome	cellular_component	6	3.60	Contig1433, JGCCJG2013A01.b, JGCCJG2046C06.b1, Contig38, Contig905, GJCCJC2058H10.b1
6	GO:0044440	endosomal part	cellular_component	12	6.48	Contig159, Contig236, GJCCJC1003A04.b, GJCCJC2008A05.b, GJCCJC2028E06.b, JGCCJG2064F06.b, Contig444, GJCCJC2045H05.b1, JGCCJG2034C07.b, GJCCJC2043C01.b, JGCCJG2042F09.b1, JGCCJG2002F02.b
5	GO:0005635	nuclear envelope	cellular_component	13	9.40	Contig1348, JGCCJG2003E03.b, JGCCJG2041B09.b1, JGCCJG2064C04.b, GJCCJC2005E09.b, GJCCJC2017A05.b, JGCCJG2033C09.b, JGCCJG2055A10.b, JGCCJG2056G08.b, Contig168, Contig959, GJCCJC2021F08.b, JGCCJG2038G01.b1
8	GO:0009514	glyoxysome	cellular_component	22	22.00	Contig482, Contig536, Contig1025, Contig1124, Contig1242, Contig1370, Contig1410, Contig1446, Contig1531, Contig1540, Contig1606, GJCCJC2016E01.b, GJCCJC2032A09.b, GJCCJC2069F02.b1, JGCCJG1001E11.b, JGCCJG2002B12.b, JGCCJG2008G12.b, JGCCJG2017A06.b1, JGCCJG2018E11.b, JGCCJG2020C12.b, JGCCJG2058G02.b, JGCCJG2063H12.b
7	GO:0005773	vacuole	cellular_component	170	155.82	Contig236, Contig652, Contig1196, Contig1382, Contig1540, GJCCJC1014A07.b, GJCCJC2004C05.b, GJCCJC2004C07.b, GJCCJC2004F07.b, GJCCJC2009B04.b, GJCCJC2018D07.b, GJCCJC2025D08.b, GJCCJC2032D03.b, GJCCJC2058D11.b, GJCCJC2066G03.b, GJCCJC2069F02.b1, GJCCJC2062G01.b1, GJCCJC2079E12.b, JGCCJG2003D02.b, JGCCJG2012G02.b, JGCCJG2022C07.b, JGCCJG2027G07.b, JGCCJG2036D09.b, JGCCJG2038B02.b1, JGCCJG2044C07.b…
5	GO:0044436	thylakoid part	cellular_component	71	19.94	JGCCJG2014C10.b, Contig1374, JGCCJG2028E09.b, JGCCJG2031H12.b, JGCCJG2033D07.b, Contig61, Contig121, Contig135, Contig178, Contig276, Contig430, Contig437, Contig458, Contig555, Contig581, Contig589, Contig602, Contig703, Contig736, Contig877, Contig892, Contig931, Contig1000, Contig1127, Contig1157, Contig1169, Contig1265, Contig1321, Contig1340, Contig1414, Contig1596, GJCCJC2004B02.b, GJCCJC20…
2	GO:0005623	cell	cellular_component	2545	573.98	GJCCJC2034H04.b, GJCCJC2074G08.b, Contig1110, GJCCJC2007B08.b, Contig642, Contig713, GJCCJC2058A10.b1, GJCCJC2048C08.b1, GJCCJC2015D12.b, Contig11, Contig33, Contig107, Contig130, Contig198, Contig213, Contig228, Contig240, Contig355, Contig356, Contig374, Contig460, Contig461, Contig515, Contig517, Contig547, Contig859, Contig917, Contig977, Contig978, Contig1030, Contig1137, Contig1181, Contig1…
						GJCCJC2049C04b, GJCCJC2052H11.b, GJCCJC2053D11.b, GJCCJC2056C02.b, GJCCJC2061B02.b, GJCCJC2061G03.b1, GJCCJC2059H04.b, GJCCJC2063G05.b, GJCCJC2064F08.b, GJCCJC2066F04.b, GJCCJC2066G02.b, GJCCJC2067C04.b, GJCCJC2067E09.b, GJCCJC2068F05.b, GJCCJC2061E04.b2, GJCCJC2061G04.b2, GJCCJC2030G10.b1, GJCCJC2071G12.b, GJCCJC2072G09.b, GJCCJC2073H08.b, GJCCJC2077D05.b, GJCCJC2080E09.b, JGCCJG1001G07.b, JGCCJ…
4	GO:0044424	intracellular part	cellular_component	2102	664.69	Contig1110, GJCCJC2007B08.b, GJCCJC2048C08.b1, GJCCJC2015D12.b, Contig131, Contig287, Contig555, Contig786, Contig1505, Contig1540, GJCCJC2004E07.b, GJCCJC2004F07.b, GJCCJC2020E09.b, GJCCJC2051G07.b, GJCCJC2053F11.b, GJCCJC2069F02.b1, JGCCJG1001E12.b, JGCCJG2003D02.b, JGCCJG2008E07.b, JGCCJG2014F10.b, JGCCJG2014H08.b, JGCCJG2027G07.b, JGCCJG2054G11.b, JGCCJG2056C11.b, JGCCJG2070C04.b, GJCCJC2051G…
6	GO:0044431	Golgi apparatus part	cellular_component	19	13.92	GJCCJC2017H10.b, Contig420, Contig444, Contig945, GJCCJC2045H05.b1, GJCCJC2058G06.b1, JGCCJG2034C07.b, Contig1249, GJCCJC2062G09.b1, JGCCJG2033H03.b, Contig248, GJCCJC2070B03.b, GJCCJC2054H08.b, JGCCJG2045E01.b1, Contig309, GJCCJC2020E05.b, JGCCJG2038D06.b1, GJCCJC2002F08.b, GJCCJC2074H11.b
6	GO:0044428	nuclear part	cellular_component	146	79.64	GJCCJC2073A09.b, GJCCJC2007B08.b, JGCCJG2030E06.b, GJCCJC2003F12.b, GJCCJC2030D02.b1, JGCCJG2056G05.b, GJCCJC2078F10.b, Contig1567, GJCCJC2051F09.b, JGCCJG2004F08.b, Contig1389, Contig946, Contig1296, GJCCJC2002H05.b, GJCCJC2004G08.b, GJCCJC2013D10.b, GJCCJC2040F05.b, GJCCJC2054C11.b, JGCCJG2011D10.b, JGCCJG2013F11.b, JGCCJG2048H08.b, JGCCJG2062D06.b, GJCCJC2010B02.b, GJCCJC2050H08.b, JGCCJG2060D…
5	GO:0009521	photosystem	cellular_component	12	6.60	JGCCJG2014C10.b, GJCCJC2016E04.b, GJCCJC2047H03.b, Contig135, Contig178, Contig276, Contig458, Contig1374, GJCCJC2004B02.b, Contig437, GJCCJC2071D08.b, JGCCJG2017A08.b1
4	GO:0000267	cell fraction	cellular_component	15	2.35	Contig1437, JGCCJG2041B09.b1, Contig147, Contig290, Contig372, Contig481, Contig1288, GJCCJC2006D03.b, GJCCJC2007G05.b, GJCCJC2061A07.b, GJCCJC2061A07.b1, JGCCJG2012C07.b, JGCCJG2017G04.b1, JGCCJG2055E07.b, GJCCJC1014C01.b
5	GO:0016469	proton-transporting two-sector ATPase complex	cellular_component	39	13.10	Contig902, GJCCJC2073B07.b, JGCCJG2036D08.b, GJCCJC2013F12.b, JGCCJG2012A11.b, Contig1042, Contig1482, GJCCJC2020A01.b, JGCCJG2036D08.b1, JGCCJG2065H12.b, Contig995, Contig1026, Contig27, Contig1378, Contig1432, Contig1569, GJCCJC2004C02.b, GJCCJC2017G04.b, JGCCJG2006G06.b, JGCCJG2016C10.b, JGCCJG2026B09.b, JGCCJG2036H11.b, JGCCJG2061H12.b, JGCCJG2064C01.b, Contig61, Contig1321, JGCCJG2009F12.b, …
7	GO:0005819	spindle	cellular_component	8	7.60	Contig722, Contig754, Contig884, Contig1534, GJCCJC2064H12.b, GJCCJC2160F02.b, JGCCJG2039G06.b1, JGCCJG2046C04.b1
8	GO:0030665	clathrin coated vesicle membrane	cellular_component	7	4.92	GJCCJC2054H08.b, JGCCJG2045E01.b1, GJCCJC2005F09.b, JGCCJG2049G08.b, Contig444, GJCCJC2045H05.b1, JGCCJG2034C07.b
7	GO:0005753	mitochondrial proton-transporting ATP synthase complex	cellular_component	16	9.12	Contig995, Contig1026, Contig27, Contig1378, Contig1432, Contig1569, GJCCJC2004C02.b, GJCCJC2017G04.b, JGCCJG2006G06.b, JGCCJG2016C10.b, JGCCJG2026B09.b, JGCCJG2036H11.b, JGCCJG2061H12.b, JGCCJG2064C01.b, Contig61, Contig1321
5	GO:0005839	proteasome core complex	cellular_component	13	9.80	Contig245, Contig881, Contig885, GJCCJC2028D11.b, JGCCJG2068A05.b, Contig570, Contig722, Contig736, Contig906, Contig1151, Contig1602, GJCCJC2021H04.b, GJCCJC2032H03.b
5	GO:0000151	ubiquitin ligase complex	cellular_component	44	18.84	Contig160, Contig288, Contig307, Contig398, Contig614, Contig717, Contig1120, Contig1561, Contig1584, GJCCJC1004G06.b, GJCCJC2009E04.b, GJCCJC2010A09.b, GJCCJC2026A08.b, GJCCJC2044F08.b, GJCCJC2051A04.b, GJCCJC2077B08.b, GJCCJC2079E07.b, GJCCJC2079H02.b, JGCCJG2039E05.b1, JGCCJG2043B01.b1, JGCCJG2051C02.b, JGCCJG2061A09.b, JGCCJG2061H03.b, Contig533, GJCCJC2004D10.b, GJCCJC2160F02.b, GJCCJC2066D0…
7	GO:0005694	chromosome	cellular_component	37	15.17	GJCCJC2015D12.b, GJCCJC2009H09.b, JGCCJG2009C07.b, JGCCJG2017A08.b1, JGCCJG2036G02.b, JGCCJG2036G02.b1, JGCCJG2055E04.b, GJCCJC2046G06.b1, GJCCJC2003F12.b, JGCCJG2004F08.b, Contig913, Contig1197, GJCCJC2023F11.b, GJCCJC2064A04.b, JGCCJG2033A03.b, JGCCJG2050E08.b, Contig498, GJCCJC2028B07.b, GJCCJC2160F02.b, Contig70, Contig1316, GJCCJC2009A03.b, GJCCJC2044E06.b, JGCCJG2011H08.b, JGCCJG2015B12.b, …
7	GO:0031980	mitochondrial lumen	cellular_component	27	14.66	JGCCJG2013A01.b, JGCCJG2046C06.b1, JGCCJG2018G02.b, JGCCJG2053D10.b, Contig327, Contig666, Contig790, Contig792, Contig814, Contig908, Contig1015, Contig1442, GJCCJC2006C01.b, GJCCJC2020E09.b, GJCCJC2028D08.b, GJCCJC2034E05.b, GJCCJC2053F11.b, GJCCJC2061A08.b, GJCCJC2061A08.b1, JGCCJG2004H11.b, JGCCJG2018F02.b, JGCCJG2025E01.b, JGCCJG2048F02.b, JGCCJG2052A03.b, JGCCJG2067E02.b, JGCCJG2065H06.b, J…
6	GO:0044451	nucleoplasm part	cellular_component	31	13.32	GJCCJC2007B08.b, JGCCJG2030E06.b, GJCCJC2003F12.b, GJCCJC2030D02.b1, JGCCJG2056G05.b, JGCCJG2004F08.b, Contig946, Contig1296, GJCCJC2002H05.b, GJCCJC2004G08.b, GJCCJC2013D10.b, GJCCJC2040F05.b, GJCCJC2051F09.b, GJCCJC2054C11.b, JGCCJG2011D10.b, JGCCJG2013F11.b, JGCCJG2048H08.b, JGCCJG2062D06.b, Contig1567, GJCCJC2010B02.b, GJCCJC2050H08.b, JGCCJG2060D10.b, GJCCJC2010B07.b, GJCCJC2023B03.b, JGCCJG…
7	GO:0005874	microtubule	cellular_component	39	35.21	GJCCJC2061E08.b1, GJCCJC2078F10.b, Contig58, Contig133, Contig452, Contig564, Contig883, Contig1082, GJCCJC2003A04.b, GJCCJC2009D07.b, GJCCJC2020E02.b, GJCCJC2024G05.b, GJCCJC2034A09.b, GJCCJC2039E09.b, GJCCJC2042F11.b, GJCCJC2051A02.b, GJCCJC2056G12.b, GJCCJC2058D04.b1, GJCCJC2061A06.b, GJCCJC2061E08.b, GJCCJC2061A06.b1, GJCCJC2066H12.b, GJCCJC2070E12.b, GJCCJC2062G09.b1, GJCCJC2160A07.b, GJCCJC…
6	GO:0044437	vacuolar part	cellular_component	39	16.20	Contig236, Contig652, Contig1196, Contig1382, Contig1540, GJCCJC1014A07.b, GJCCJC2004C05.b, GJCCJC2004C07.b, GJCCJC2004F07.b, GJCCJC2009B04.b, GJCCJC2018D07.b, GJCCJC2025D08.b, GJCCJC2032D03.b, GJCCJC2058D11.b, GJCCJC2066G03.b, GJCCJC2069F02.b1, GJCCJC2062G01.b1, GJCCJC2079E12.b, JGCCJG2003D02.b, JGCCJG2012G02.b, JGCCJG2022C07.b, JGCCJG2027G07.b, JGCCJG2036D09.b, JGCCJG2038B02.b1, JGCCJG2044C07.b…
6	GO:0005840	ribosome	cellular_component	163	95.48	Contig29, Contig628, Contig758, Contig1003, Contig1078, Contig1083, Contig1118, Contig1206, Contig1428, Contig1443, Contig1581, Contig1590, Contig1604, GJCCJC1004B02.b, GJCCJC2002D04.b, GJCCJC2004F12.b, GJCCJC2013B02.b, GJCCJC2013G12.b, GJCCJC2038B05.b1, GJCCJC2040H12.b, GJCCJC2047G04.b, GJCCJC2077A12.b, GJCCJC2079C11.b, JGCCJG1001A05.b, JGCCJG1001G10.b, JGCCJG2006E10.b, JGCCJG2001D04.b, JGCCJG20…
6	GO:0005741	mitochondrial outer membrane	cellular_component	11	10.60	JGCCJG2059B02.b, Contig642, Contig643, Contig713, Contig908, GJCCJC2006C01.b, GJCCJC2029H10.b, GJCCJC2058A10.b1, JGCCJG2004H11.b, JGCCJG2038A01.b1, JGCCJG2065H06.b
6	GO:0044448	cell cortex part	cellular_component	6	2.88	Contig1534, JGCCJG2018C10.b, JGCCJG2039G06.b1, Contig719, GJCCJC2009B11.b, GJCCJC2028B01.b
8	GO:0030135	coated vesicle	cellular_component	11	2.64	GJCCJC2054H08.b, JGCCJG2045E01.b1, Contig328, Contig309, GJCCJC2020E05.b, JGCCJG2038D06.b1, GJCCJC2005F09.b, JGCCJG2049G08.b, Contig444, GJCCJC2045H05.b1, JGCCJG2034C07.b
4	GO:0008287	protein serine/threonine phosphatase complex	cellular_component	14	11.60	Contig992, Contig1222, Contig1461, GJCCJC2031E01.b1, GJCCJC2030G04.b1, JGCCJG2019G06.b, Contig741, Contig926, GJCCJC2004H12.b, GJCCJC2010D02.b, GJCCJC2047D10.b, GJCCJC2045H04.b1, JGCCJG2015A12.b, JGCCJG2020C02.b
7	GO:0080008	CUL4 RING ubiquitin ligase complex	cellular_component	23	23.00	Contig160, Contig288, Contig307, Contig398, Contig614, Contig717, Contig1120, Contig1561, Contig1584, GJCCJC1004G06.b, GJCCJC2009E04.b, GJCCJC2010A09.b, GJCCJC2026A08.b, GJCCJC2044F08.b, GJCCJC2051A04.b, GJCCJC2077B08.b, GJCCJC2079E07.b, GJCCJC2079H02.b, JGCCJG2039E05.b1, JGCCJG2043B01.b1, JGCCJG2051C02.b, JGCCJG2061A09.b, JGCCJG2061H03.b
6	GO:0009527	plastid outer membrane	cellular_component	6	4.00	Contig428, Contig1253, GJCCJC2048C08.b1, GJCCJC2077D08.b, JGCCJG2050E06.b, Contig1123
3	GO:0048046	apoplast	cellular_component	94	94.00	Contig71, Contig90, Contig124, Contig131, Contig140, Contig143, Contig287, Contig438, Contig555, Contig666, Contig749, Contig786, Contig804, Contig828, Contig885, Contig892, Contig906, Contig1000, Contig1007, Contig1121, Contig1149, Contig1162, Contig1168, Contig1208, Contig1266, Contig1342, Contig1350, Contig1374, Contig1381, Contig1387, Contig1389, Contig1420, Contig1442, Contig1448, Contig1470…
5	GO:0030964	NADH dehydrogenase complex	cellular_component	25	15.00	Contig1005, Contig1085, Contig1123, Contig1183, Contig1232, Contig1235, Contig1323, Contig1429, Contig1469, Contig1493, Contig1515, Contig1549, GJCCJC2009C09.b, GJCCJC2045D12.b1, GJCCJC2073G08.b, JGCCJG2007H03.b, JGCCJG2015F04.b, JGCCJG2022B03.b, JGCCJG2022B07.b, JGCCJG2023A07.b, JGCCJG2037F07.b1, JGCCJG2045F09.b1, JGCCJG2055G09.b, JGCCJG2064B01.b, JGCCJG2066E09.b
4	GO:0005622	intracellular	cellular_component	2154	450.81	Contig1110, GJCCJC2007B08.b, GJCCJC2048C08.b1, GJCCJC2015D12.b, Contig131, Contig287, Contig555, Contig786, Contig1505, Contig1540, GJCCJC2004E07.b, GJCCJC2004F07.b, GJCCJC2020E09.b, GJCCJC2051G07.b, GJCCJC2053F11.b, GJCCJC2069F02.b1, JGCCJG1001E12.b, JGCCJG2003D02.b, JGCCJG2008E07.b, JGCCJG2014F10.b, JGCCJG2014H08.b, JGCCJG2027G07.b, JGCCJG2054G11.b, JGCCJG2056C11.b, JGCCJG2070C04.b, GJCCJC2051G…
						Contig15, Contig638, Contig1135, GJCCJC2024G04.b, Contig606, GJCCJC2009C04.b, GJCCJC2009C05.b, GJCCJC2009D03.b, Contig375, Contig629, GJCCJC2024A09.b, GJCCJC2029F12.b, GJCCJC2068B08.b, JGCCJG2013H05.b, JGCCJG2042B09.b1, JGCCJG2046E07.b1, GJCCJC2067D11.b, JGCCJG2019B03.b, GJCCJC2073G08.b, GJCCJC2040F04.b
5	GO:0043229	intracellular organelle	cellular_component	1870	722.12	GJCCJC2048C08.b1, GJCCJC2015D12.b, Contig131, Contig287, Contig555, Contig786, Contig1505, Contig1540, GJCCJC2004E07.b, GJCCJC2004F07.b, GJCCJC2020E09.b, GJCCJC2051G07.b, GJCCJC2053F11.b, GJCCJC2069F02.b1, JGCCJG1001E12.b, JGCCJG2003D02.b, JGCCJG2008E07.b, JGCCJG2014F10.b, JGCCJG2014H08.b, JGCCJG2027G07.b, JGCCJG2054G11.b, JGCCJG2056C11.b, JGCCJG2070C04.b, Contig428, Contig1253, GJCCJC2077D08.b, …
7	GO:0000785	chromatin	cellular_component	19	14.08	GJCCJC2046G06.b1, GJCCJC2003F12.b, JGCCJG2004F08.b, Contig70, Contig1316, GJCCJC2009A03.b, GJCCJC2044E06.b, JGCCJG2011H08.b, JGCCJG2015B12.b, JGCCJG2018B08.b, JGCCJG2042G08.b1, JGCCJG2064B09.b, Contig1265, GJCCJC2005C04.b, GJCCJC2047E06.b, GJCCJC2053A12.b, JGCCJG2002H10.b, JGCCJG2030F12.b, JGCCJG2052A09.b
7	GO:0000325	plant-type vacuole	cellular_component	37	43.36	Contig236, Contig652, Contig1196, Contig1382, Contig1540, GJCCJC1014A07.b, GJCCJC2004C05.b, GJCCJC2004C07.b, GJCCJC2004F07.b, GJCCJC2009B04.b, GJCCJC2018D07.b, GJCCJC2025D08.b, GJCCJC2032D03.b, GJCCJC2058D11.b, GJCCJC2066G03.b, GJCCJC2069F02.b1, GJCCJC2062G01.b1, GJCCJC2079E12.b, JGCCJG2003D02.b, JGCCJG2012G02.b, JGCCJG2022C07.b, JGCCJG2027G07.b, JGCCJG2036D09.b, JGCCJG2038B02.b1, JGCCJG2044C07.b…
7	GO:0009523	photosystem II	cellular_component	9	8.40	JGCCJG2014C10.b, GJCCJC2016E04.b, GJCCJC2047H03.b, Contig135, Contig178, Contig276, Contig458, Contig1374, GJCCJC2004B02.b
6	GO:0005743	mitochondrial inner membrane	cellular_component	75	52.71	Contig995, Contig1026, GJCCJC2037E06.b, Contig425, Contig661, Contig908, Contig1436, Contig1439, Contig1548, GJCCJC2006C01.b, GJCCJC2043A10.b, JGCCJG2004H11.b, JGCCJG2036D07.b, JGCCJG2065H06.b, Contig1423, JGCCJG2029B11.b, Contig1123, Contig1131, GJCCJC2054G05.b, JGCCJG2007H04.b, JGCCJG2059B02.b, Contig367, Contig385, Contig484, Contig534, Contig573, Contig1005, Contig1085, Contig1200, Contig1232…
5	GO:0044444	cytoplasmic part	cellular_component	1612	994.41	GJCCJC2048C08.b1, Contig131, Contig287, Contig555, Contig786, Contig1505, Contig1540, GJCCJC2004E07.b, GJCCJC2004F07.b, GJCCJC2020E09.b, GJCCJC2051G07.b, GJCCJC2053F11.b, GJCCJC2069F02.b1, JGCCJG1001E12.b, JGCCJG2003D02.b, JGCCJG2008E07.b, JGCCJG2014F10.b, JGCCJG2014H08.b, JGCCJG2027G07.b, JGCCJG2054G11.b, JGCCJG2056C11.b, JGCCJG2070C04.b, GJCCJC2051G09.b, Contig1254, Contig428, Contig1253, GJCCJ…
7	GO:0005634	nucleus	cellular_component	483	384.79	GJCCJC2073A09.b, GJCCJC2007B08.b, JGCCJG2030E06.b, GJCCJC2003F12.b, GJCCJC2030D02.b1, JGCCJG2056G05.b, GJCCJC2078F10.b, Contig1567, GJCCJC2051F09.b, JGCCJG2004F08.b, Contig1389, Contig946, Contig1296, GJCCJC2002H05.b, GJCCJC2004G08.b, GJCCJC2013D10.b, GJCCJC2040F05.b, GJCCJC2054C11.b, JGCCJG2011D10.b, JGCCJG2013F11.b, JGCCJG2048H08.b, JGCCJG2062D06.b, GJCCJC2010B02.b, GJCCJC2050H08.b, JGCCJG2060D…
6	GO:0005624	membrane fraction	cellular_component	15	6.52	Contig1437, JGCCJG2041B09.b1, Contig147, Contig290, Contig372, Contig481, Contig1288, GJCCJC2006D03.b, GJCCJC2007G05.b, GJCCJC2061A07.b, GJCCJC2061A07.b1, JGCCJG2012C07.b, JGCCJG2017G04.b1, JGCCJG2055E07.b, GJCCJC1014C01.b
6	GO:0044427	chromosomal part	cellular_component	24	11.09	GJCCJC2015D12.b, GJCCJC2046G06.b1, GJCCJC2003F12.b, JGCCJG2004F08.b, Contig498, GJCCJC2028B07.b, Contig70, Contig1316, GJCCJC2009A03.b, GJCCJC2044E06.b, JGCCJG2011H08.b, JGCCJG2015B12.b, JGCCJG2018B08.b, JGCCJG2042G08.b1, JGCCJG2064B09.b, Contig1265, GJCCJC2005C04.b, GJCCJC2047E06.b, GJCCJC2053A12.b, JGCCJG2002H10.b, JGCCJG2030F12.b, JGCCJG2052A09.b, GJCCJC2068F02.b, JGCCJG2061A09.b
6	GO:0005730	nucleolus	cellular_component	84	84.00	Contig71, Contig83, Contig100, Contig132, Contig166, Contig269, Contig367, Contig519, Contig804, Contig819, Contig840, Contig892, Contig913, Contig983, Contig1038, Contig1121, Contig1192, Contig1245, Contig1252, Contig1345, Contig1393, Contig1408, Contig1409, Contig1432, Contig1433, Contig1485, Contig1515, Contig1516, Contig1525, Contig1569, Contig1570, Contig1586, Contig1601, GJCCJC1003A04.b, GJ…
6	GO:0000148	1,3-beta-glucan synthase complex	cellular_component	6	6.00	Contig1275, GJCCJC2016E05.b, GJCCJC2032C07.b, JGCCJG2009C11.b, JGCCJG2024G01.b, JGCCJG2032B08.b
7	GO:0005770	late endosome	cellular_component	6	3.60	Contig481, JGCCJG2012C07.b, JGCCJG2017G04.b1, Contig444, GJCCJC2045H05.b1, JGCCJG2034C07.b
6	GO:0022627	cytosolic small ribosomal subunit	cellular_component	25	25.00	Contig66, Contig166, Contig1059, Contig1104, Contig1359, Contig1433, Contig1474, Contig1571, Contig1598, Contig1601, GJCCJC1003A04.b, GJCCJC2004E04.b, GJCCJC2013E07.b, GJCCJC2013G11.b, GJCCJC2028E06.b, GJCCJC2056A05.b, GJCCJC2072D01.b, JGCCJG2003F12.b, JGCCJG2018D07.b, JGCCJG2018D11.b, JGCCJG2022D05.b, JGCCJG2033C11.b, JGCCJG2055C01.b, JGCCJG2061H04.b, JGCCJG2064F06.b
6	GO:0031976	plastid thylakoid	cellular_component	73	28.39	Contig1374, JGCCJG2014C10.b, JGCCJG2028E09.b, JGCCJG2031H12.b, JGCCJG2033D07.b, Contig61, Contig121, Contig135, Contig178, Contig276, Contig430, Contig437, Contig458, Contig555, Contig581, Contig589, Contig602, Contig703, Contig736, Contig877, Contig892, Contig931, Contig1000, Contig1127, Contig1157, Contig1169, Contig1265, Contig1321, Contig1340, Contig1414, Contig1596, GJCCJC2004B02.b, GJCCJC20…
6	GO:0005938	cell cortex	cellular_component	6	1.73	Contig1534, JGCCJG2018C10.b, JGCCJG2039G06.b1, Contig719, GJCCJC2009B11.b, GJCCJC2028B01.b
7	GO:0009535	chloroplast thylakoid membrane	cellular_component	63	62.20	Contig61, Contig121, Contig135, Contig178, Contig276, Contig430, Contig437, Contig458, Contig555, Contig581, Contig589, Contig602, Contig703, Contig736, Contig877, Contig892, Contig931, Contig1000, Contig1127, Contig1157, Contig1169, Contig1265, Contig1321, Contig1340, Contig1374, Contig1414, Contig1596, GJCCJC2004B02.b, GJCCJC2004E07.b, GJCCJC2009F07.b, GJCCJC2018G12.b, GJCCJC2024G05.b, GJCCJC20…
5	GO:0070469	respiratory chain	cellular_component	48	27.94	GJCCJC2037E06.b, Contig425, Contig661, Contig908, Contig1436, Contig1439, Contig1548, GJCCJC2006C01.b, GJCCJC2043A10.b, JGCCJG2004H11.b, JGCCJG2036D07.b, JGCCJG2065H06.b, Contig1423, JGCCJG2029B11.b, Contig1273, Contig1283, Contig1510, GJCCJC2017D11.b, GJCCJC2025F10.b, JGCCJG2018D05.b, JGCCJG2049D01.b, JGCCJG2070E07.b, JGCCJG2044H06.b1, Contig1005, Contig1085, Contig1123, Contig1183, Contig1232, …
5	GO:0033279	ribosomal subunit	cellular_component	88	37.92	Contig1433, JGCCJG2013A01.b, JGCCJG2046C06.b1, Contig38, Contig905, GJCCJC2058H10.b1, JGCCJG2018G02.b, JGCCJG2053D10.b, Contig66, Contig166, Contig1059, Contig1104, Contig1359, Contig1474, Contig1571, Contig1598, Contig1601, GJCCJC1003A04.b, GJCCJC2004E04.b, GJCCJC2013E07.b, GJCCJC2013G11.b, GJCCJC2028E06.b, GJCCJC2056A05.b, GJCCJC2072D01.b, JGCCJG2003F12.b, JGCCJG2018D07.b, JGCCJG2018D11.b, JGCC…
6	GO:0031903	microbody membrane	cellular_component	9	4.25	Contig1010, Contig1241, JGCCJG2011B02.b, Contig96, Contig231, GJCCJC2008D07.b, GJCCJC2045E02.b1, GJCCJC2056C03.b, JGCCJG2051B06.b
6	GO:0009528	plastid inner membrane	cellular_component	14	7.84	Contig110, Contig931, Contig1014, Contig1265, GJCCJC2022E03.b, GJCCJC2040H06.b, GJCCJC2052C12.b, JGCCJG2041D06.b1, JGCCJG2063H09.b, GJCCJC2010F04.b, JGCCJG2037C08.b1, Contig703, GJCCJC2070G10.b, JGCCJG2001G07.b
6	GO:0031225	anchored to membrane	cellular_component	23	18.20	Contig310, Contig425, Contig958, Contig1439, GJCCJC2009A06.b, GJCCJC2052D09.b, GJCCJC2067B10.b, JGCCJG2005E02.b, JGCCJG2006E08.b, JGCCJG2015A08.b, JGCCJG2017B05.b1, JGCCJG2036D07.b, Contig297, Contig318, Contig698, Contig954, Contig1526, Contig1588, GJCCJC2018G03.b, GJCCJC2029C07.b, GJCCJC2039A02.b, GJCCJC2040B04.b, JGCCJG2027A04.b
6	GO:0005852	eukaryotic translation initiation factor 3 complex	cellular_component	6	6.00	Contig1160, Contig1344, GJCCJC2001B06.b, GJCCJC2003G03.b, GJCCJC2052E06.b, JGCCJG2056G10.b
7	GO:0019005	SCF ubiquitin ligase complex	cellular_component	15	15.00	Contig375, Contig523, Contig533, Contig629, GJCCJC2003F04.b, GJCCJC2024A09.b, GJCCJC2029F12.b, GJCCJC2068B08.b, GJCCJC2030D02.b1, GJCCJC2077B01.b, JGCCJG2013H05.b, JGCCJG2029D06.b, JGCCJG2041F12.b1, JGCCJG2042B09.b1, JGCCJG2046E07.b1
9	GO:0016607	nuclear speck	cellular_component	12	12.00	Contig946, Contig1296, GJCCJC2002H05.b, GJCCJC2004G08.b, GJCCJC2013D10.b, GJCCJC2040F05.b, GJCCJC2051F09.b, GJCCJC2054C11.b, JGCCJG2011D10.b, JGCCJG2013F11.b, JGCCJG2048H08.b, JGCCJG2062D06.b
8	GO:0015630	microtubule cytoskeleton	cellular_component	48	29.40	GJCCJC2061E08.b1, GJCCJC2078F10.b, Contig58, Contig133, Contig452, Contig564, Contig883, Contig1082, GJCCJC2003A04.b, GJCCJC2009D07.b, GJCCJC2020E02.b, GJCCJC2024G05.b, GJCCJC2034A09.b, GJCCJC2039E09.b, GJCCJC2042F11.b, GJCCJC2051A02.b, GJCCJC2056G12.b, GJCCJC2058D04.b1, GJCCJC2061A06.b, GJCCJC2061E08.b, GJCCJC2061A06.b1, GJCCJC2066H12.b, GJCCJC2070E12.b, GJCCJC2062G09.b1, GJCCJC2160A07.b, GJCCJC…
6	GO:0044432	endoplasmic reticulum part	cellular_component	40	22.99	Contig450, Contig1144, Contig1288, Contig1506, GJCCJC2001B08.b, GJCCJC2011F04.b, GJCCJC2013B05.b, GJCCJC2013C09.b, GJCCJC2016F12.b, GJCCJC2043E11.b, GJCCJC2044F08.b, GJCCJC2046E05.b1, JGCCJG2011G01.b, JGCCJG2032D07.b, JGCCJG2040B04.b1, JGCCJG2045B06.b1, JGCCJG2055E07.b, Contig157, Contig302, Contig515, Contig978, Contig1300, Contig1452, Contig1466, Contig1579, GJCCJC2018C01.b, GJCCJC2034E10.b, GJ…
4	GO:0012506	vesicle membrane	cellular_component	12	2.04	GJCCJC2048C08.b1, GJCCJC2054H08.b, JGCCJG2045E01.b1, Contig328, Contig309, GJCCJC2020E05.b, JGCCJG2038D06.b1, GJCCJC2005F09.b, JGCCJG2049G08.b, Contig444, GJCCJC2045H05.b1, JGCCJG2034C07.b
7	GO:0009507	chloroplast	cellular_component	513	394.26	Contig428, Contig1253, GJCCJC2048C08.b1, GJCCJC2077D08.b, JGCCJG2050E06.b, Contig110, Contig931, Contig1014, Contig1265, GJCCJC2022E03.b, GJCCJC2040H06.b, GJCCJC2052C12.b, JGCCJG2041D06.b1, JGCCJG2063H09.b, Contig99, Contig308, GJCCJC2021E06.b, GJCCJC2024B11.b, JGCCJG2028E02.b, Contig38, Contig127, Contig129, Contig131, Contig287, Contig320, Contig542, Contig548, Contig555, Contig583, Contig635, …
4	GO:0016020	membrane	cellular_component	1093	666.13	Contig642, Contig713, GJCCJC2058A10.b1, GJCCJC2048C08.b1, Contig902, GJCCJC2073B07.b, JGCCJG2036D08.b, GJCCJC2013F12.b, JGCCJG2012A11.b, Contig1042, Contig1482, GJCCJC2020A01.b, JGCCJG2036D08.b1, JGCCJG2065H12.b, Contig428, Contig1253, GJCCJC2077D08.b, JGCCJG2050E06.b, Contig110, Contig931, Contig1014, Contig1265, GJCCJC2022E03.b, GJCCJC2040H06.b, GJCCJC2052C12.b, JGCCJG2041D06.b1, JGCCJG2063H09.…
7	GO:0005768	endosome	cellular_component	22	11.97	Contig481, JGCCJG2012C07.b, JGCCJG2017G04.b1, Contig302, Contig773, Contig945, JGCCJG2008D02.b, JGCCJG2024F10.b, JGCCJG2041B09.b1, JGCCJG2052E08.b, Contig159, Contig236, GJCCJC1003A04.b, GJCCJC2008A05.b, GJCCJC2028E06.b, JGCCJG2064F06.b, Contig444, GJCCJC2045H05.b1, JGCCJG2034C07.b, GJCCJC2043C01.b, JGCCJG2042F09.b1, JGCCJG2002F02.b
3	GO:0044421	extracellular region part	cellular_component	7	3.72	JGCCJG2016F12.b, JGCCJG2040A12.b1, Contig1246, GJCCJC2027F03.b, JGCCJG2008D03.b, JGCCJG2020C12.b, JGCCJG2061D06.b
5	GO:0005789	endoplasmic reticulum membrane	cellular_component	23	19.88	Contig450, Contig1144, Contig1288, Contig1506, GJCCJC2001B08.b, GJCCJC2011F04.b, GJCCJC2013B05.b, GJCCJC2013C09.b, GJCCJC2016F12.b, GJCCJC2043E11.b, GJCCJC2044F08.b, GJCCJC2046E05.b1, JGCCJG2011G01.b, JGCCJG2032D07.b, JGCCJG2040B04.b1, JGCCJG2045B06.b1, JGCCJG2055E07.b, Contig1501, JGCCJG2055E10.b, GJCCJC2077G11.b, Contig929, GJCCJC2003D02.b, JGCCJG2063B04.b
7	GO:0009295	nucleoid	cellular_component	9	4.52	GJCCJC2009H09.b, JGCCJG2009C07.b, JGCCJG2017A08.b1, JGCCJG2036G02.b, JGCCJG2036G02.b1, JGCCJG2055E04.b, GJCCJC2079G10.b, Contig892, GJCCJC2051E08.b
6	GO:0000786	nucleosome	cellular_component	9	9.00	Contig70, Contig1316, GJCCJC2009A03.b, GJCCJC2044E06.b, JGCCJG2011H08.b, JGCCJG2015B12.b, JGCCJG2018B08.b, JGCCJG2042G08.b1, JGCCJG2064B09.b
2	GO:0005576	extracellular region	cellular_component	115	72.63	JGCCJG2016F12.b, JGCCJG2040A12.b1, Contig1246, GJCCJC2027F03.b, JGCCJG2008D03.b, JGCCJG2020C12.b, JGCCJG2061D06.b, Contig71, Contig90, Contig124, Contig131, Contig140, Contig143, Contig287, Contig438, Contig555, Contig666, Contig749, Contig786, Contig804, Contig828, Contig885, Contig892, Contig906, Contig1000, Contig1007, Contig1121, Contig1149, Contig1162, Contig1168, Contig1208, Contig1266, Con…
