# Supplementary material for: Transcriptome analysis of the oil-rich seed of the bioenergy crop Jatropha curcas L
Source: BMC Genomics. 2010 Aug 6;11:462. doi: 10.1186/1471-2164-11-462 (PMC3091658; doi:10.1186/1471-2164-11-462)
Supplement: Additional file 2 — Correspondence between internal unisequence IDs and GenBank accession numbers. [file 1471-2164-11-462-S2.XLS]

## Sheet: Planilha1
Internal Read ID	GenBank_Accn	dbEST_Id	Unisequence name
GJCCJC1001B09.b	GT969402	68157576	Contig1
GJCCJC1001D10.b	GT969424	68157598	Contig1
GJCCJC1001F01.b	GT969434	68157608	Contig1
GJCCJC1001H06.b	GT969456	68157630	Contig1
GJCCJC1002D08.b	GT969470	68157644	Contig1
GJCCJC1003C06.b	GT969499	68157673	Contig1
GJCCJC1003C08.b	GT969501	68157675	Contig1
GJCCJC1003E04.b	GT969515	68157689	Contig1
GJCCJC1003F06.b	GT969524	68157698	Contig1
GJCCJC1004E01.b	GT969572	68157746	Contig1
GJCCJC1013B10.b	GT969613	68157787	Contig1
GJCCJC1013C09.b	GT969619	68157793	Contig1
GJCCJC1013H06.b	GT969663	68157837	Contig1
GJCCJC2001A04.b	GT969671	68157845	Contig1
GJCCJC2001B06.b	GT969684	68157858	Contig1
GJCCJC1014D11.b	GT969883	68158057	Contig1
GJCCJC2003A02.b	GT969917	68158091	Contig1
GJCCJC2003H09.b	GT969991	68158165	Contig1
GJCCJC2005G03.b	GT970148	68158322	Contig1
GJCCJC2014E01.b	GT970805	68158979	Contig1
GJCCJC2019C08.b	GT971318	68159492	Contig1
GJCCJC2021H09.b	GT971560	68159734	Contig1
GJCCJC2025F03.b	GT971866	68160040	Contig1
GJCCJC2033B03.b	GT972325	68160499	Contig1
GJCCJC2034B04.b	GT972416	68160590	Contig1
GJCCJC2038G04.b1	GT972641	68160815	Contig1
GJCCJC2046H11.b1	GT973388	68161562	Contig1
GJCCJC2062D01.b	GT974705	68162879	Contig1
GJCCJC2063E09.b	GT974796	68162970	Contig1
GJCCJC2069A10.b	GT975245	68163419	Contig1
GJCCJC2070A01.b	GT975415	68163589	Contig1
GJCCJC2070C10.b	GT975446	68163620	Contig1
GJCCJC1001G08.b	GT969448	68157622	Contig10
GJCCJC2025D10.b	GT971851	68160025	Contig10
GJCCJC2039G09.b	GT972726	68160900	Contig10
GJCCJC2002D05.b	GT969794	68157968	Contig100
GJCCJC1014G02.b	GT969902	68158076	Contig100
GJCCJC2003H10.b	GT969992	68158166	Contig100
GJCCJC2009A01.b	GT970167	68158341	Contig100
GJCCJC2011C01.b	GT970614	68158788	Contig100
GJCCJC2014F11.b	GT970821	68158995	Contig100
GJCCJC2016G11.b	GT971002	68159176	Contig100
GJCCJC2031A03.b1	GT971018	68159192	Contig100
GJCCJC2031C01.b1	GT971039	68159213	Contig100
GJCCJC2019D10.b	GT971332	68159506	Contig100
GJCCJC2020D02.b	GT971419	68159593	Contig100
GJCCJC2026B02.b	GT971906	68160080	Contig100
GJCCJC2027D06.b	GT972008	68160182	Contig100
GJCCJC2027E12.b	GT972023	68160197	Contig100
GJCCJC2028G10.b	GT972116	68160290	Contig100
GJCCJC2034A05.b	GT972406	68160580	Contig100
GJCCJC2037H11.b	GT972575	68160749	Contig100
GJCCJC2042D02.b	GT972879	68161053	Contig100
GJCCJC2043C02.b	GT972945	68161119	Contig100
GJCCJC2041B12.b1	GT973098	68161272	Contig100
GJCCJC2045H05.b1	GT973290	68161464	Contig100
GJCCJC2046A06.b1	GT973301	68161475	Contig100
GJCCJC2046D01.b1	GT973332	68161506	Contig100
GJCCJC2046E03.b1	GT973345	68161519	Contig100
GJCCJC2048C02.b1	GT973413	68161587	Contig100
GJCCJC2055C05.b	GT973956	68162130	Contig100
GJCCJC2056D09.b	GT974043	68162217	Contig100
GJCCJC2057D01.b	GT974107	68162281	Contig100
GJCCJC2057F05.b	GT974127	68162301	Contig100
GJCCJC2058E06.b	GT974199	68162373	Contig100
GJCCJC2158A06.b1	GT974328	68162502	Contig100
GJCCJC2158A07.b1	GT974329	68162503	Contig100
GJCCJC2061G03.b	GT974527	68162701	Contig100
GJCCJC2064E06.b	GT974874	68163048	Contig100
GJCCJC2067A10.b	GT975081	68163255	Contig100
GJCCJC2069F12.b	GT975301	68163475	Contig100
GJCCJC2069G11.b1	GT975402	68163576	Contig100
GJCCJC2061E01.b2	GT975541	68163715	Contig100
GJCCJC2061E02.b2	GT975542	68163716	Contig100
GJCCJC2061E09.b2	GT975549	68163723	Contig100
GJCCJC2061E10.b2	GT975550	68163724	Contig100
GJCCJC2160B11.b	GT975775	68163949	Contig100
GJCCJC2030C04.b1	GT975863	68164037	Contig100
GJCCJC2071A01.b	GT975922	68164096	Contig100
GJCCJC2071G01.b	GT975983	68164157	Contig100
GJCCJC2071H11.b	GT976003	68164177	Contig100
GJCCJC2072G02.b	GT976070	68164244	Contig100
GJCCJC2076D08.b	GT976292	68164466	Contig100
GJCCJC2076D09.b	GT976293	68164467	Contig100
GJCCJC2078E01.b	GT976466	68164640	Contig100
GJCCJC2079D05.b	GT976545	68164719	Contig100
GJCCJC2066E10.b	GT976708	68164882	Contig100
JGCCJG2007B02.b	GT977313	68165487	Contig100
JGCCJG2009D12.b	GT977509	68165683	Contig100
JGCCJG2013B01.b	GT977823	68165997	Contig100
JGCCJG2013H11.b	GT977897	68166071	Contig100
JGCCJG2015B08.b	GT978002	68166176	Contig100
JGCCJG2017H12.b1	GT978212	68166386	Contig100
JGCCJG2019G12.b	GT978378	68166552	Contig100
JGCCJG2020G05.b	GT978457	68166631	Contig100
JGCCJG2025A01.b	GT978793	68166967	Contig100
JGCCJG2025B01.b	GT978805	68166979	Contig100
JGCCJG2027D05.b	GT979007	68167181	Contig100
JGCCJG2035F05.b1	GT980014	68168188	Contig100
JGCCJG2047A01.b	GT980744	68168918	Contig100
JGCCJG2050D03.b	GT981024	68169198	Contig100
JGCCJG2057D05.b	GT981589	68169763	Contig100
JGCCJG2057H08.b	GT981626	68169800	Contig100
JGCCJG2063E08.b	GT981984	68170158	Contig100
JGCCJG2002H10.b	GT976960	68165134	Contig1000
JGCCJG2010D02.b	GT977587	68165761	Contig1000
JGCCJG2003A10.b	GT976969	68165143	Contig1001
JGCCJG2003H11.b	GT977043	68165217	Contig1001
JGCCJG2003B10.b	GT976979	68165153	Contig1002
JGCCJG2051F05.b	GT981125	68169299	Contig1002
JGCCJG2003C04.b	GT976983	68165157	Contig1003
JGCCJG2021E07.b	GT978522	68166696	Contig1003
JGCCJG2003C06.b	GT976985	68165159	Contig1004
JGCCJG2007C07.b	GT977328	68165502	Contig1004
JGCCJG2024H10.b	GT978790	68166964	Contig1004
JGCCJG2066H11.b	GT982409	68170583	Contig1004
JGCCJG2003D04.b	GT976994	68165168	Contig1005
JGCCJG2003E05.b	GT977005	68165179	Contig1005
JGCCJG2003D12.b	GT977001	68165175	Contig1006
JGCCJG2034D04.b	GT979605	68167779	Contig1006
JGCCJG2043B07.b1	GT980436	68168610	Contig1006
JGCCJG2043D05.b1	GT980452	68168626	Contig1006
JGCCJG2003E10.b	GT977010	68165184	Contig1007
JGCCJG2005E03.b	GT977089	68165263	Contig1007
JGCCJG2043G12.b1	GT980487	68168661	Contig1007
JGCCJG2051H05.b	GT981146	68169320	Contig1007
JGCCJG2052G04.b	GT981210	68169384	Contig1007
JGCCJG2068B08.b	GT982428	68170602	Contig1007
GJCCJC2049F10.b	GT973545	68161719	Contig1008
JGCCJG2003E11.b	GT977011	68165185	Contig1008
JGCCJG2005H03.b	GT977120	68165294	Contig1008
JGCCJG2006D09.b	GT977164	68165338	Contig1008
JGCCJG2001B01.b	GT977225	68165399	Contig1008
JGCCJG2008B02.b	GT977397	68165571	Contig1008
JGCCJG2013H06.b	GT977892	68166066	Contig1008
JGCCJG2033E01.b	GT979527	68167701	Contig1008
JGCCJG2056H10.b	GT981552	68169726	Contig1008
JGCCJG2061G05.b	GT982087	68170261	Contig1008
JGCCJG2003E12.b	GT977012	68165186	Contig1009
JGCCJG2018E03.b	GT978256	68166430	Contig1009
GJCCJC2008B05.b	GT970429	68158603	Contig101
GJCCJC2013A05.b	GT970693	68158867	Contig101
JGCCJG2003F02.b	GT977014	68165188	Contig1010
JGCCJG2031G03.b	GT979380	68167554	Contig1010
JGCCJG2070H05.b	GT982636	68170810	Contig1010
GJCCJC2002C12.b	GT969789	68157963	Contig1011
GJCCJC2072F07.b	GT976065	68164239	Contig1011
GJCCJC2078E08.b	GT976473	68164647	Contig1011
JGCCJG2003F05.b	GT977016	68165190	Contig1011
JGCCJG2003C12.b	GT976990	68165164	Contig1012
JGCCJG2005A02.b	GT977045	68165219	Contig1012
GJCCJC2066F12.b	GT975050	68163224	Contig1013
JGCCJG2005A03.b	GT977046	68165220	Contig1013
JGCCJG2018B07.b	GT978229	68166403	Contig1013
JGCCJG2019G08.b	GT978374	68166548	Contig1013
JGCCJG2006B02.b	GT977137	68165311	Contig1014
JGCCJG2006C04.b	GT977149	68165323	Contig1014
JGCCJG2006B10.b	GT977144	68165318	Contig1015
JGCCJG2013A07.b	GT977818	68165992	Contig1015
JGCCJG2006B11.b	GT977145	68165319	Contig1016
JGCCJG2001F06.b	GT977275	68165449	Contig1016
JGCCJG2006C05.b	GT977150	68165324	Contig1017
JGCCJG2007D09.b	GT977341	68165515	Contig1017
JGCCJG2010E07.b	GT977602	68165776	Contig1017
JGCCJG2044D10.b1	GT980537	68168711	Contig1017
JGCCJG2045H02.b1	GT980647	68168821	Contig1017
GJCCJC2076B03.b	GT976268	68164442	Contig1018
JGCCJG2006D01.b	GT977157	68165331	Contig1018
JGCCJG2006D11.b	GT977166	68165340	Contig1019
JGCCJG2011A04.b	GT977646	68165820	Contig1019
JGCCJG2011G05.b	GT977706	68165880	Contig1019
JGCCJG2039C09.b1	GT980148	68168322	Contig1019
JGCCJG2067H09.b	GT982257	68170431	Contig1019
GJCCJC2008D07.b	GT970452	68158626	Contig102
GJCCJC2013B04.b	GT970699	68158873	Contig102
JGCCJG2006D12.b	GT977167	68165341	Contig1020
JGCCJG2014A12.b	GT977910	68166084	Contig1020
JGCCJG2006F05.b	GT977184	68165358	Contig1021
JGCCJG2031G10.b	GT979386	68167560	Contig1021
JGCCJG2006G07.b	GT977197	68165371	Contig1022
JGCCJG2009B03.b	GT977479	68165653	Contig1022
JGCCJG2006G09.b	GT977199	68165373	Contig1023
JGCCJG2047D06.b	GT980781	68168955	Contig1023
JGCCJG2001A02.b	GT977215	68165389	Contig1024
JGCCJG2028E12.b	GT979110	68167284	Contig1024
JGCCJG2003C08.b	GT976987	68165161	Contig1025
JGCCJG2006C08.b	GT977152	68165326	Contig1025
JGCCJG2001A06.b	GT977219	68165393	Contig1025
JGCCJG2016H01.b	GT978148	68166322	Contig1025
JGCCJG2022F10.b	GT978623	68166797	Contig1025
JGCCJG2023C04.b	GT978674	68166848	Contig1025
JGCCJG2023E06.b	GT978698	68166872	Contig1025
JGCCJG2025A11.b	GT978803	68166977	Contig1025
JGCCJG2026F03.b	GT978939	68167113	Contig1025
JGCCJG2034A06.b	GT979574	68167748	Contig1025
JGCCJG2052E12.b	GT981198	68169372	Contig1025
JGCCJG2058A11.b	GT981638	68169812	Contig1025
JGCCJG2061D01.b	GT982052	68170226	Contig1025
JGCCJG2069B12.b	GT982509	68170683	Contig1025
JGCCJG2001B02.b	GT977226	68165400	Contig1026
JGCCJG2045H08.b1	GT980653	68168827	Contig1026
JGCCJG2046A09.b1	GT980665	68168839	Contig1026
JGCCJG2062H07.b	GT981934	68170108	Contig1026
JGCCJG2001B07.b	GT977231	68165405	Contig1027
JGCCJG2001C08.b	GT977243	68165417	Contig1027
JGCCJG2018F12.b	GT978275	68166449	Contig1027
JGCCJG2024C09.b	GT978755	68166929	Contig1027
JGCCJG2042A12.b1	GT980356	68168530	Contig1027
GJCCJC2061H01.b	GT974535	68162709	Contig1028
JGCCJG2001B08.b	GT977232	68165406	Contig1028
JGCCJG2001B11.b	GT977235	68165409	Contig1029
JGCCJG2020A07.b	GT978394	68166568	Contig1029
JGCCJG2021G11.b	GT978548	68166722	Contig1029
JGCCJG2031F06.b	GT979372	68167546	Contig1029
JGCCJG2031G09.b	GT979385	68167559	Contig1029
JGCCJG2050F12.b	GT981050	68169224	Contig1029
GJCCJC2008E09.b	GT970466	68158640	Contig103
GJCCJC2030D05.b	GT970679	68158853	Contig103
GJCCJC2013B11.b	GT970704	68158878	Contig103
GJCCJC2013C04.b	GT970709	68158883	Contig103
JGCCJG2001D01.b	GT977248	68165422	Contig1030
JGCCJG2054G06.b	GT981367	68169541	Contig1030
JGCCJG2001E01.b	GT977258	68165432	Contig1031
JGCCJG2026H06.b	GT978964	68167138	Contig1031
JGCCJG2029A08.b	GT979149	68167323	Contig1031
JGCCJG2051C06.b	GT981096	68169270	Contig1031
JGCCJG2001F04.b	GT977273	68165447	Contig1032
JGCCJG2019F10.b	GT978364	68166538	Contig1032
JGCCJG2022E06.b	GT978609	68166783	Contig1032
JGCCJG2046E04.b1	GT980702	68168876	Contig1032
JGCCJG2001G09.b	GT977288	68165462	Contig1033
JGCCJG2033B12.b	GT979507	68167681	Contig1033
JGCCJG2001H01.b	GT977291	68165465	Contig1034
JGCCJG2019C07.b	GT978327	68166501	Contig1034
JGCCJG2020D06.b	GT978426	68166600	Contig1034
JGCCJG2001H02.b	GT977292	68165466	Contig1035
JGCCJG2031A06.b	GT979318	68167492	Contig1035
JGCCJG2053F03.b	GT981279	68169453	Contig1035
JGCCJG2070A09.b	GT982569	68170743	Contig1035
JGCCJG2001H09.b	GT977298	68165472	Contig1036
JGCCJG2035D06.b1	GT979997	68168171	Contig1036
JGCCJG2004B01.b	GT976812	68164986	Contig1037
JGCCJG2004C02.b	GT976824	68164998	Contig1037
JGCCJG2062D07.b	GT981895	68170069	Contig1037
GJCCJC2005D02.b	GT970114	68158288	Contig1038
GJCCJC2032D11.b	GT972266	68160440	Contig1038
GJCCJC2053F11.b	GT973855	68162029	Contig1038
GJCCJC2068F04.b	GT975209	68163383	Contig1038
GJCCJC2077E11.b	GT976388	68164562	Contig1038
JGCCJG2004B03.b	GT976814	68164988	Contig1038
JGCCJG2008A09.b	GT977392	68165566	Contig1038
JGCCJG2010B07.b	GT977569	68165743	Contig1038
JGCCJG2011E07.b	GT977689	68165863	Contig1038
JGCCJG2012A10.b	GT977734	68165908	Contig1038
JGCCJG2012G03.b	GT977791	68165965	Contig1038
JGCCJG2013B02.b	GT977824	68165998	Contig1038
JGCCJG2014F08.b	GT977962	68166136	Contig1038
JGCCJG2016G09.b	GT978144	68166318	Contig1038
JGCCJG2020C09.b	GT978419	68166593	Contig1038
JGCCJG2020H02.b	GT978464	68166638	Contig1038
JGCCJG2021B09.b	GT978489	68166663	Contig1038
JGCCJG2021D02.b	GT978506	68166680	Contig1038
JGCCJG2021F10.b	GT978536	68166710	Contig1038
JGCCJG2022H04.b	GT978640	68166814	Contig1038
JGCCJG2026B01.b	GT978895	68167069	Contig1038
JGCCJG2028E03.b	GT979101	68167275	Contig1038
JGCCJG2030C01.b	GT979248	68167422	Contig1038
JGCCJG2030C09.b	GT979256	68167430	Contig1038
JGCCJG2031C01.b	GT979334	68167508	Contig1038
JGCCJG2033E06.b	GT979532	68167706	Contig1038
JGCCJG2034A10.b	GT979578	68167752	Contig1038
JGCCJG2036E03.b	GT979775	68167949	Contig1038
JGCCJG2036E04.b	GT979776	68167950	Contig1038
JGCCJG2036B02.b1	GT979820	68167994	Contig1038
JGCCJG2036B03.b1	GT979821	68167995	Contig1038
JGCCJG2035C12.b1	GT979992	68168166	Contig1038
JGCCJG2037B08.b1	GT980058	68168232	Contig1038
JGCCJG2041F11.b1	GT980324	68168498	Contig1038
JGCCJG2042H04.b1	GT980415	68168589	Contig1038
JGCCJG2043E06.b1	GT980464	68168638	Contig1038
JGCCJG2045B11.b1	GT980596	68168770	Contig1038
JGCCJG2054D06.b	GT981340	68169514	Contig1038
JGCCJG2056F10.b	GT981530	68169704	Contig1038
JGCCJG2058E06.b	GT981674	68169848	Contig1038
JGCCJG2059A05.b	GT981708	68169882	Contig1038
JGCCJG2059B09.b	GT981722	68169896	Contig1038
JGCCJG2060A03.b	GT981782	68169956	Contig1038
JGCCJG2063D03.b	GT981970	68170144	Contig1038
JGCCJG2064D10.b	GT982142	68170316	Contig1038
JGCCJG2067G03.b	GT982239	68170413	Contig1038
JGCCJG2065B07.b	GT982274	68170448	Contig1038
JGCCJG2004B06.b	GT976817	68164991	Contig1039
JGCCJG2036G07.b1	GT979873	68168047	Contig1039
GJCCJC2004H08.b	GT970074	68158248	Contig104
GJCCJC2008F01.b	GT970470	68158644	Contig104
JGCCJG2004B11.b	GT976821	68164995	Contig1040
JGCCJG2020D01.b	GT978423	68166597	Contig1040
JGCCJG2037G02.b1	GT980100	68168274	Contig1040
JGCCJG2045F06.b1	GT980632	68168806	Contig1040
JGCCJG2049C02.b	GT980936	68169110	Contig1040
JGCCJG2050H02.b	GT981060	68169234	Contig1040
JGCCJG2057A03.b	GT981556	68169730	Contig1040
JGCCJG2067G12.b	GT982248	68170422	Contig1040
JGCCJG2004C11.b	GT976831	68165005	Contig1041
JGCCJG2007D08.b	GT977340	68165514	Contig1041
JGCCJG2004D02.b	GT976834	68165008	Contig1042
JGCCJG2054F03.b	GT981358	68169532	Contig1042
GJCCJC2015D05.b	GT970878	68159052	Contig1043
JGCCJG2004D03.b	GT976835	68165009	Contig1043
JGCCJG2004E05.b	GT976848	68165022	Contig1044
JGCCJG2030E08.b	GT979276	68167450	Contig1044
JGCCJG2004F04.b	GT976857	68165031	Contig1045
JGCCJG2032A10.b	GT979410	68167584	Contig1045
JGCCJG2043D01.b1	GT980449	68168623	Contig1045
JGCCJG2043G11.b1	GT980486	68168660	Contig1045
JGCCJG2044B08.b1	GT980515	68168689	Contig1045
JGCCJG2044D03.b1	GT980530	68168704	Contig1045
JGCCJG2058F10.b	GT981684	68169858	Contig1045
JGCCJG2061H04.b	GT982095	68170269	Contig1045
JGCCJG2065C09.b	GT982286	68170460	Contig1045
JGCCJG2065D04.b	GT982293	68170467	Contig1045
JGCCJG2070D01.b	GT982592	68170766	Contig1045
JGCCJG1001A06.b	GT976719	68164893	Contig1046
JGCCJG1001C09.b	GT976744	68164918	Contig1046
JGCCJG2004F08.b	GT976860	68165034	Contig1046
JGCCJG2004F10.b	GT976861	68165035	Contig1047
JGCCJG2003B07.b	GT976976	68165150	Contig1047
JGCCJG2004G06.b	GT976868	68165042	Contig1048
JGCCJG2007F02.b	GT977356	68165530	Contig1048
JGCCJG2012G04.b	GT977792	68165966	Contig1048
JGCCJG2013B04.b	GT977826	68166000	Contig1048
JGCCJG2013E10.b	GT977864	68166038	Contig1048
JGCCJG2021B05.b	GT978486	68166660	Contig1048
JGCCJG2027A06.b	GT978975	68167149	Contig1048
JGCCJG2030B09.b	GT979244	68167418	Contig1048
JGCCJG2031B12.b	GT979333	68167507	Contig1048
JGCCJG2031G05.b	GT979382	68167556	Contig1048
JGCCJG2041H04.b1	GT980338	68168512	Contig1048
JGCCJG2045D09.b1	GT980614	68168788	Contig1048
JGCCJG2049B03.b	GT980926	68169100	Contig1048
JGCCJG2050B03.b	GT981010	68169184	Contig1048
JGCCJG2056C09.b	GT981497	68169671	Contig1048
JGCCJG2056D08.b	GT981508	68169682	Contig1048
JGCCJG2058F12.b	GT981686	68169860	Contig1048
JGCCJG2068A08.b	GT982418	68170592	Contig1048
JGCCJG2069E04.b	GT982527	68170701	Contig1048
JGCCJG2070C10.b	GT982589	68170763	Contig1048
JGCCJG2004G07.b	GT976869	68165043	Contig1049
JGCCJG2066C05.b	GT982353	68170527	Contig1049
GJCCJC2008G02.b	GT970483	68158657	Contig105
GJCCJC2013G03.b	GT970745	68158919	Contig105
JGCCJG2004G09.b	GT976871	68165045	Contig1050
JGCCJG2021B07.b	GT978487	68166661	Contig1050
JGCCJG2021D12.b	GT978515	68166689	Contig1050
JGCCJG2004H01.b	GT976874	68165048	Contig1051
JGCCJG2033F06.b	GT979541	68167715	Contig1051
JGCCJG2002A03.b	GT976886	68165060	Contig1052
JGCCJG2015C03.b	GT978009	68166183	Contig1052
JGCCJG2040F06.b1	GT980246	68168420	Contig1052
JGCCJG2044G06.b1	GT980563	68168737	Contig1052
JGCCJG2067B07.b	GT982196	68170370	Contig1052
JGCCJG2007A04.b	GT977304	68165478	Contig1053
JGCCJG2025B03.b	GT978807	68166981	Contig1053
JGCCJG2056G09.b	GT981541	68169715	Contig1053
JGCCJG2059A02.b	GT981706	68169880	Contig1053
JGCCJG2007B01.b	GT977312	68165486	Contig1054
JGCCJG2026C01.b	GT978906	68167080	Contig1054
JGCCJG2038B07.b1	GT979900	68168074	Contig1054
JGCCJG2038B08.b1	GT979901	68168075	Contig1054
JGCCJG2047B10.b	GT980764	68168938	Contig1054
JGCCJG2055D08.b	GT981421	68169595	Contig1054
JGCCJG2007B06.b	GT977317	68165491	Contig1055
JGCCJG2026G06.b	GT978953	68167127	Contig1055
JGCCJG2046H05.b1	GT980736	68168910	Contig1055
JGCCJG2007C01.b	GT977324	68165498	Contig1056
JGCCJG2028F01.b	GT979111	68167285	Contig1056
JGCCJG2007C05.b	GT977326	68165500	Contig1057
JGCCJG2034D07.b	GT979608	68167782	Contig1057
GJCCJC2015A11.b	GT970854	68159028	Contig1058
JGCCJG1001A08.b	GT976721	68164895	Contig1058
JGCCJG2004E12.b	GT976854	68165028	Contig1058
JGCCJG2006B04.b	GT977139	68165313	Contig1058
JGCCJG2006E08.b	GT977175	68165349	Contig1058
JGCCJG2007C09.b	GT977330	68165504	Contig1058
JGCCJG2011A05.b	GT977647	68165821	Contig1058
JGCCJG2016B03.b	GT978089	68166263	Contig1058
JGCCJG2022A01.b	GT978561	68166735	Contig1058
JGCCJG2022A10.b	GT978570	68166744	Contig1058
JGCCJG2022E01.b	GT978605	68166779	Contig1058
JGCCJG2030H08.b	GT979310	68167484	Contig1058
JGCCJG2032E05.b	GT979447	68167621	Contig1058
JGCCJG2037G10.b1	GT980108	68168282	Contig1058
JGCCJG2039E08.b1	GT980166	68168340	Contig1058
JGCCJG2039H03.b1	GT980186	68168360	Contig1058
JGCCJG2040A11.b1	GT980204	68168378	Contig1058
JGCCJG2041B05.b1	GT980280	68168454	Contig1058
JGCCJG2045G06.b1	GT980642	68168816	Contig1058
JGCCJG2048F07.b	GT980888	68169062	Contig1058
JGCCJG2049G12.b	GT980987	68169161	Contig1058
JGCCJG2050E02.b	GT981033	68169207	Contig1058
JGCCJG2052B05.b	GT981164	68169338	Contig1058
JGCCJG2057C02.b	GT981576	68169750	Contig1058
JGCCJG2059B08.b	GT981721	68169895	Contig1058
JGCCJG2067G06.b	GT982242	68170416	Contig1058
JGCCJG2007C10.b	GT977331	68165505	Contig1059
JGCCJG2048D05.b	GT980863	68169037	Contig1059
GJCCJC2008G04.b	GT970485	68158659	Contig106
GJCCJC2030H12.b	GT970690	68158864	Contig106
JGCCJG2007D02.b	GT977335	68165509	Contig1060
JGCCJG2050A01.b	GT980998	68169172	Contig1060
GJCCJC2007H02.b	GT970406	68158580	Contig1061
JGCCJG2007D12.b	GT977344	68165518	Contig1061
JGCCJG2007E03.b	GT977346	68165520	Contig1062
JGCCJG2012E09.b	GT977776	68165950	Contig1062
JGCCJG2022A05.b	GT978565	68166739	Contig1062
GJCCJC2001D08.b	GT969707	68157881	Contig1063
JGCCJG2007F06.b	GT977358	68165532	Contig1063
JGCCJG2007H05.b	GT977377	68165551	Contig1064
JGCCJG2016E02.b	GT978118	68166292	Contig1064
JGCCJG2007H08.b	GT977380	68165554	Contig1065
JGCCJG2009H01.b	GT977542	68165716	Contig1065
JGCCJG2007C06.b	GT977327	68165501	Contig1066
JGCCJG2007H09.b	GT977381	68165555	Contig1066
JGCCJG2007H12.b	GT977383	68165557	Contig1067
JGCCJG2031H11.b	GT979399	68167573	Contig1067
GJCCJC2048B06.b1	GT973405	68161579	Contig1068
GJCCJC2069D08.b	GT975276	68163450	Contig1068
GJCCJC2076E02.b	GT976298	68164472	Contig1068
JGCCJG2008A02.b	GT977385	68165559	Contig1068
JGCCJG2024B11.b	GT978749	68166923	Contig1068
JGCCJG2031E01.b	GT979355	68167529	Contig1068
JGCCJG2034A12.b	GT979580	68167754	Contig1068
JGCCJG2066H03.b	GT982402	68170576	Contig1068
JGCCJG2002F10.b	GT976939	68165113	Contig1069
JGCCJG2003C07.b	GT976986	68165160	Contig1069
JGCCJG2005B09.b	GT977064	68165238	Contig1069
JGCCJG2008A11.b	GT977394	68165568	Contig1069
JGCCJG2009B12.b	GT977487	68165661	Contig1069
JGCCJG2020B11.b	GT978409	68166583	Contig1069
JGCCJG2020F07.b	GT978448	68166622	Contig1069
JGCCJG2030F02.b	GT979281	68167455	Contig1069
JGCCJG2030F06.b	GT979285	68167459	Contig1069
JGCCJG2033E11.b	GT979537	68167711	Contig1069
JGCCJG2038F06.b1	GT979935	68168109	Contig1069
JGCCJG2038F07.b1	GT979936	68168110	Contig1069
JGCCJG2038F08.b1	GT979937	68168111	Contig1069
JGCCJG2038F09.b1	GT979938	68168112	Contig1069
JGCCJG2049D06.b	GT980950	68169124	Contig1069
JGCCJG2052G08.b	GT981214	68169388	Contig1069
JGCCJG2054G09.b	GT981369	68169543	Contig1069
JGCCJG2060C04.b	GT981802	68169976	Contig1069
GJCCJC2008G06.b	GT970487	68158661	Contig107
GJCCJC2013B09.b	GT970703	68158877	Contig107
GJCCJC2013D12.b	GT970726	68158900	Contig107
GJCCJC2013F11.b	GT970741	68158915	Contig107
JGCCJG2008B06.b	GT977400	68165574	Contig1070
JGCCJG2028A06.b	GT979061	68167235	Contig1070
JGCCJG2035H01.b	GT979726	68167900	Contig1070
JGCCJG2035H02.b	GT979727	68167901	Contig1070
JGCCJG2043D10.b1	GT980457	68168631	Contig1070
JGCCJG2054C07.b	GT981331	68169505	Contig1070
JGCCJG2008C01.b	GT977407	68165581	Contig1071
JGCCJG2033A11.b	GT979498	68167672	Contig1071
JGCCJG2055F11.b	GT981442	68169616	Contig1071
JGCCJG2001B04.b	GT977228	68165402	Contig1072
JGCCJG2008C09.b	GT977411	68165585	Contig1072
JGCCJG2009H09.b	GT977549	68165723	Contig1072
JGCCJG2017D07.b1	GT978180	68166354	Contig1072
JGCCJG2017E08.b1	GT978188	68166362	Contig1072
JGCCJG2018H09.b	GT978295	68166469	Contig1072
JGCCJG2022F12.b	GT978625	68166799	Contig1072
JGCCJG2023E03.b	GT978695	68166869	Contig1072
JGCCJG2023G08.b	GT978722	68166896	Contig1072
JGCCJG2026B03.b	GT978897	68167071	Contig1072
JGCCJG2027G08.b	GT979040	68167214	Contig1072
JGCCJG2034A01.b	GT979570	68167744	Contig1072
JGCCJG2035A01.b	GT979650	68167824	Contig1072
JGCCJG2035A02.b	GT979651	68167825	Contig1072
JGCCJG2038H08.b1	GT979957	68168131	Contig1072
JGCCJG2038H10.b1	GT979958	68168132	Contig1072
JGCCJG2042D12.b1	GT980385	68168559	Contig1072
JGCCJG2042F11.b1	GT980404	68168578	Contig1072
JGCCJG2045D07.b1	GT980612	68168786	Contig1072
JGCCJG2047F08.b	GT980804	68168978	Contig1072
JGCCJG2057G07.b	GT981617	68169791	Contig1072
JGCCJG2060C06.b	GT981803	68169977	Contig1072
JGCCJG2066D10.b	GT982368	68170542	Contig1072
JGCCJG2066H09.b	GT982407	68170581	Contig1072
JGCCJG2008C11.b	GT977413	68165587	Contig1073
JGCCJG2020H10.b	GT978470	68166644	Contig1073
JGCCJG2029C12.b	GT979175	68167349	Contig1073
JGCCJG2056H08.b	GT981551	68169725	Contig1073
JGCCJG2061F10.b	GT982083	68170257	Contig1073
GJCCJC2031C06.b1	GT971044	68159218	Contig1074
JGCCJG2008D04.b	GT977417	68165591	Contig1074
JGCCJG2008F10.b	GT977443	68165617	Contig1074
JGCCJG2008E02.b	GT977425	68165599	Contig1075
JGCCJG2008E03.b	GT977426	68165600	Contig1075
JGCCJG2008F02.b	GT977436	68165610	Contig1075
GJCCJC2021B05.b	GT971489	68159663	Contig1076
JGCCJG2008E06.b	GT977429	68165603	Contig1076
GJCCJC2061G12.b	GT974534	68162708	Contig1077
JGCCJG2008E08.b	GT977431	68165605	Contig1077
JGCCJG2056H12.b	GT981553	68169727	Contig1077
JGCCJG2003G07.b	GT977028	68165202	Contig1078
JGCCJG2008F01.b	GT977435	68165609	Contig1078
JGCCJG2008F11.b	GT977444	68165618	Contig1079
JGCCJG2009D10.b	GT977507	68165681	Contig1079
GJCCJC2008H11.b	GT970503	68158677	Contig108
GJCCJC2076D04.b	GT976289	68164463	Contig108
JGCCJG2008F12.b	GT977445	68165619	Contig1080
JGCCJG2045B02.b1	GT980587	68168761	Contig1080
JGCCJG2045B03.b1	GT980588	68168762	Contig1080
JGCCJG2051C09.b	GT981099	68169273	Contig1080
JGCCJG2008H02.b	GT977456	68165630	Contig1081
JGCCJG2014B11.b	GT977920	68166094	Contig1081
JGCCJG2017C03.b1	GT978170	68166344	Contig1081
JGCCJG2045D02.b1	GT980607	68168781	Contig1081
JGCCJG2008H05.b	GT977459	68165633	Contig1082
JGCCJG2010H07.b	GT977637	68165811	Contig1082
JGCCJG2024B08.b	GT978747	68166921	Contig1082
JGCCJG2033G11.b	GT979556	68167730	Contig1082
JGCCJG2055D12.b	GT981423	68169597	Contig1082
JGCCJG2002G03.b	GT976944	68165118	Contig1083
JGCCJG2008H12.b	GT977465	68165639	Contig1083
JGCCJG2026B05.b	GT978899	68167073	Contig1083
JGCCJG2056C05.b	GT981493	68169667	Contig1083
JGCCJG2058B12.b	GT981649	68169823	Contig1083
JGCCJG2009A03.b	GT977468	68165642	Contig1084
JGCCJG2009A09.b	GT977473	68165647	Contig1084
JGCCJG2011G06.b	GT977707	68165881	Contig1084
JGCCJG2019D08.b	GT978340	68166514	Contig1084
JGCCJG2065D02.b	GT982291	68170465	Contig1084
JGCCJG2009A10.b	GT977474	68165648	Contig1085
JGCCJG2043B10.b1	GT980439	68168613	Contig1085
JGCCJG2009B04.b	GT977480	68165654	Contig1086
JGCCJG2042B01.b1	GT980357	68168531	Contig1086
JGCCJG2009B08.b	GT977484	68165658	Contig1087
JGCCJG2009C08.b	GT977494	68165668	Contig1087
JGCCJG2009D02.b	GT977500	68165674	Contig1088
JGCCJG2009F02.b	GT977523	68165697	Contig1088
GJCCJC2065H10.b	GT974988	68163162	Contig1089
JGCCJG2009D08.b	GT977505	68165679	Contig1089
GJCCJC2009A10.b	GT970175	68158349	Contig109
GJCCJC2018B09.b	GT971216	68159390	Contig109
JGCCJG2009G12.b	GT977541	68165715	Contig1090
JGCCJG2015A10.b	GT977995	68166169	Contig1090
JGCCJG2010A02.b	GT977554	68165728	Contig1091
JGCCJG2022H07.b	GT978643	68166817	Contig1091
JGCCJG2067A03.b	GT982182	68170356	Contig1091
GJCCJC2063H10.b	GT974828	68163002	Contig1092
GJCCJC2063H11.b	GT974829	68163003	Contig1092
GJCCJC2063H12.b	GT974830	68163004	Contig1092
JGCCJG2005E12.b	GT977097	68165271	Contig1092
JGCCJG2001G02.b	GT977282	68165456	Contig1092
JGCCJG2010A10.b	GT977561	68165735	Contig1092
JGCCJG2014D02.b	GT977935	68166109	Contig1092
JGCCJG2014G06.b	GT977970	68166144	Contig1092
JGCCJG2014H11.b	GT977987	68166161	Contig1092
JGCCJG2015D01.b	GT978018	68166192	Contig1092
JGCCJG2015E06.b	GT978034	68166208	Contig1092
JGCCJG2015G12.b	GT978063	68166237	Contig1092
JGCCJG2016E03.b	GT978119	68166293	Contig1092
JGCCJG2020A03.b	GT978391	68166565	Contig1092
JGCCJG2022H01.b	GT978637	68166811	Contig1092
JGCCJG2029D01.b	GT979176	68167350	Contig1092
JGCCJG2031H05.b	GT979393	68167567	Contig1092
JGCCJG2032B02.b	GT979413	68167587	Contig1092
JGCCJG2034B09.b	GT979587	68167761	Contig1092
JGCCJG2035F11.b	GT979713	68167887	Contig1092
JGCCJG2035F12.b	GT979714	68167888	Contig1092
JGCCJG2037F02.b1	GT980093	68168267	Contig1092
JGCCJG2037H06.b1	GT980115	68168289	Contig1092
JGCCJG2039A05.b1	GT980123	68168297	Contig1092
JGCCJG2041H11.b1	GT980345	68168519	Contig1092
JGCCJG2042A10.b1	GT980355	68168529	Contig1092
JGCCJG2047A03.b	GT980746	68168920	Contig1092
JGCCJG2048G03.b	GT980895	68169069	Contig1092
JGCCJG2048H09.b	GT980911	68169085	Contig1092
JGCCJG2049D07.b	GT980951	68169125	Contig1092
JGCCJG2050F02.b	GT981042	68169216	Contig1092
JGCCJG2053E03.b	GT981268	68169442	Contig1092
JGCCJG2054E02.b	GT981347	68169521	Contig1092
JGCCJG2054E04.b	GT981349	68169523	Contig1092
JGCCJG2055A09.b	GT981390	68169564	Contig1092
JGCCJG2060F12.b	GT981838	68170012	Contig1092
JGCCJG2062D04.b	GT981892	68170066	Contig1092
JGCCJG2062E09.b	GT981908	68170082	Contig1092
JGCCJG2063G01.b	GT981998	68170172	Contig1092
JGCCJG2063G05.b	GT982002	68170176	Contig1092
JGCCJG2069F08.b	GT982541	68170715	Contig1092
JGCCJG2070E06.b	GT982606	68170780	Contig1092
JGCCJG2010B08.b	GT977570	68165744	Contig1093
JGCCJG2020C11.b	GT978421	68166595	Contig1093
JGCCJG2010C07.b	GT977580	68165754	Contig1094
JGCCJG2016H07.b	GT978154	68166328	Contig1094
JGCCJG2010D07.b	GT977590	68165764	Contig1095
JGCCJG2014B08.b	GT977917	68166091	Contig1095
JGCCJG1001G11.b	GT976788	68164962	Contig1096
JGCCJG2003F08.b	GT977019	68165193	Contig1096
JGCCJG2010E03.b	GT977598	68165772	Contig1096
JGCCJG2018D02.b	GT978246	68166420	Contig1096
JGCCJG2023H04.b	GT978730	68166904	Contig1096
JGCCJG2030A03.b	GT979228	68167402	Contig1096
JGCCJG2039D06.b1	GT980155	68168329	Contig1096
JGCCJG2040H06.b1	GT980263	68168437	Contig1096
JGCCJG2044C05.b1	GT980522	68168696	Contig1096
JGCCJG2045H04.b1	GT980649	68168823	Contig1096
JGCCJG2053F12.b	GT981286	68169460	Contig1096
JGCCJG2054B06.b	GT981321	68169495	Contig1096
JGCCJG2061G08.b	GT982090	68170264	Contig1096
JGCCJG2004F02.b	GT976856	68165030	Contig1097
JGCCJG2009H03.b	GT977544	68165718	Contig1097
JGCCJG2010E04.b	GT977599	68165773	Contig1097
JGCCJG2024C01.b	GT978751	68166925	Contig1097
JGCCJG2029H07.b	GT979221	68167395	Contig1097
JGCCJG2010E06.b	GT977601	68165775	Contig1098
JGCCJG2032C12.b	GT979432	68167606	Contig1098
JGCCJG2010E08.b	GT977603	68165777	Contig1099
JGCCJG2069D01.b	GT982516	68170690	Contig1099
GJCCJC1003A03.b	GT969486	68157660	Contig11
GJCCJC2071E04.b	GT975964	68164138	Contig11
GJCCJC2009B09.b	GT970185	68158359	Contig110
GJCCJC2021B02.b	GT971486	68159660	Contig110
JGCCJG2010E10.b	GT977605	68165779	Contig1100
JGCCJG2011E06.b	GT977688	68165862	Contig1100
GJCCJC2064H11.b	GT974908	68163082	Contig1101
JGCCJG2010G08.b	GT977626	68165800	Contig1101
JGCCJG2010H06.b	GT977636	68165810	Contig1102
JGCCJG2052H06.b	GT981222	68169396	Contig1102
JGCCJG1001C11.b	GT976746	68164920	Contig1103
JGCCJG2010H08.b	GT977638	68165812	Contig1103
JGCCJG2052H12.b	GT981228	68169402	Contig1103
JGCCJG2008G07.b	GT977450	68165624	Contig1104
JGCCJG2010H10.b	GT977640	68165814	Contig1104
JGCCJG2019E01.b	GT978344	68166518	Contig1104
JGCCJG2035F06.b1	GT980015	68168189	Contig1104
JGCCJG2041D04.b1	GT980299	68168473	Contig1104
JGCCJG2043B09.b1	GT980438	68168612	Contig1104
JGCCJG2051D02.b	GT981102	68169276	Contig1104
JGCCJG2054F01.b	GT981356	68169530	Contig1104
JGCCJG2056D07.b	GT981507	68169681	Contig1104
JGCCJG2058B07.b	GT981645	68169819	Contig1104
JGCCJG2063E05.b	GT981981	68170155	Contig1104
JGCCJG2011A01.b	GT977643	68165817	Contig1105
JGCCJG2011D01.b	GT977674	68165848	Contig1105
JGCCJG2011A03.b	GT977645	68165819	Contig1106
JGCCJG2048B12.b	GT980848	68169022	Contig1106
JGCCJG2011A09.b	GT977651	68165825	Contig1107
JGCCJG2014B07.b	GT977916	68166090	Contig1107
JGCCJG2026D10.b	GT978925	68167099	Contig1107
JGCCJG2035C03.b	GT979674	68167848	Contig1107
JGCCJG2035C04.b	GT979675	68167849	Contig1107
JGCCJG2037C08.b1	GT980068	68168242	Contig1107
JGCCJG2050F09.b	GT981047	68169221	Contig1107
GJCCJC2030C10.b	GT970677	68158851	Contig1108
GJCCJC2015D07.b	GT970880	68159054	Contig1108
JGCCJG2002C01.b	GT976905	68165079	Contig1108
JGCCJG2005E11.b	GT977096	68165270	Contig1108
JGCCJG2005H08.b	GT977124	68165298	Contig1108
JGCCJG2005H11.b	GT977126	68165300	Contig1108
JGCCJG2005H12.b	GT977127	68165301	Contig1108
JGCCJG2001A05.b	GT977218	68165392	Contig1108
JGCCJG2008H03.b	GT977457	68165631	Contig1108
JGCCJG2011A11.b	GT977653	68165827	Contig1108
JGCCJG2012H07.b	GT977806	68165980	Contig1108
JGCCJG2014E10.b	GT977953	68166127	Contig1108
JGCCJG2020G03.b	GT978455	68166629	Contig1108
JGCCJG2025H05.b	GT978876	68167050	Contig1108
JGCCJG2026F06.b	GT978942	68167116	Contig1108
JGCCJG2034H05.b	GT979644	68167818	Contig1108
JGCCJG2035B05.b	GT979666	68167840	Contig1108
JGCCJG2035B07.b	GT979667	68167841	Contig1108
JGCCJG2036B01.b	GT979745	68167919	Contig1108
JGCCJG2035H07.b1	GT980037	68168211	Contig1108
JGCCJG2046C10.b1	GT980686	68168860	Contig1108
JGCCJG2051F03.b	GT981124	68169298	Contig1108
JGCCJG2055B10.b	GT981401	68169575	Contig1108
JGCCJG2059B05.b	GT981718	68169892	Contig1108
JGCCJG2061F08.b	GT982081	68170255	Contig1108
JGCCJG2064H08.b	GT982179	68170353	Contig1108
JGCCJG2066B03.b	GT982342	68170516	Contig1108
JGCCJG2011B08.b	GT977662	68165836	Contig1109
JGCCJG2012F03.b	GT977781	68165955	Contig1109
JGCCJG2012G12.b	GT977800	68165974	Contig1109
JGCCJG2021D11.b	GT978514	68166688	Contig1109
JGCCJG2031C10.b	GT979341	68167515	Contig1109
JGCCJG2040B01.b1	GT980206	68168380	Contig1109
JGCCJG2048E08.b	GT980878	68169052	Contig1109
JGCCJG2052A02.b	GT981152	68169326	Contig1109
JGCCJG2058G01.b	GT981687	68169861	Contig1109
JGCCJG2060G06.b	GT981844	68170018	Contig1109
GJCCJC2009C05.b	GT970193	68158367	Contig111
GJCCJC2033F10.b	GT972376	68160550	Contig111
JGCCJG2061C08.b	GT982047	68170221	Contig111
JGCCJG2066A09.b	GT982338	68170512	Contig111
JGCCJG2011B11.b	GT977665	68165839	Contig1110
JGCCJG2047A12.b	GT980755	68168929	Contig1110
JGCCJG2011C04.b	GT977668	68165842	Contig1111
JGCCJG2028B09.b	GT979074	68167248	Contig1111
JGCCJG2063A10.b	GT981947	68170121	Contig1111
JGCCJG2007A02.b	GT977302	68165476	Contig1112
JGCCJG2011C09.b	GT977672	68165846	Contig1112
JGCCJG2070B12.b	GT982580	68170754	Contig1112
JGCCJG1001A11.b	GT976724	68164898	Contig1113
JGCCJG1001D01.b	GT976748	68164922	Contig1113
JGCCJG2004B04.b	GT976815	68164989	Contig1113
JGCCJG2004D07.b	GT976838	68165012	Contig1113
JGCCJG2004D09.b	GT976840	68165014	Contig1113
JGCCJG2004G04.b	GT976866	68165040	Contig1113
JGCCJG2002C11.b	GT976912	68165086	Contig1113
JGCCJG2002E12.b	GT976932	68165106	Contig1113
JGCCJG2002G09.b	GT976949	68165123	Contig1113
JGCCJG2003H01.b	GT977034	68165208	Contig1113
JGCCJG2006E06.b	GT977173	68165347	Contig1113
JGCCJG2001D03.b	GT977250	68165424	Contig1113
JGCCJG2001E02.b	GT977259	68165433	Contig1113
JGCCJG2009A06.b	GT977471	68165645	Contig1113
JGCCJG2009E07.b	GT977516	68165690	Contig1113
JGCCJG2009F08.b	GT977528	68165702	Contig1113
JGCCJG2010D01.b	GT977586	68165760	Contig1113
JGCCJG2011D08.b	GT977680	68165854	Contig1113
JGCCJG2011G03.b	GT977705	68165879	Contig1113
JGCCJG2011H05.b	GT977717	68165891	Contig1113
JGCCJG2011H07.b	GT977719	68165893	Contig1113
JGCCJG2012A04.b	GT977728	68165902	Contig1113
JGCCJG2013G11.b	GT977886	68166060	Contig1113
JGCCJG2014D03.b	GT977936	68166110	Contig1113
JGCCJG2015H02.b	GT978065	68166239	Contig1113
JGCCJG2016A07.b	GT978081	68166255	Contig1113
JGCCJG2016F04.b	GT978130	68166304	Contig1113
JGCCJG2017A05.b1	GT978159	68166333	Contig1113
JGCCJG2017G09.b1	GT978200	68166374	Contig1113
JGCCJG2018B12.b	GT978234	68166408	Contig1113
JGCCJG2020B04.b	GT978403	68166577	Contig1113
JGCCJG2021A02.b	GT978472	68166646	Contig1113
JGCCJG2021A04.b	GT978474	68166648	Contig1113
JGCCJG2021G04.b	GT978541	68166715	Contig1113
JGCCJG2021H02.b	GT978551	68166725	Contig1113
JGCCJG2021H10.b	GT978559	68166733	Contig1113
JGCCJG2022E10.b	GT978613	68166787	Contig1113
JGCCJG2023C02.b	GT978672	68166846	Contig1113
JGCCJG2023C09.b	GT978679	68166853	Contig1113
JGCCJG2024C11.b	GT978757	68166931	Contig1113
JGCCJG2024E11.b	GT978769	68166943	Contig1113
JGCCJG2025C06.b	GT978821	68166995	Contig1113
JGCCJG2025D06.b	GT978832	68167006	Contig1113
JGCCJG2025F10.b	GT978857	68167031	Contig1113
JGCCJG2025H10.b	GT978881	68167055	Contig1113
JGCCJG2026C12.b	GT978916	68167090	Contig1113
JGCCJG2026H07.b	GT978965	68167139	Contig1113
JGCCJG2027D02.b	GT979005	68167179	Contig1113
JGCCJG2027E09.b	GT979020	68167194	Contig1113
JGCCJG2027E12.b	GT979023	68167197	Contig1113
JGCCJG2028E05.b	GT979103	68167277	Contig1113
JGCCJG2029A04.b	GT979146	68167320	Contig1113
JGCCJG2029E05.b	GT979190	68167364	Contig1113
JGCCJG2030D05.b	GT979263	68167437	Contig1113
JGCCJG2031G11.b	GT979387	68167561	Contig1113
JGCCJG2033B10.b	GT979505	68167679	Contig1113
JGCCJG2033D01.b	GT979519	68167693	Contig1113
JGCCJG2033F09.b	GT979543	68167717	Contig1113
JGCCJG2034D05.b	GT979606	68167780	Contig1113
JGCCJG2034E07.b	GT979619	68167793	Contig1113
JGCCJG2034G03.b	GT979634	68167808	Contig1113
JGCCJG2034G10.b	GT979639	68167813	Contig1113
JGCCJG2034H06.b	GT979645	68167819	Contig1113
JGCCJG2035E05.b	GT979697	68167871	Contig1113
JGCCJG2035E06.b	GT979698	68167872	Contig1113
JGCCJG2036C06.b	GT979758	68167932	Contig1113
JGCCJG2036C08.b	GT979759	68167933	Contig1113
JGCCJG2036C12.b	GT979763	68167937	Contig1113
JGCCJG2036D02.b	GT979764	68167938	Contig1113
JGCCJG2036C04.b1	GT979832	68168006	Contig1113
JGCCJG2036C05.b1	GT979833	68168007	Contig1113
JGCCJG2036E08.b1	GT979855	68168029	Contig1113
JGCCJG2036E09.b1	GT979856	68168030	Contig1113
JGCCJG2036H10.b1	GT979884	68168058	Contig1113
JGCCJG2036H11.b1	GT979885	68168059	Contig1113
JGCCJG2037G07.b1	GT980105	68168279	Contig1113
JGCCJG2040F12.b1	GT980252	68168426	Contig1113
JGCCJG2042H08.b1	GT980419	68168593	Contig1113
JGCCJG2043H02.b1	GT980489	68168663	Contig1113
JGCCJG2044A08.b1	GT980504	68168678	Contig1113
JGCCJG2048D07.b	GT980865	68169039	Contig1113
JGCCJG2048E12.b	GT980882	68169056	Contig1113
JGCCJG2050B11.b	GT981016	68169190	Contig1113
JGCCJG2051B07.b	GT981087	68169261	Contig1113
JGCCJG2052C08.b	GT981178	68169352	Contig1113
JGCCJG2052F06.b	GT981203	68169377	Contig1113
JGCCJG2052G12.b	GT981216	68169390	Contig1113
JGCCJG2052H04.b	GT981220	68169394	Contig1113
JGCCJG2053A07.b	GT981234	68169408	Contig1113
JGCCJG2055D03.b	GT981416	68169590	Contig1113
JGCCJG2055E05.b	GT981427	68169601	Contig1113
JGCCJG2055F05.b	GT981436	68169610	Contig1113
JGCCJG2055H04.b	GT981459	68169633	Contig1113
JGCCJG2056B08.b	GT981485	68169659	Contig1113
JGCCJG2056F07.b	GT981527	68169701	Contig1113
JGCCJG2057C11.b	GT981583	68169757	Contig1113
JGCCJG2057G04.b	GT981614	68169788	Contig1113
JGCCJG2058F11.b	GT981685	68169859	Contig1113
JGCCJG2059D09.b	GT981743	68169917	Contig1113
JGCCJG2060D04.b	GT981811	68169985	Contig1113
JGCCJG2060H10.b	GT981856	68170030	Contig1113
JGCCJG2062F10.b	GT981919	68170093	Contig1113
JGCCJG2063E02.b	GT981978	68170152	Contig1113
JGCCJG2061F06.b	GT982079	68170253	Contig1113
JGCCJG2067A10.b	GT982189	68170363	Contig1113
JGCCJG2065C08.b	GT982285	68170459	Contig1113
JGCCJG2066D04.b	GT982362	68170536	Contig1113
JGCCJG2066F08.b	GT982386	68170560	Contig1113
JGCCJG2068D01.b	GT982442	68170616	Contig1113
JGCCJG2068G03.b	GT982470	68170644	Contig1113
JGCCJG2069A10.b	GT982497	68170671	Contig1113
JGCCJG2070G12.b	GT982632	68170806	Contig1113
JGCCJG2006E11.b	GT977178	68165352	Contig1114
JGCCJG2011E09.b	GT977691	68165865	Contig1114
JGCCJG2014A11.b	GT977909	68166083	Contig1114
JGCCJG2021E05.b	GT978520	68166694	Contig1114
JGCCJG2022C05.b	GT978587	68166761	Contig1114
JGCCJG2025E10.b	GT978847	68167021	Contig1114
JGCCJG2027B01.b	GT978982	68167156	Contig1114
JGCCJG2041D05.b1	GT980300	68168474	Contig1114
JGCCJG2051A06.b	GT981074	68169248	Contig1114
JGCCJG2052G06.b	GT981212	68169386	Contig1114
JGCCJG2060C09.b	GT981805	68169979	Contig1114
JGCCJG2061E05.b	GT982067	68170241	Contig1114
GJCCJC2031E11.b1	GT971071	68159245	Contig1115
JGCCJG2011F06.b	GT977699	68165873	Contig1115
JGCCJG2012H04.b	GT977803	68165977	Contig1115
JGCCJG2014D08.b	GT977941	68166115	Contig1115
JGCCJG2017H02.b1	GT978203	68166377	Contig1115
JGCCJG2022C01.b	GT978583	68166757	Contig1115
JGCCJG2030G10.b	GT979301	68167475	Contig1115
JGCCJG2031C07.b	GT979339	68167513	Contig1115
JGCCJG2032H04.b	GT979481	68167655	Contig1115
JGCCJG2048D06.b	GT980864	68169038	Contig1115
JGCCJG2051B11.b	GT981091	68169265	Contig1115
JGCCJG2056D02.b	GT981502	68169676	Contig1115
JGCCJG2057F03.b	GT981604	68169778	Contig1115
JGCCJG2057H05.b	GT981624	68169798	Contig1115
JGCCJG2060G07.b	GT981845	68170019	Contig1115
JGCCJG2061A09.b	GT982028	68170202	Contig1115
JGCCJG2011H04.b	GT977716	68165890	Contig1116
JGCCJG2019F12.b	GT978366	68166540	Contig1116
JGCCJG2021E11.b	GT978526	68166700	Contig1116
JGCCJG2021H09.b	GT978558	68166732	Contig1116
JGCCJG2028D03.b	GT979092	68167266	Contig1116
JGCCJG2031D06.b	GT979349	68167523	Contig1116
JGCCJG2033E09.b	GT979535	68167709	Contig1116
JGCCJG2047B05.b	GT980759	68168933	Contig1116
JGCCJG2049F07.b	GT980971	68169145	Contig1116
JGCCJG2056E01.b	GT981512	68169686	Contig1116
JGCCJG2062B10.b	GT981877	68170051	Contig1116
JGCCJG2069F06.b	GT982539	68170713	Contig1116
JGCCJG2012B02.b	GT977738	68165912	Contig1117
JGCCJG2041C05.b1	GT980290	68168464	Contig1117
JGCCJG2005D01.b	GT977078	68165252	Contig1118
JGCCJG2012B03.b	GT977739	68165913	Contig1118
JGCCJG2012B04.b	GT977740	68165914	Contig1119
JGCCJG2057C12.b	GT981584	68169758	Contig1119
GJCCJC2009C06.b	GT970194	68158368	Contig112
GJCCJC2022E04.b	GT971612	68159786	Contig112
GJCCJC2054H11.b	GT973933	68162107	Contig112
JGCCJG2012B10.b	GT977745	68165919	Contig1120
JGCCJG2012D07.b	GT977762	68165936	Contig1120
JGCCJG2012C02.b	GT977749	68165923	Contig1121
JGCCJG2021H05.b	GT978554	68166728	Contig1121
JGCCJG2032E06.b	GT979448	68167622	Contig1121
JGCCJG2042C10.b1	GT980374	68168548	Contig1121
JGCCJG2045E10.b1	GT980627	68168801	Contig1121
JGCCJG2060A08.b	GT981786	68169960	Contig1121
JGCCJG2003G02.b	GT977023	68165197	Contig1122
JGCCJG2012C04.b	GT977750	68165924	Contig1122
JGCCJG2022C12.b	GT978594	68166768	Contig1122
JGCCJG2023G12.b	GT978726	68166900	Contig1122
JGCCJG2033A09.b	GT979496	68167670	Contig1122
JGCCJG2033D11.b	GT979525	68167699	Contig1122
JGCCJG2044B01.b1	GT980509	68168683	Contig1122
JGCCJG2046F11.b1	GT980720	68168894	Contig1122
JGCCJG2069E05.b	GT982528	68170702	Contig1122
JGCCJG2012D04.b	GT977760	68165934	Contig1123
JGCCJG2056C04.b	GT981492	68169666	Contig1123
JGCCJG2007B08.b	GT977319	68165493	Contig1124
JGCCJG2007E04.b	GT977347	68165521	Contig1124
JGCCJG2007E11.b	GT977354	68165528	Contig1124
JGCCJG2012D05.b	GT977761	68165935	Contig1124
JGCCJG2014C04.b	GT977925	68166099	Contig1124
JGCCJG2019A06.b	GT978303	68166477	Contig1124
JGCCJG2020C10.b	GT978420	68166594	Contig1124
JGCCJG2021A08.b	GT978478	68166652	Contig1124
JGCCJG2026D05.b	GT978921	68167095	Contig1124
JGCCJG2029C09.b	GT979172	68167346	Contig1124
JGCCJG2029D02.b	GT979177	68167351	Contig1124
JGCCJG2047A06.b	GT980749	68168923	Contig1124
JGCCJG2047E07.b	GT980793	68168967	Contig1124
JGCCJG2051F07.b	GT981127	68169301	Contig1124
JGCCJG2057E05.b	GT981597	68169771	Contig1124
JGCCJG2058D07.b	GT981664	68169838	Contig1124
JGCCJG2012E07.b	GT977774	68165948	Contig1125
JGCCJG2036D02.b1	GT979840	68168014	Contig1125
JGCCJG2036D03.b1	GT979841	68168015	Contig1125
GJCCJC2011H07.b	GT970666	68158840	Contig1126
GJCCJC2064F02.b	GT974882	68163056	Contig1126
GJCCJC2073F11.b	GT976151	68164325	Contig1126
JGCCJG2012F01.b	GT977779	68165953	Contig1126
JGCCJG2031B01.b	GT979324	68167498	Contig1126
JGCCJG2012F02.b	GT977780	68165954	Contig1127
JGCCJG2046B11.b1	GT980677	68168851	Contig1127
JGCCJG2047B04.b	GT980758	68168932	Contig1127
GJCCJC2020D08.b	GT971424	68159598	Contig1128
GJCCJC2158H01.b1	GT974400	68162574	Contig1128
GJCCJC2079F07.b	GT976568	68164742	Contig1128
JGCCJG2012F11.b	GT977787	68165961	Contig1128
GJCCJC2023G12.b	GT971729	68159903	Contig1129
JGCCJG2012G09.b	GT977797	68165971	Contig1129
GJCCJC2009E04.b	GT970215	68158389	Contig113
JGCCJG2028D04.b	GT979093	68167267	Contig113
JGCCJG2012G11.b	GT977799	68165973	Contig1130
JGCCJG2051A07.b	GT981075	68169249	Contig1130
JGCCJG2012H06.b	GT977805	68165979	Contig1131
JGCCJG2024A07.b	GT978740	68166914	Contig1131
JGCCJG2013A05.b	GT977816	68165990	Contig1132
JGCCJG2014D05.b	GT977938	68166112	Contig1132
JGCCJG2013B10.b	GT977831	68166005	Contig1133
JGCCJG2040H02.b1	GT980260	68168434	Contig1133
GJCCJC2042C07.b	GT972872	68161046	Contig1134
JGCCJG2011E08.b	GT977690	68165864	Contig1134
JGCCJG2013C09.b	GT977841	68166015	Contig1134
JGCCJG2026F11.b	GT978946	68167120	Contig1134
JGCCJG2013E06.b	GT977860	68166034	Contig1135
JGCCJG2024F11.b	GT978777	68166951	Contig1135
JGCCJG2028D05.b	GT979094	68167268	Contig1135
JGCCJG2002B10.b	GT976902	68165076	Contig1136
JGCCJG2013F02.b	GT977868	68166042	Contig1136
JGCCJG2021F08.b	GT978534	68166708	Contig1136
JGCCJG2028E06.b	GT979104	68167278	Contig1136
JGCCJG1001D10.b	GT976756	68164930	Contig1137
JGCCJG2013H08.b	GT977894	68166068	Contig1137
JGCCJG2018G08.b	GT978282	68166456	Contig1137
JGCCJG2038G05.b1	GT979945	68168119	Contig1137
JGCCJG2038G06.b1	GT979946	68168120	Contig1137
JGCCJG2058F03.b	GT981680	68169854	Contig1137
GJCCJC2074E12.b	GT976224	68164398	Contig1138
JGCCJG2014B02.b	GT977912	68166086	Contig1138
JGCCJG2043E12.b1	GT980469	68168643	Contig1138
JGCCJG2014C02.b	GT977923	68166097	Contig1139
JGCCJG2019F04.b	GT978359	68166533	Contig1139
JGCCJG2050H10.b	GT981067	68169241	Contig1139
GJCCJC2009E09.b	GT970219	68158393	Contig114
GJCCJC2006B01.b	GT970262	68158436	Contig114
GJCCJC2006D04.b	GT970284	68158458	Contig114
GJCCJC2028B11.b	GT972065	68160239	Contig114
JGCCJG2013C07.b	GT977839	68166013	Contig1140
JGCCJG2014C09.b	GT977930	68166104	Contig1140
JGCCJG2014C12.b	GT977933	68166107	Contig1141
JGCCJG2030D06.b	GT979264	68167438	Contig1141
GJCCJC2073A08.b	GT976094	68164268	Contig1142
JGCCJG2014D10.b	GT977942	68166116	Contig1142
GJCCJC2042F07.b	GT972899	68161073	Contig1143
GJCCJC2080F12.b	GT976656	68164830	Contig1143
JGCCJG2012D08.b	GT977763	68165937	Contig1143
JGCCJG2014E12.b	GT977955	68166129	Contig1143
JGCCJG2019E04.b	GT978347	68166521	Contig1143
JGCCJG2025D10.b	GT978835	68167009	Contig1143
JGCCJG2027H05.b	GT979049	68167223	Contig1143
JGCCJG2029H10.b	GT979223	68167397	Contig1143
JGCCJG2030D07.b	GT979265	68167439	Contig1143
JGCCJG2031E04.b	GT979358	68167532	Contig1143
JGCCJG2032C06.b	GT979426	68167600	Contig1143
JGCCJG2042A01.b1	GT980347	68168521	Contig1143
JGCCJG2050F01.b	GT981041	68169215	Contig1143
JGCCJG2056B05.b	GT981482	68169656	Contig1143
JGCCJG2060B06.b	GT981794	68169968	Contig1143
JGCCJG2067D12.b	GT982217	68170391	Contig1143
JGCCJG2067G04.b	GT982240	68170414	Contig1143
JGCCJG2065F05.b	GT982310	68170484	Contig1143
JGCCJG2070A01.b	GT982561	68170735	Contig1143
JGCCJG2070F06.b	GT982617	68170791	Contig1143
JGCCJG2070G09.b	GT982629	68170803	Contig1143
JGCCJG2070G11.b	GT982631	68170805	Contig1143
JGCCJG2014F11.b	GT977965	68166139	Contig1144
JGCCJG2057F05.b	GT981605	68169779	Contig1144
JGCCJG2004D04.b	GT976836	68165010	Contig1145
JGCCJG2014G04.b	GT977968	68166142	Contig1145
GJCCJC2027H01.b	GT972037	68160211	Contig1146
GJCCJC2049E09.b	GT973533	68161707	Contig1146
GJCCJC2051B12.b	GT973676	68161850	Contig1146
GJCCJC2030A04.b1	GT975844	68164018	Contig1146
JGCCJG2015A05.b	GT977992	68166166	Contig1146
JGCCJG2021E02.b	GT978517	68166691	Contig1146
JGCCJG2065A08.b	GT982265	68170439	Contig1146
JGCCJG2015B09.b	GT978003	68166177	Contig1147
JGCCJG2046F07.b1	GT980716	68168890	Contig1147
JGCCJG2013F08.b	GT977873	68166047	Contig1148
JGCCJG2015C01.b	GT978007	68166181	Contig1148
JGCCJG2019B11.b	GT978319	68166493	Contig1148
JGCCJG2035F05.b	GT979707	68167881	Contig1148
JGCCJG2035F06.b	GT979708	68167882	Contig1148
JGCCJG2015C07.b	GT978012	68166186	Contig1149
JGCCJG2052D07.b	GT981187	68169361	Contig1149
JGCCJG2065F02.b	GT982309	68170483	Contig1149
GJCCJC2009F05.b	GT970225	68158399	Contig115
GJCCJC2032G01.b	GT972291	68160465	Contig115
JGCCJG2015C10.b	GT978015	68166189	Contig1150
JGCCJG2024G10.b	GT978784	68166958	Contig1150
JGCCJG2015C12.b	GT978017	68166191	Contig1151
JGCCJG2056A11.b	GT981476	68169650	Contig1151
JGCCJG2059C07.b	GT981731	68169905	Contig1151
GJCCJC2009F09.b	GT970228	68158402	Contig1152
GJCCJC2014B06.b	GT970777	68158951	Contig1152
GJCCJC2022G05.b	GT971635	68159809	Contig1152
GJCCJC2024F09.b	GT971793	68159967	Contig1152
GJCCJC2043F10.b	GT972982	68161156	Contig1152
GJCCJC2046F01.b1	GT973355	68161529	Contig1152
GJCCJC2050C06.b	GT973596	68161770	Contig1152
GJCCJC2057G04.b	GT974134	68162308	Contig1152
GJCCJC2158F12.b1	GT974387	68162561	Contig1152
GJCCJC2158G01.b1	GT974388	68162562	Contig1152
GJCCJC2079E12.b	GT976562	68164736	Contig1152
JGCCJG2008D09.b	GT977421	68165595	Contig1152
JGCCJG2015D11.b	GT978027	68166201	Contig1152
JGCCJG2015F06.b	GT978046	68166220	Contig1152
JGCCJG2025F04.b	GT978852	68167026	Contig1152
JGCCJG2029G08.b	GT979212	68167386	Contig1152
JGCCJG2049C06.b	GT980940	68169114	Contig1152
GJCCJC2040C12.b	GT972770	68160944	Contig1153
JGCCJG2015E07.b	GT978035	68166209	Contig1153
JGCCJG2015E09.b	GT978037	68166211	Contig1154
JGCCJG2024A12.b	GT978744	68166918	Contig1154
JGCCJG2015F10.b	GT978050	68166224	Contig1155
JGCCJG2059C10.b	GT981734	68169908	Contig1155
JGCCJG2015G02.b	GT978053	68166227	Contig1156
JGCCJG2044H03.b1	GT980570	68168744	Contig1156
JGCCJG2006H03.b	GT977205	68165379	Contig1157
JGCCJG2011H10.b	GT977722	68165896	Contig1157
JGCCJG2012C01.b	GT977748	68165922	Contig1157
JGCCJG2015D04.b	GT978021	68166195	Contig1157
JGCCJG2015G03.b	GT978054	68166228	Contig1157
JGCCJG2022F09.b	GT978622	68166796	Contig1157
JGCCJG2023C01.b	GT978671	68166845	Contig1157
JGCCJG2025D07.b	GT978833	68167007	Contig1157
JGCCJG2034A07.b	GT979575	68167749	Contig1157
JGCCJG2036H11.b	GT979807	68167981	Contig1157
JGCCJG2036H12.b	GT979808	68167982	Contig1157
JGCCJG2040E11.b1	GT980241	68168415	Contig1157
JGCCJG2048H03.b	GT980905	68169079	Contig1157
JGCCJG2049F02.b	GT980967	68169141	Contig1157
JGCCJG2051B04.b	GT981084	68169258	Contig1157
JGCCJG2059F05.b	GT981757	68169931	Contig1157
JGCCJG2063F02.b	GT981990	68170164	Contig1157
GJCCJC2160G03.b	GT975821	68163995	Contig1158
JGCCJG2015H05.b	GT978068	68166242	Contig1158
JGCCJG2052D12.b	GT981191	68169365	Contig1158
JGCCJG2011H06.b	GT977718	68165892	Contig1159
JGCCJG2016A02.b	GT978077	68166251	Contig1159
JGCCJG2028A09.b	GT979064	68167238	Contig1159
JGCCJG2053C12.b	GT981256	68169430	Contig1159
GJCCJC2009F11.b	GT970230	68158404	Contig116
GJCCJC2074B06.b	GT976189	68164363	Contig116
JGCCJG2016B04.b	GT978090	68166264	Contig1160
JGCCJG2026E11.b	GT978936	68167110	Contig1160
JGCCJG2051A04.b	GT981072	68169246	Contig1160
GJCCJC2020H07.b	GT971469	68159643	Contig1161
JGCCJG2016B09.b	GT978093	68166267	Contig1161
JGCCJG2016C08.b	GT978103	68166277	Contig1162
JGCCJG2044C11.b1	GT980527	68168701	Contig1162
JGCCJG2003F07.b	GT977018	68165192	Contig1163
JGCCJG2005A04.b	GT977047	68165221	Contig1163
JGCCJG2001H12.b	GT977301	68165475	Contig1163
JGCCJG2008A10.b	GT977393	68165567	Contig1163
JGCCJG2010F02.b	GT977609	68165783	Contig1163
JGCCJG2016C11.b	GT978106	68166280	Contig1163
JGCCJG2029E07.b	GT979192	68167366	Contig1163
JGCCJG2031D11.b	GT979353	68167527	Contig1163
JGCCJG2032F05.b	GT979459	68167633	Contig1163
JGCCJG2044F07.b1	GT980553	68168727	Contig1163
JGCCJG2045F08.b1	GT980634	68168808	Contig1163
JGCCJG2046C08.b1	GT980684	68168858	Contig1163
JGCCJG2053E02.b	GT981267	68169441	Contig1163
JGCCJG2057B10.b	GT981573	68169747	Contig1163
JGCCJG2063H09.b	GT982017	68170191	Contig1163
JGCCJG2061D03.b	GT982054	68170228	Contig1163
JGCCJG2016D05.b	GT978111	68166285	Contig1164
JGCCJG2036F10.b	GT979785	68167959	Contig1164
JGCCJG2016D11.b	GT978115	68166289	Contig1165
JGCCJG2016G01.b	GT978138	68166312	Contig1165
JGCCJG2015H01.b	GT978064	68166238	Contig1166
JGCCJG2016E08.b	GT978123	68166297	Contig1166
JGCCJG2018C12.b	GT978244	68166418	Contig1166
JGCCJG2045E04.b1	GT980621	68168795	Contig1166
JGCCJG2055F10.b	GT981441	68169615	Contig1166
JGCCJG2062B09.b	GT981876	68170050	Contig1166
JGCCJG2065B10.b	GT982277	68170451	Contig1166
JGCCJG2016E09.b	GT978124	68166298	Contig1167
JGCCJG2027E10.b	GT979021	68167195	Contig1167
JGCCJG2016F05.b	GT978131	68166305	Contig1168
JGCCJG2019A09.b	GT978306	68166480	Contig1168
JGCCJG2028C04.b	GT979081	68167255	Contig1168
JGCCJG2055G04.b	GT981447	68169621	Contig1168
JGCCJG2070C02.b	GT982582	68170756	Contig1168
JGCCJG2016H05.b	GT978152	68166326	Contig1169
JGCCJG2034G02.b	GT979633	68167807	Contig1169
GJCCJC2009G08.b	GT970238	68158412	Contig117
GJCCJC2045C01.b1	GT973229	68161403	Contig117
GJCCJC2057D08.b1	GT975620	68163794	Contig117
JGCCJG2025A10.b	GT978802	68166976	Contig117
JGCCJG2033D12.b	GT979526	68167700	Contig117
JGCCJG2035A11.b	GT979660	68167834	Contig117
JGCCJG2035A12.b	GT979661	68167835	Contig117
JGCCJG2063F11.b	GT981996	68170170	Contig117
JGCCJG2005H04.b	GT977121	68165295	Contig1170
JGCCJG2015G07.b	GT978058	68166232	Contig1170
JGCCJG2018E08.b	GT978261	68166435	Contig1170
JGCCJG2001G07.b	GT977286	68165460	Contig1171
JGCCJG2018G03.b	GT978278	68166452	Contig1171
JGCCJG2019B09.b	GT978317	68166491	Contig1171
JGCCJG2041A01.b1	GT980268	68168442	Contig1171
JGCCJG2067C12.b	GT982208	68170382	Contig1171
JGCCJG2069A04.b	GT982491	68170665	Contig1171
JGCCJG2018H05.b	GT978291	68166465	Contig1172
JGCCJG2065C01.b	GT982280	68170454	Contig1172
JGCCJG2018H06.b	GT978292	68166466	Contig1173
JGCCJG2050G09.b	GT981056	68169230	Contig1173
JGCCJG2051G05.b	GT981135	68169309	Contig1173
JGCCJG2055C10.b	GT981411	68169585	Contig1173
JGCCJG2018H11.b	GT978297	68166471	Contig1174
JGCCJG2019B05.b	GT978314	68166488	Contig1174
JGCCJG2030G05.b	GT979296	68167470	Contig1174
JGCCJG2018H12.b	GT978298	68166472	Contig1175
JGCCJG2057B11.b	GT981574	68169748	Contig1175
JGCCJG2003E02.b	GT977003	68165177	Contig1176
JGCCJG2019A11.b	GT978308	68166482	Contig1176
JGCCJG2005F04.b	GT977101	68165275	Contig1177
JGCCJG2019B02.b	GT978311	68166485	Contig1177
JGCCJG2019B07.b	GT978315	68166489	Contig1178
JGCCJG2041B06.b1	GT980281	68168455	Contig1178
JGCCJG2055A08.b	GT981389	68169563	Contig1178
GJCCJC2077A05.b	GT976341	68164515	Contig1179
JGCCJG2019C06.b	GT978326	68166500	Contig1179
GJCCJC2009A04.b	GT970170	68158344	Contig118
GJCCJC2009G12.b	GT970242	68158416	Contig118
GJCCJC2017D12.b	GT971151	68159325	Contig118
GJCCJC2020H01.b	GT971463	68159637	Contig118
GJCCJC2025G01.b	GT971872	68160046	Contig118
GJCCJC2037H05.b	GT972569	68160743	Contig118
GJCCJC2041B10.b	GT972827	68161001	Contig118
GJCCJC2158C02.b1	GT974346	68162520	Contig118
GJCCJC2061F02.b2	GT975553	68163727	Contig118
GJCCJC2061F03.b2	GT975554	68163728	Contig118
GJCCJC2074H08.b	GT976253	68164427	Contig118
GJCCJC2076D07.b	GT976291	68164465	Contig118
GJCCJC2079C11.b	GT976540	68164714	Contig118
GJCCJC2080H03.b	GT976670	68164844	Contig118
JGCCJG2031A11.b	GT979322	68167496	Contig118
JGCCJG2004H02.b	GT976875	68165049	Contig1180
JGCCJG2019C08.b	GT978328	68166502	Contig1180
JGCCJG2020H05.b	GT978465	68166639	Contig1180
JGCCJG2028F09.b	GT979119	68167293	Contig1180
JGCCJG2040D07.b1	GT980232	68168406	Contig1180
JGCCJG2052H08.b	GT981224	68169398	Contig1180
JGCCJG2066G11.b	GT982400	68170574	Contig1180
JGCCJG2008H10.b	GT977463	68165637	Contig1181
JGCCJG2015G09.b	GT978060	68166234	Contig1181
JGCCJG2019D06.b	GT978338	68166512	Contig1181
JGCCJG2027D07.b	GT979009	68167183	Contig1181
JGCCJG2036A12.b1	GT979818	68167992	Contig1181
JGCCJG2036B01.b1	GT979819	68167993	Contig1181
JGCCJG2043E04.b1	GT980462	68168636	Contig1181
JGCCJG2055H10.b	GT981465	68169639	Contig1181
JGCCJG2001D02.b	GT977249	68165423	Contig1182
JGCCJG2019E08.b	GT978351	68166525	Contig1182
GJCCJC2008F12.b	GT970481	68158655	Contig1183
JGCCJG2003D03.b	GT976993	68165167	Contig1183
JGCCJG2013F01.b	GT977867	68166041	Contig1183
JGCCJG2015H08.b	GT978071	68166245	Contig1183
JGCCJG2019E10.b	GT978353	68166527	Contig1183
JGCCJG2022A03.b	GT978563	68166737	Contig1183
JGCCJG2022E08.b	GT978611	68166785	Contig1183
JGCCJG2029D12.b	GT979186	68167360	Contig1183
JGCCJG2034F10.b	GT979630	68167804	Contig1183
JGCCJG2042F05.b1	GT980399	68168573	Contig1183
JGCCJG2046F10.b1	GT980719	68168893	Contig1183
JGCCJG2049F01.b	GT980966	68169140	Contig1183
JGCCJG2053G05.b	GT981291	68169465	Contig1183
JGCCJG2058E04.b	GT981672	68169846	Contig1183
JGCCJG2066G02.b	GT982392	68170566	Contig1183
JGCCJG2019F11.b	GT978365	68166539	Contig1184
JGCCJG2033A04.b	GT979492	68167666	Contig1184
GJCCJC2074F07.b	GT976231	68164405	Contig1185
JGCCJG2019G02.b	GT978368	68166542	Contig1185
JGCCJG2021A06.b	GT978476	68166650	Contig1185
JGCCJG2021H07.b	GT978556	68166730	Contig1185
JGCCJG2024F06.b	GT978773	68166947	Contig1185
JGCCJG2047H08.b	GT980824	68168998	Contig1185
JGCCJG2019G07.b	GT978373	68166547	Contig1186
JGCCJG2023D03.b	GT978684	68166858	Contig1186
JGCCJG2031D05.b	GT979348	68167522	Contig1186
JGCCJG2037G06.b1	GT980104	68168278	Contig1186
JGCCJG2041G10.b1	GT980334	68168508	Contig1186
JGCCJG2046D06.b1	GT980693	68168867	Contig1186
JGCCJG2050H08.b	GT981066	68169240	Contig1186
JGCCJG2051G04.b	GT981134	68169308	Contig1186
JGCCJG2056A05.b	GT981471	68169645	Contig1186
JGCCJG2059H12.b	GT981780	68169954	Contig1186
JGCCJG2065G09.b	GT982320	68170494	Contig1186
JGCCJG2004E06.b	GT976849	68165023	Contig1187
JGCCJG2019H07.b	GT978384	68166558	Contig1187
JGCCJG2008H08.b	GT977461	68165635	Contig1188
JGCCJG2009E09.b	GT977518	68165692	Contig1188
JGCCJG2019H10.b	GT978386	68166560	Contig1188
JGCCJG2018B10.b	GT978232	68166406	Contig1189
JGCCJG2020A08.b	GT978395	68166569	Contig1189
GJCCJC2009H02.b	GT970243	68158417	Contig119
GJCCJC2026D06.b	GT971932	68160106	Contig119
JGCCJG2020A12.b	GT978399	68166573	Contig1190
JGCCJG2032A09.b	GT979409	68167583	Contig1190
JGCCJG2004F12.b	GT976863	68165037	Contig1191
JGCCJG2009H02.b	GT977543	68165717	Contig1191
JGCCJG2020B07.b	GT978405	68166579	Contig1191
JGCCJG2025E03.b	GT978840	68167014	Contig1191
JGCCJG2025H08.b	GT978879	68167053	Contig1191
JGCCJG2030G03.b	GT979294	68167468	Contig1191
JGCCJG2042C06.b1	GT980370	68168544	Contig1191
JGCCJG2052D10.b	GT981190	68169364	Contig1191
JGCCJG2069A11.b	GT982498	68170672	Contig1191
GJCCJC2011F10.b	GT970651	68158825	Contig1192
GJCCJC2047C06.b	GT973145	68161319	Contig1192
GJCCJC2078G11.b	GT976497	68164671	Contig1192
JGCCJG2020C08.b	GT978418	68166592	Contig1192
JGCCJG2020D12.b	GT978430	68166604	Contig1193
JGCCJG2064D08.b	GT982140	68170314	Contig1193
JGCCJG2002H11.b	GT976961	68165135	Contig1194
JGCCJG2001C09.b	GT977244	68165418	Contig1194
JGCCJG2014D04.b	GT977937	68166111	Contig1194
JGCCJG2014E11.b	GT977954	68166128	Contig1194
JGCCJG2016C02.b	GT978098	68166272	Contig1194
JGCCJG2018A09.b	GT978220	68166394	Contig1194
JGCCJG2020E03.b	GT978433	68166607	Contig1194
JGCCJG2020G11.b	GT978461	68166635	Contig1194
JGCCJG2023B03.b	GT978662	68166836	Contig1194
JGCCJG2024D06.b	GT978759	68166933	Contig1194
JGCCJG2025A04.b	GT978796	68166970	Contig1194
JGCCJG2025E09.b	GT978846	68167020	Contig1194
JGCCJG2026B07.b	GT978900	68167074	Contig1194
JGCCJG2027F03.b	GT979026	68167200	Contig1194
JGCCJG2027H08.b	GT979052	68167226	Contig1194
JGCCJG2031E08.b	GT979362	68167536	Contig1194
JGCCJG2031H10.b	GT979398	68167572	Contig1194
JGCCJG2034D10.b	GT979610	68167784	Contig1194
JGCCJG2037C07.b1	GT980067	68168241	Contig1194
JGCCJG2040D06.b1	GT980231	68168405	Contig1194
JGCCJG2041A12.b1	GT980277	68168451	Contig1194
JGCCJG2053H12.b	GT981306	68169480	Contig1194
JGCCJG2060D12.b	GT981817	68169991	Contig1194
JGCCJG2060E07.b	GT981824	68169998	Contig1194
JGCCJG2061B06.b	GT982035	68170209	Contig1194
JGCCJG2067F10.b	GT982236	68170410	Contig1194
JGCCJG2065E04.b	GT982300	68170474	Contig1194
JGCCJG2068A03.b	GT982413	68170587	Contig1194
JGCCJG2068F12.b	GT982469	68170643	Contig1194
JGCCJG2020E07.b	GT978437	68166611	Contig1195
JGCCJG2037F01.b1	GT980092	68168266	Contig1195
JGCCJG2020F03.b	GT978445	68166619	Contig1196
JGCCJG2038H12.b1	GT979959	68168133	Contig1196
GJCCJC2015F08.b	GT970901	68159075	Contig1197
JGCCJG2020G01.b	GT978453	68166627	Contig1197
JGCCJG2006H05.b	GT977207	68165381	Contig1198
JGCCJG2020H09.b	GT978469	68166643	Contig1198
JGCCJG2021A10.b	GT978480	68166654	Contig1199
JGCCJG2043F09.b1	GT980477	68168651	Contig1199
GJCCJC1003B03.b	GT969491	68157665	Contig12
GJCCJC1013B01.b	GT969607	68157781	Contig12
GJCCJC2009H07.b	GT970248	68158422	Contig120
GJCCJC2045C03.b1	GT973231	68161405	Contig120
JGCCJG1001A07.b	GT976720	68164894	Contig1200
JGCCJG2019D03.b	GT978335	68166509	Contig1200
JGCCJG2021C06.b	GT978498	68166672	Contig1200
JGCCJG2021D01.b	GT978505	68166679	Contig1201
JGCCJG2024H05.b	GT978786	68166960	Contig1201
JGCCJG2034G05.b	GT979635	68167809	Contig1201
JGCCJG2059D05.b	GT981739	68169913	Contig1201
JGCCJG2067C07.b	GT982204	68170378	Contig1201
JGCCJG2021E06.b	GT978521	68166695	Contig1202
JGCCJG2056B01.b	GT981478	68169652	Contig1202
JGCCJG2021G09.b	GT978546	68166720	Contig1203
JGCCJG2021H08.b	GT978557	68166731	Contig1203
GJCCJC2064H12.b	GT974909	68163083	Contig1204
JGCCJG2022A02.b	GT978562	68166736	Contig1204
JGCCJG2022A08.b	GT978568	68166742	Contig1205
JGCCJG2040G03.b1	GT980253	68168427	Contig1205
JGCCJG2008A06.b	GT977389	68165563	Contig1206
JGCCJG2020G06.b	GT978458	68166632	Contig1206
JGCCJG2022B02.b	GT978573	68166747	Contig1206
JGCCJG2028B11.b	GT979076	68167250	Contig1206
JGCCJG2037E11.b1	GT980090	68168264	Contig1206
GJCCJC2070B02.b	GT975428	68163602	Contig1207
JGCCJG2002E05.b	GT976927	68165101	Contig1207
JGCCJG2015F12.b	GT978051	68166225	Contig1207
JGCCJG2019C12.b	GT978332	68166506	Contig1207
JGCCJG2022C06.b	GT978588	68166762	Contig1207
JGCCJG2025E04.b	GT978841	68167015	Contig1207
JGCCJG2026B10.b	GT978903	68167077	Contig1207
JGCCJG2026F01.b	GT978937	68167111	Contig1207
JGCCJG2027G01.b	GT979034	68167208	Contig1207
JGCCJG2033G09.b	GT979554	68167728	Contig1207
JGCCJG2035A03.b	GT979652	68167826	Contig1207
JGCCJG2035A04.b	GT979653	68167827	Contig1207
JGCCJG2048A09.b	GT980836	68169010	Contig1207
JGCCJG2059G11.b	GT981770	68169944	Contig1207
JGCCJG2063F05.b	GT981992	68170166	Contig1207
JGCCJG2066C07.b	GT982355	68170529	Contig1207
JGCCJG2009C01.b	GT977488	68165662	Contig1208
JGCCJG2019H01.b	GT978379	68166553	Contig1208
JGCCJG2022C09.b	GT978591	68166765	Contig1208
JGCCJG2027B02.b	GT978983	68167157	Contig1208
JGCCJG2028C05.b	GT979082	68167256	Contig1208
JGCCJG2033A10.b	GT979497	68167671	Contig1208
JGCCJG2036E05.b	GT979777	68167951	Contig1208
JGCCJG2036E07.b	GT979778	68167952	Contig1208
JGCCJG2040G08.b1	GT980257	68168431	Contig1208
JGCCJG2042H06.b1	GT980417	68168591	Contig1208
JGCCJG2064G02.b	GT982163	68170337	Contig1208
JGCCJG1001F08.b	GT976777	68164951	Contig1209
JGCCJG2013C12.b	GT977844	68166018	Contig1209
JGCCJG2021G06.b	GT978543	68166717	Contig1209
JGCCJG2022D03.b	GT978597	68166771	Contig1209
JGCCJG2026G05.b	GT978952	68167126	Contig1209
JGCCJG2033B07.b	GT979502	68167676	Contig1209
JGCCJG2057G11.b	GT981619	68169793	Contig1209
JGCCJG2064G04.b	GT982165	68170339	Contig1209
GJCCJC2009H09.b	GT970250	68158424	Contig121
GJCCJC2014G09.b	GT970831	68159005	Contig121
GJCCJC2029B10.b	GT972149	68160323	Contig121
GJCCJC2049B05.b	GT973497	68161671	Contig121
GJCCJC2051B02.b	GT973667	68161841	Contig121
GJCCJC2062B02.b1	GT975682	68163856	Contig121
GJCCJC2062B03.b1	GT975683	68163857	Contig121
GJCCJC2071C06.b	GT975947	68164121	Contig121
GJCCJC2070H11.b	GT975503	68163677	Contig1210
JGCCJG2006F10.b	GT977188	68165362	Contig1210
JGCCJG2007D10.b	GT977342	68165516	Contig1210
JGCCJG2022D08.b	GT978601	68166775	Contig1210
JGCCJG2005G10.b	GT977115	68165289	Contig1211
JGCCJG2022E07.b	GT978610	68166784	Contig1211
JGCCJG2042G03.b1	GT980406	68168580	Contig1211
GJCCJC2039A10.b	GT972664	68160838	Contig1212
JGCCJG2022E09.b	GT978612	68166786	Contig1212
JGCCJG2005A05.b	GT977048	68165222	Contig1213
JGCCJG2022H10.b	GT978646	68166820	Contig1213
JGCCJG2023A11.b	GT978658	68166832	Contig1214
JGCCJG2031E10.b	GT979364	68167538	Contig1214
JGCCJG2023B01.b	GT978660	68166834	Contig1215
JGCCJG2057D02.b	GT981586	68169760	Contig1215
GJCCJC2037C10.b	GT972517	68160691	Contig1216
JGCCJG2023B04.b	GT978663	68166837	Contig1216
JGCCJG2013A10.b	GT977821	68165995	Contig1217
JGCCJG2023D05.b	GT978686	68166860	Contig1217
JGCCJG2046D10.b1	GT980697	68168871	Contig1217
JGCCJG2049F03.b	GT980968	68169142	Contig1217
JGCCJG2062A12.b	GT981868	68170042	Contig1217
JGCCJG2063G04.b	GT982001	68170175	Contig1217
JGCCJG2023D08.b	GT978689	68166863	Contig1218
JGCCJG2030B12.b	GT979247	68167421	Contig1218
JGCCJG2023E02.b	GT978694	68166868	Contig1219
JGCCJG2024E07.b	GT978765	68166939	Contig1219
GJCCJC2006A05.b	GT970257	68158431	Contig122
GJCCJC2069G01.b1	GT975392	68163566	Contig122
JGCCJG2013E12.b	GT977866	68166040	Contig1220
JGCCJG2023E07.b	GT978699	68166873	Contig1220
JGCCJG2026G03.b	GT978950	68167124	Contig1220
JGCCJG2065C05.b	GT982282	68170456	Contig1220
JGCCJG2069C05.b	GT982510	68170684	Contig1220
JGCCJG2070F12.b	GT982621	68170795	Contig1220
JGCCJG2023E09.b	GT978701	68166875	Contig1221
JGCCJG2044H08.b1	GT980574	68168748	Contig1221
GJCCJC2074H02.b	GT976247	68164421	Contig1222
JGCCJG2023F01.b	GT978705	68166879	Contig1222
JGCCJG2023F10.b	GT978712	68166886	Contig1223
JGCCJG2035C09.b1	GT979990	68168164	Contig1223
JGCCJG2012E03.b	GT977770	68165944	Contig1224
JGCCJG2023G05.b	GT978719	68166893	Contig1224
JGCCJG2064A01.b	GT982103	68170277	Contig1224
JGCCJG2023H06.b	GT978732	68166906	Contig1225
JGCCJG2061G06.b	GT982088	68170262	Contig1225
GJCCJC2006H06.b	GT970325	68158499	Contig1226
GJCCJC2017G02.b	GT971176	68159350	Contig1226
JGCCJG2023H11.b	GT978737	68166911	Contig1226
GJCCJC2056B06.b	GT974023	68162197	Contig1227
JGCCJG2024B07.b	GT978746	68166920	Contig1227
JGCCJG2044E07.b1	GT980544	68168718	Contig1227
GJCCJC2052A04.b	GT973745	68161919	Contig1228
JGCCJG2007E10.b	GT977353	68165527	Contig1228
JGCCJG2009F04.b	GT977525	68165699	Contig1228
JGCCJG2018F07.b	GT978270	68166444	Contig1228
JGCCJG2024B10.b	GT978748	68166922	Contig1228
JGCCJG2026H05.b	GT978963	68167137	Contig1228
JGCCJG2027C08.b	GT978999	68167173	Contig1228
JGCCJG2028B01.b	GT979068	68167242	Contig1228
JGCCJG2044E09.b1	GT980546	68168720	Contig1228
JGCCJG2047E04.b	GT980791	68168965	Contig1228
JGCCJG2052F02.b	GT981200	68169374	Contig1228
JGCCJG2053C10.b	GT981254	68169428	Contig1228
JGCCJG2057D03.b	GT981587	68169761	Contig1228
JGCCJG2024C07.b	GT978753	68166927	Contig1229
JGCCJG2047D04.b	GT980779	68168953	Contig1229
GJCCJC2006A08.b	GT970260	68158434	Contig123
GJCCJC2051A04.b	GT973659	68161833	Contig123
JGCCJG2020E08.b	GT978438	68166612	Contig1230
JGCCJG2024C10.b	GT978756	68166930	Contig1230
JGCCJG2024H06.b	GT978787	68166961	Contig1231
JGCCJG2039F10.b1	GT980176	68168350	Contig1231
JGCCJG2039F11.b1	GT980177	68168351	Contig1231
JGCCJG2025A03.b	GT978795	68166969	Contig1232
JGCCJG2061B01.b	GT982031	68170205	Contig1232
JGCCJG2025B10.b	GT978813	68166987	Contig1233
JGCCJG2055A06.b	GT981387	68169561	Contig1233
JGCCJG1001A12.b	GT976725	68164899	Contig1234
JGCCJG2025B12.b	GT978815	68166989	Contig1234
JGCCJG2025C10.b	GT978825	68166999	Contig1235
JGCCJG2037H09.b1	GT980117	68168291	Contig1235
GJCCJC1014C02.b	GT969867	68158041	Contig1236
GJCCJC2014H03.b	GT970836	68159010	Contig1236
GJCCJC2070B04.b	GT975430	68163604	Contig1236
GJCCJC2061G07.b2	GT975567	68163741	Contig1236
GJCCJC2061G08.b2	GT975568	68163742	Contig1236
GJCCJC2078D08.b	GT976461	68164635	Contig1236
JGCCJG2015E04.b	GT978032	68166206	Contig1236
JGCCJG2026B04.b	GT978898	68167072	Contig1236
JGCCJG2027B10.b	GT978989	68167163	Contig1236
JGCCJG2026C05.b	GT978910	68167084	Contig1237
JGCCJG2050E09.b	GT981038	68169212	Contig1237
JGCCJG2003C11.b	GT976989	68165163	Contig1238
JGCCJG2001H07.b	GT977296	68165470	Contig1238
JGCCJG2025G08.b	GT978867	68167041	Contig1238
JGCCJG2026C11.b	GT978915	68167089	Contig1238
JGCCJG2047C02.b	GT980768	68168942	Contig1238
JGCCJG2055H08.b	GT981463	68169637	Contig1238
JGCCJG2059E05.b	GT981748	68169922	Contig1238
JGCCJG2065A09.b	GT982266	68170440	Contig1238
JGCCJG2002D05.b	GT976917	68165091	Contig1239
JGCCJG2026D02.b	GT978918	68167092	Contig1239
JGCCJG2029F12.b	GT979205	68167379	Contig1239
JGCCJG2038C04.b1	GT979905	68168079	Contig1239
JGCCJG2063F10.b	GT981995	68170169	Contig1239
GJCCJC2006B02.b	GT970263	68158437	Contig124
JGCCJG2006D03.b	GT977159	68165333	Contig124
GJCCJC2016E03.b	GT970973	68159147	Contig1240
GJCCJC2069E06.b	GT975285	68163459	Contig1240
JGCCJG2026E01.b	GT978928	68167102	Contig1240
JGCCJG2007B12.b	GT977323	68165497	Contig1241
JGCCJG2026F02.b	GT978938	68167112	Contig1241
JGCCJG2036A08.b1	GT979814	68167988	Contig1241
JGCCJG2036A09.b1	GT979815	68167989	Contig1241
JGCCJG2055D07.b	GT981420	68169594	Contig1241
JGCCJG2003B08.b	GT976977	68165151	Contig1242
JGCCJG2001F12.b	GT977280	68165454	Contig1242
JGCCJG2007F10.b	GT977361	68165535	Contig1242
JGCCJG2016D08.b	GT978113	68166287	Contig1242
JGCCJG2017G05.b1	GT978197	68166371	Contig1242
JGCCJG2019B10.b	GT978318	68166492	Contig1242
JGCCJG2020D02.b	GT978424	68166598	Contig1242
JGCCJG2020D10.b	GT978428	68166602	Contig1242
JGCCJG2025D04.b	GT978830	68167004	Contig1242
JGCCJG2026G12.b	GT978958	68167132	Contig1242
JGCCJG2030B08.b	GT979243	68167417	Contig1242
JGCCJG2036B06.b1	GT979824	68167998	Contig1242
JGCCJG2036B10.b1	GT979828	68168002	Contig1242
JGCCJG2036B11.b1	GT979829	68168003	Contig1242
JGCCJG2041H12.b1	GT980346	68168520	Contig1242
JGCCJG2047B08.b	GT980762	68168936	Contig1242
JGCCJG2048F11.b	GT980891	68169065	Contig1242
JGCCJG2050H06.b	GT981064	68169238	Contig1242
JGCCJG2052C11.b	GT981180	68169354	Contig1242
JGCCJG2058G06.b	GT981691	68169865	Contig1242
JGCCJG2060C07.b	GT981804	68169978	Contig1242
JGCCJG2064C08.b	GT982129	68170303	Contig1242
JGCCJG2065G12.b	GT982323	68170497	Contig1242
GJCCJC2005B08.b	GT970097	68158271	Contig1243
JGCCJG2026H08.b	GT978966	68167140	Contig1243
GJCCJC2018D06.b	GT971237	68159411	Contig1244
GJCCJC2019A02.b	GT971290	68159464	Contig1244
JGCCJG2026H09.b	GT978967	68167141	Contig1244
JGCCJG2027A07.b	GT978976	68167150	Contig1245
JGCCJG2054G10.b	GT981370	68169544	Contig1245
JGCCJG2062E04.b	GT981903	68170077	Contig1245
JGCCJG2027B03.b	GT978984	68167158	Contig1246
JGCCJG2037A05.b1	GT980046	68168220	Contig1246
GJCCJC2070B07.b	GT975433	68163607	Contig1247
JGCCJG2026H03.b	GT978961	68167135	Contig1247
JGCCJG2027C03.b	GT978994	68167168	Contig1247
JGCCJG2058C02.b	GT981651	68169825	Contig1247
JGCCJG2027C06.b	GT978997	68167171	Contig1248
JGCCJG2039A11.b1	GT980128	68168302	Contig1248
JGCCJG2001E04.b	GT977261	68165435	Contig1249
JGCCJG2027C12.b	GT979003	68167177	Contig1249
JGCCJG2049G01.b	GT980977	68169151	Contig1249
JGCCJG2061E12.b	GT982074	68170248	Contig1249
GJCCJC2006B12.b	GT970273	68158447	Contig125
GJCCJC2031C04.b1	GT971042	68159216	Contig125
JGCCJG2018A12.b	GT978223	68166397	Contig125
JGCCJG2028F05.b	GT979115	68167289	Contig125
JGCCJG2044D12.b1	GT980538	68168712	Contig125
JGCCJG2023D04.b	GT978685	68166859	Contig1250
JGCCJG2027F01.b	GT979024	68167198	Contig1250
JGCCJG2011H12.b	GT977724	68165898	Contig1251
JGCCJG2012D01.b	GT977757	68165931	Contig1251
JGCCJG2027F11.b	GT979032	68167206	Contig1251
JGCCJG2016A12.b	GT978086	68166260	Contig1252
JGCCJG2027G02.b	GT979035	68167209	Contig1252
JGCCJG2051B12.b	GT981092	68169266	Contig1252
JGCCJG2070D07.b	GT982597	68170771	Contig1252
GJCCJC2034D11.b	GT972444	68160618	Contig1253
JGCCJG2028B04.b	GT979070	68167244	Contig1253
JGCCJG2028B05.b	GT979071	68167245	Contig1254
JGCCJG2066E08.b	GT982378	68170552	Contig1254
JGCCJG2005G06.b	GT977111	68165285	Contig1255
JGCCJG2017D11.b1	GT978182	68166356	Contig1255
JGCCJG2022D06.b	GT978600	68166774	Contig1255
JGCCJG2023A12.b	GT978659	68166833	Contig1255
JGCCJG2028B08.b	GT979073	68167247	Contig1255
JGCCJG2029A03.b	GT979145	68167319	Contig1255
JGCCJG2068D12.b	GT982451	68170625	Contig1255
JGCCJG2028G04.b	GT979125	68167299	Contig1256
JGCCJG2069D12.b	GT982525	68170699	Contig1256
GJCCJC2016A08.b	GT970934	68159108	Contig1257
GJCCJC2017B07.b	GT971122	68159296	Contig1257
GJCCJC2041C12.b1	GT973101	68161275	Contig1257
GJCCJC2062G09.b1	GT975742	68163916	Contig1257
JGCCJG2014A01.b	GT977899	68166073	Contig1257
JGCCJG2028G07.b	GT979127	68167301	Contig1257
JGCCJG2049B01.b	GT980924	68169098	Contig1257
JGCCJG2055C07.b	GT981409	68169583	Contig1257
JGCCJG2007F11.b	GT977362	68165536	Contig1258
JGCCJG2028H06.b	GT979136	68167310	Contig1258
JGCCJG2008E10.b	GT977433	68165607	Contig1259
JGCCJG2010F03.b	GT977610	68165784	Contig1259
JGCCJG2012E10.b	GT977777	68165951	Contig1259
JGCCJG2013G07.b	GT977883	68166057	Contig1259
JGCCJG2014A03.b	GT977901	68166075	Contig1259
JGCCJG2016D12.b	GT978116	68166290	Contig1259
JGCCJG2021A07.b	GT978477	68166651	Contig1259
JGCCJG2023H09.b	GT978735	68166909	Contig1259
JGCCJG2028C10.b	GT979087	68167261	Contig1259
JGCCJG2028H09.b	GT979139	68167313	Contig1259
JGCCJG2031G08.b	GT979384	68167558	Contig1259
JGCCJG2036B04.b	GT979748	68167922	Contig1259
JGCCJG2036B05.b	GT979749	68167923	Contig1259
JGCCJG2036G01.b1	GT979867	68168041	Contig1259
JGCCJG2041E09.b1	GT980313	68168487	Contig1259
JGCCJG2042F10.b1	GT980403	68168577	Contig1259
JGCCJG2045A11.b1	GT980584	68168758	Contig1259
JGCCJG2046E08.b1	GT980706	68168880	Contig1259
JGCCJG2048F01.b	GT980883	68169057	Contig1259
JGCCJG2051H04.b	GT981145	68169319	Contig1259
JGCCJG2060F05.b	GT981832	68170006	Contig1259
JGCCJG2063F03.b	GT981991	68170165	Contig1259
JGCCJG2061B08.b	GT982037	68170211	Contig1259
JGCCJG2064D01.b	GT982133	68170307	Contig1259
JGCCJG2067H06.b	GT982254	68170428	Contig1259
GJCCJC2006C12.b	GT970280	68158454	Contig126
GJCCJC2015E10.b	GT970892	68159066	Contig126
GJCCJC2063B11.b	GT974767	68162941	Contig126
GJCCJC2063B12.b	GT974768	68162942	Contig126
GJCCJC2073F10.b	GT976150	68164324	Contig126
JGCCJG2029A01.b	GT979143	68167317	Contig1260
JGCCJG2036H07.b	GT979803	68167977	Contig1260
JGCCJG2036H08.b	GT979804	68167978	Contig1260
JGCCJG2055G02.b	GT981445	68169619	Contig1260
GJCCJC2031C08.b1	GT971046	68159220	Contig1261
GJCCJC2028H05.b	GT972123	68160297	Contig1261
GJCCJC2078D09.b	GT976462	68164636	Contig1261
JGCCJG2029A11.b	GT979152	68167326	Contig1261
JGCCJG2016F06.b	GT978132	68166306	Contig1262
JGCCJG2029B07.b	GT979159	68167333	Contig1262
JGCCJG2046H04.b1	GT980735	68168909	Contig1262
JGCCJG2066B02.b	GT982341	68170515	Contig1262
JGCCJG2005E06.b	GT977092	68165266	Contig1263
JGCCJG2029B08.b	GT979160	68167334	Contig1263
JGCCJG2053H06.b	GT981301	68169475	Contig1263
JGCCJG2005B04.b	GT977059	68165233	Contig1264
JGCCJG2029B12.b	GT979163	68167337	Contig1264
JGCCJG2029C08.b	GT979171	68167345	Contig1265
JGCCJG2036B06.b	GT979750	68167924	Contig1265
JGCCJG2036B07.b	GT979751	68167925	Contig1265
JGCCJG2069E12.b	GT982535	68170709	Contig1265
JGCCJG2006H01.b	GT977203	68165377	Contig1266
JGCCJG2016B12.b	GT978096	68166270	Contig1266
JGCCJG2029C10.b	GT979173	68167347	Contig1266
JGCCJG2029D05.b	GT979180	68167354	Contig1267
JGCCJG2035B07.b1	GT979978	68168152	Contig1267
JGCCJG2029D10.b	GT979184	68167358	Contig1268
JGCCJG2063H07.b	GT982015	68170189	Contig1268
JGCCJG2013B09.b	GT977830	68166004	Contig1269
JGCCJG2029F03.b	GT979199	68167373	Contig1269
JGCCJG2031H04.b	GT979392	68167566	Contig1269
JGCCJG2049F10.b	GT980974	68169148	Contig1269
JGCCJG2051E03.b	GT981114	68169288	Contig1269
JGCCJG2061D05.b	GT982056	68170230	Contig1269
JGCCJG2069H05.b	GT982555	68170729	Contig1269
GJCCJC2006D01.b	GT970281	68158455	Contig127
JGCCJG2018B02.b	GT978225	68166399	Contig127
JGCCJG2041C09.b1	GT980294	68168468	Contig127
GJCCJC2061E04.b1	GT974580	68162754	Contig1270
GJCCJC2071G10.b	GT975992	68164166	Contig1270
JGCCJG2029G07.b	GT979211	68167385	Contig1270
JGCCJG2032F02.b	GT979456	68167630	Contig1270
JGCCJG2001C05.b	GT977240	68165414	Contig1271
JGCCJG2030A08.b	GT979232	68167406	Contig1271
GJCCJC2073C10.b	GT976118	68164292	Contig1272
JGCCJG2021A12.b	GT978481	68166655	Contig1272
JGCCJG2030A10.b	GT979234	68167408	Contig1272
JGCCJG2010H09.b	GT977639	68165813	Contig1273
JGCCJG2016A01.b	GT978076	68166250	Contig1273
JGCCJG2018B09.b	GT978231	68166405	Contig1273
JGCCJG2030B01.b	GT979237	68167411	Contig1273
JGCCJG2037A12.b1	GT980052	68168226	Contig1273
JGCCJG2048F03.b	GT980885	68169059	Contig1273
JGCCJG2060B03.b	GT981791	68169965	Contig1273
JGCCJG2064D06.b	GT982138	68170312	Contig1273
JGCCJG2067F01.b	GT982229	68170403	Contig1273
JGCCJG2009G10.b	GT977539	68165713	Contig1274
JGCCJG2030C05.b	GT979252	68167426	Contig1274
JGCCJG2030C07.b	GT979254	68167428	Contig1275
JGCCJG2050F06.b	GT981044	68169218	Contig1275
JGCCJG2030D02.b	GT979260	68167434	Contig1276
JGCCJG2032E02.b	GT979445	68167619	Contig1276
JGCCJG2030E10.b	GT979278	68167452	Contig1277
JGCCJG2046E03.b1	GT980701	68168875	Contig1277
JGCCJG2002G11.b	GT976951	68165125	Contig1278
JGCCJG2006H02.b	GT977204	68165378	Contig1278
JGCCJG2009G01.b	GT977532	68165706	Contig1278
JGCCJG2009H07.b	GT977547	68165721	Contig1278
JGCCJG2010E12.b	GT977607	68165781	Contig1278
JGCCJG2026D03.b	GT978919	68167093	Contig1278
JGCCJG2028B10.b	GT979075	68167249	Contig1278
JGCCJG2029F09.b	GT979202	68167376	Contig1278
JGCCJG2030F05.b	GT979284	68167458	Contig1278
JGCCJG2031B09.b	GT979330	68167504	Contig1278
JGCCJG2031F02.b	GT979368	68167542	Contig1278
JGCCJG2034A09.b	GT979577	68167751	Contig1278
JGCCJG2035E02.b1	GT980003	68168177	Contig1278
JGCCJG2043F05.b1	GT980473	68168647	Contig1278
JGCCJG2053B09.b	GT981244	68169418	Contig1278
JGCCJG2056C02.b	GT981491	68169665	Contig1278
JGCCJG2057H01.b	GT981621	68169795	Contig1278
JGCCJG2065B11.b	GT982278	68170452	Contig1278
JGCCJG2065E08.b	GT982304	68170478	Contig1278
JGCCJG2068G05.b	GT982472	68170646	Contig1278
JGCCJG2030F07.b	GT979286	68167460	Contig1279
JGCCJG2030G07.b	GT979298	68167472	Contig1279
GJCCJC2001H07.b	GT969752	68157926	Contig128
GJCCJC2006D07.b	GT970287	68158461	Contig128
GJCCJC2017G01.b	GT971175	68159349	Contig128
GJCCJC2025B09.b	GT971830	68160004	Contig128
GJCCJC2026F11.b	GT971957	68160131	Contig128
GJCCJC2044A09.b	GT973014	68161188	Contig128
GJCCJC2030A08.b1	GT975847	68164021	Contig128
GJCCJC2074C06.b	GT976199	68164373	Contig128
GJCCJC2074H06.b	GT976251	68164425	Contig128
GJCCJC2078B11.b	GT976443	68164617	Contig128
JGCCJG2002B09.b	GT976901	68165075	Contig128
JGCCJG2009A12.b	GT977476	68165650	Contig128
JGCCJG2011G10.b	GT977711	68165885	Contig128
JGCCJG2013D11.b	GT977853	68166027	Contig128
JGCCJG2019E07.b	GT978350	68166524	Contig128
JGCCJG2024D07.b	GT978760	68166934	Contig128
JGCCJG2026A06.b	GT978888	68167062	Contig128
JGCCJG2029B04.b	GT979157	68167331	Contig128
JGCCJG2029E10.b	GT979194	68167368	Contig128
JGCCJG2043G07.b1	GT980483	68168657	Contig128
JGCCJG2044A12.b1	GT980508	68168682	Contig128
JGCCJG2060F01.b	GT981830	68170004	Contig128
JGCCJG2065G07.b	GT982318	68170492	Contig128
JGCCJG2065H12.b	GT982330	68170504	Contig128
JGCCJG2069D10.b	GT982524	68170698	Contig128
JGCCJG2030F10.b	GT979289	68167463	Contig1280
JGCCJG2054H08.b	GT981379	68169553	Contig1280
JGCCJG2055A05.b	GT981386	68169560	Contig1280
GJCCJC2023C01.b	GT971675	68159849	Contig1281
JGCCJG2030H03.b	GT979305	68167479	Contig1281
JGCCJG2030H12.b	GT979314	68167488	Contig1282
JGCCJG2041C02.b1	GT980288	68168462	Contig1282
JGCCJG2046C03.b1	GT980679	68168853	Contig1282
JGCCJG2059F01.b	GT981754	68169928	Contig1282
JGCCJG2060H09.b	GT981855	68170029	Contig1282
JGCCJG2021H04.b	GT978553	68166727	Contig1283
JGCCJG2031A04.b	GT979316	68167490	Contig1283
JGCCJG2012G08.b	GT977796	68165970	Contig1284
JGCCJG2031A05.b	GT979317	68167491	Contig1284
JGCCJG2047C11.b	GT980776	68168950	Contig1284
JGCCJG2019B04.b	GT978313	68166487	Contig1285
JGCCJG2029F06.b	GT979200	68167374	Contig1285
JGCCJG2031C05.b	GT979337	68167511	Contig1285
JGCCJG2031D07.b	GT979350	68167524	Contig1286
JGCCJG2048C06.b	GT980853	68169027	Contig1286
JGCCJG2031D12.b	GT979354	68167528	Contig1287
JGCCJG2032A01.b	GT979401	68167575	Contig1287
JGCCJG2031E05.b	GT979359	68167533	Contig1288
JGCCJG2042G05.b1	GT980407	68168581	Contig1288
JGCCJG2031F03.b	GT979369	68167543	Contig1289
JGCCJG2059D02.b	GT981738	68169912	Contig1289
GJCCJC1014F12.b	GT969900	68158074	Contig129
GJCCJC2006D08.b	GT970288	68158462	Contig129
GJCCJC2010C03.b	GT970529	68158703	Contig129
GJCCJC2046C08.b1	GT973327	68161501	Contig129
JGCCJG2031F04.b	GT979370	68167544	Contig1290
JGCCJG2050D05.b	GT981026	68169200	Contig1290
GJCCJC2029D01.b	GT972164	68160338	Contig1291
GJCCJC2070G02.b	GT975484	68163658	Contig1291
GJCCJC2062G02.b1	GT975735	68163909	Contig1291
JGCCJG2031F08.b	GT979373	68167547	Contig1291
GJCCJC2011G07.b	GT970657	68158831	Contig1292
GJCCJC2032F12.b	GT972290	68160464	Contig1292
GJCCJC2037B09.b	GT972506	68160680	Contig1292
GJCCJC2043G08.b	GT972991	68161165	Contig1292
GJCCJC2055F06.b	GT973988	68162162	Contig1292
GJCCJC2061C07.b2	GT975529	68163703	Contig1292
GJCCJC2061C09.b2	GT975530	68163704	Contig1292
GJCCJC2074E06.b	GT976219	68164393	Contig1292
GJCCJC2076F01.b	GT976308	68164482	Contig1292
JGCCJG2031G07.b	GT979383	68167557	Contig1292
GJCCJC2066H02.b	GT975064	68163238	Contig1293
GJCCJC2069D11.b	GT975278	68163452	Contig1293
JGCCJG2032B04.b	GT979415	68167589	Contig1293
JGCCJG2002D10.b	GT976921	68165095	Contig1294
JGCCJG2008D12.b	GT977424	68165598	Contig1294
JGCCJG2032B05.b	GT979416	68167590	Contig1294
JGCCJG2035B03.b	GT979664	68167838	Contig1294
JGCCJG2035B04.b	GT979665	68167839	Contig1294
JGCCJG2039E03.b1	GT980163	68168337	Contig1294
JGCCJG2051D03.b	GT981103	68169277	Contig1294
JGCCJG2051F06.b	GT981126	68169300	Contig1294
JGCCJG2057F12.b	GT981611	68169785	Contig1294
JGCCJG2057H12.b	GT981629	68169803	Contig1294
JGCCJG2032B10.b	GT979419	68167593	Contig1295
JGCCJG2058A07.b	GT981634	68169808	Contig1295
JGCCJG2006H07.b	GT977209	68165383	Contig1296
JGCCJG2032C05.b	GT979425	68167599	Contig1296
JGCCJG2068A12.b	GT982422	68170596	Contig1296
JGCCJG2013G05.b	GT977881	68166055	Contig1297
JGCCJG2018G10.b	GT978284	68166458	Contig1297
JGCCJG2032E10.b	GT979452	68167626	Contig1297
JGCCJG1001B03.b	GT976728	68164902	Contig1298
JGCCJG2026D11.b	GT978926	68167100	Contig1298
JGCCJG2032E12.b	GT979454	68167628	Contig1298
JGCCJG2032H10.b	GT979487	68167661	Contig1298
JGCCJG2042D09.b1	GT980383	68168557	Contig1298
GJCCJC1004C04.b	GT969558	68157732	Contig1299
JGCCJG2032F11.b	GT979465	68167639	Contig1299
GJCCJC1003C04.b	GT969497	68157671	Contig13
GJCCJC2055A04.b	GT973936	68162110	Contig13
GJCCJC2006D10.b	GT970290	68158464	Contig130
GJCCJC2067H06.b	GT975154	68163328	Contig130
JGCCJG2032G03.b	GT979469	68167643	Contig1300
JGCCJG2035E09.b1	GT980009	68168183	Contig1300
JGCCJG2068D09.b	GT982449	68170623	Contig1300
JGCCJG2003G05.b	GT977026	68165200	Contig1301
JGCCJG2008G11.b	GT977453	68165627	Contig1301
JGCCJG2021G03.b	GT978540	68166714	Contig1301
JGCCJG2022H03.b	GT978639	68166813	Contig1301
JGCCJG2032H06.b	GT979483	68167657	Contig1301
JGCCJG2041C04.b1	GT980289	68168463	Contig1301
JGCCJG2044C10.b1	GT980526	68168700	Contig1301
JGCCJG2050G11.b	GT981057	68169231	Contig1301
JGCCJG2061E09.b	GT982071	68170245	Contig1301
JGCCJG2025B07.b	GT978810	68166984	Contig1302
JGCCJG2029C01.b	GT979164	68167338	Contig1302
JGCCJG2032H09.b	GT979486	68167660	Contig1302
JGCCJG2003A09.b	GT976968	68165142	Contig1303
JGCCJG2014F07.b	GT977961	68166135	Contig1303
JGCCJG2018E07.b	GT978260	68166434	Contig1303
JGCCJG2019C03.b	GT978323	68166497	Contig1303
JGCCJG2025A06.b	GT978798	68166972	Contig1303
JGCCJG2028A01.b	GT979057	68167231	Contig1303
JGCCJG2033A06.b	GT979494	68167668	Contig1303
JGCCJG2034E05.b	GT979617	68167791	Contig1303
JGCCJG2038D09.b1	GT979919	68168093	Contig1303
JGCCJG2039D08.b1	GT980157	68168331	Contig1303
JGCCJG2043A05.b1	GT980425	68168599	Contig1303
JGCCJG2048H06.b	GT980908	68169082	Contig1303
GJCCJC2056B02.b	GT974020	68162194	Contig1304
JGCCJG2033B05.b	GT979501	68167675	Contig1304
JGCCJG2033C02.b	GT979509	68167683	Contig1305
JGCCJG2048G09.b	GT980900	68169074	Contig1305
JGCCJG2034B03.b	GT979582	68167756	Contig1306
JGCCJG2034C08.b	GT979597	68167771	Contig1306
JGCCJG2039G12.b1	GT980184	68168358	Contig1306
JGCCJG2069C11.b	GT982515	68170689	Contig1306
JGCCJG2034B07.b	GT979585	68167759	Contig1307
JGCCJG2034B08.b	GT979586	68167760	Contig1307
JGCCJG2040E05.b1	GT980238	68168412	Contig1307
JGCCJG2049H10.b	GT980996	68169170	Contig1307
JGCCJG2052B07.b	GT981166	68169340	Contig1307
JGCCJG2053D05.b	GT981260	68169434	Contig1307
JGCCJG2034C06.b	GT979595	68167769	Contig1308
JGCCJG2035H11.b	GT979735	68167909	Contig1308
JGCCJG2035H12.b	GT979736	68167910	Contig1308
JGCCJG2034D02.b	GT979603	68167777	Contig1309
JGCCJG2036G04.b1	GT979870	68168044	Contig1309
JGCCJG2036G05.b1	GT979871	68168045	Contig1309
GJCCJC2006D11.b	GT970291	68158465	Contig131
GJCCJC2048G06.b1	GT973464	68161638	Contig131
JGCCJG2028H08.b	GT979138	68167312	Contig1310
JGCCJG2034G11.b	GT979640	68167814	Contig1310
JGCCJG2054H01.b	GT981373	68169547	Contig1310
JGCCJG2055D01.b	GT981414	68169588	Contig1310
JGCCJG2058H09.b	GT981703	68169877	Contig1310
JGCCJG2035A07.b	GT979656	68167830	Contig1311
JGCCJG2035A08.b	GT979657	68167831	Contig1311
JGCCJG2035B01.b	GT979662	68167836	Contig1312
JGCCJG2035B02.b	GT979663	68167837	Contig1312
JGCCJG2035B09.b	GT979668	68167842	Contig1313
JGCCJG2035B10.b	GT979669	68167843	Contig1313
JGCCJG2035C05.b	GT979676	68167850	Contig1314
JGCCJG2035C07.b	GT979677	68167851	Contig1314
JGCCJG2036F11.b	GT979786	68167960	Contig1314
JGCCJG2036F12.b	GT979787	68167961	Contig1314
JGCCJG2035C08.b	GT979678	68167852	Contig1315
JGCCJG2035C09.b	GT979679	68167853	Contig1315
JGCCJG2035C11.b	GT979680	68167854	Contig1316
JGCCJG2035C12.b	GT979681	68167855	Contig1316
GJCCJC2022A05.b	GT971568	68159742	Contig1317
GJCCJC2069A11.b	GT975246	68163420	Contig1317
JGCCJG2029E11.b	GT979195	68167369	Contig1317
JGCCJG2035D01.b	GT979682	68167856	Contig1317
JGCCJG2035D02.b	GT979683	68167857	Contig1317
JGCCJG2035D06.b	GT979687	68167861	Contig1318
JGCCJG2035D07.b	GT979688	68167862	Contig1318
JGCCJG2035D08.b	GT979689	68167863	Contig1319
JGCCJG2035D10.b	GT979690	68167864	Contig1319
GJCCJC2006F03.b	GT970303	68158477	Contig132
GJCCJC2038A02.b1	GT972577	68160751	Contig132
JGCCJG2035F12.b1	GT980021	68168195	Contig132
JGCCJG2035D11.b	GT979691	68167865	Contig1320
JGCCJG2035D12.b	GT979692	68167866	Contig1320
GJCCJC2057F06.b	GT974128	68162302	Contig1321
JGCCJG2035E07.b	GT979699	68167873	Contig1321
JGCCJG2035E08.b	GT979700	68167874	Contig1321
JGCCJG2035E09.b	GT979701	68167875	Contig1322
JGCCJG2035E10.b	GT979702	68167876	Contig1322
JGCCJG2035F07.b	GT979709	68167883	Contig1323
JGCCJG2035F08.b	GT979710	68167884	Contig1323
JGCCJG2003D10.b	GT976999	68165173	Contig1324
JGCCJG2008A03.b	GT977386	68165560	Contig1324
JGCCJG2016A08.b	GT978082	68166256	Contig1324
JGCCJG2035G02.b	GT979716	68167890	Contig1324
JGCCJG2035G03.b	GT979717	68167891	Contig1324
JGCCJG2010E09.b	GT977604	68165778	Contig1325
JGCCJG2035G08.b	GT979722	68167896	Contig1325
JGCCJG2035G09.b	GT979723	68167897	Contig1325
JGCCJG2051F08.b	GT981128	68169302	Contig1325
JGCCJG2035G10.b	GT979724	68167898	Contig1326
JGCCJG2035G11.b	GT979725	68167899	Contig1326
JGCCJG2035H03.b	GT979728	68167902	Contig1327
JGCCJG2035H04.b	GT979729	68167903	Contig1327
JGCCJG2050C11.b	GT981021	68169195	Contig1327
JGCCJG2027E02.b	GT979014	68167188	Contig1328
JGCCJG2030H09.b	GT979311	68167485	Contig1328
JGCCJG2035H05.b	GT979730	68167904	Contig1328
JGCCJG2035H06.b	GT979731	68167905	Contig1328
JGCCJG2042D10.b1	GT980384	68168558	Contig1328
JGCCJG2035H09.b	GT979733	68167907	Contig1329
JGCCJG2035H10.b	GT979734	68167908	Contig1329
GJCCJC2006F06.b	GT970306	68158480	Contig133
GJCCJC2039F04.b	GT972713	68160887	Contig133
GJCCJC2050D10.b	GT973609	68161783	Contig133
GJCCJC2160B09.b	GT975773	68163947	Contig133
JGCCJG2036A07.b	GT979739	68167913	Contig1330
JGCCJG2036A08.b	GT979740	68167914	Contig1330
JGCCJG2036B02.b	GT979746	68167920	Contig1331
JGCCJG2036B03.b	GT979747	68167921	Contig1331
JGCCJG2036B08.b	GT979752	68167926	Contig1332
JGCCJG2036B10.b	GT979753	68167927	Contig1332
JGCCJG2036B11.b	GT979754	68167928	Contig1333
JGCCJG2036C01.b	GT979755	68167929	Contig1333
JGCCJG2009E05.b	GT977514	68165688	Contig1334
JGCCJG2016G12.b	GT978147	68166321	Contig1334
JGCCJG2018F10.b	GT978273	68166447	Contig1334
JGCCJG2020G02.b	GT978454	68166628	Contig1334
JGCCJG2023G11.b	GT978725	68166899	Contig1334
JGCCJG2036C02.b	GT979756	68167930	Contig1334
JGCCJG2036C05.b	GT979757	68167931	Contig1334
JGCCJG2037G11.b1	GT980109	68168283	Contig1334
JGCCJG2045A08.b1	GT980582	68168756	Contig1334
JGCCJG2049A06.b	GT980918	68169092	Contig1334
JGCCJG2049E10.b	GT980964	68169138	Contig1334
JGCCJG2052G07.b	GT981213	68169387	Contig1334
JGCCJG2053C08.b	GT981252	68169426	Contig1334
JGCCJG2054D10.b	GT981344	68169518	Contig1334
JGCCJG2056A04.b	GT981470	68169644	Contig1334
JGCCJG2068D10.b	GT982450	68170624	Contig1334
JGCCJG2036C10.b	GT979761	68167935	Contig1335
JGCCJG2036C11.b	GT979762	68167936	Contig1335
GJCCJC2040H05.b	GT972816	68160990	Contig1336
JGCCJG2036D05.b	GT979767	68167941	Contig1336
JGCCJG2036D06.b	GT979768	68167942	Contig1336
JGCCJG2036D07.b	GT979769	68167943	Contig1337
JGCCJG2036D08.b	GT979770	68167944	Contig1337
JGCCJG2036E08.b	GT979779	68167953	Contig1338
JGCCJG2039H11.b1	GT980194	68168368	Contig1338
JGCCJG2036F02.b	GT979783	68167957	Contig1339
JGCCJG2036F08.b	GT979784	68167958	Contig1339
GJCCJC2006F08.b	GT970308	68158482	Contig134
GJCCJC2011C02.b	GT970615	68158789	Contig134
GJCCJC2049D08.b	GT973522	68161696	Contig134
JGCCJG2028A11.b	GT979066	68167240	Contig134
JGCCJG2036G01.b	GT979788	68167962	Contig1340
JGCCJG2036G02.b	GT979789	68167963	Contig1340
JGCCJG2051C05.b	GT981095	68169269	Contig1340
JGCCJG2058C12.b	GT981657	68169831	Contig1340
JGCCJG2064E09.b	GT982151	68170325	Contig1340
JGCCJG2036G03.b	GT979790	68167964	Contig1341
JGCCJG2036G04.b	GT979791	68167965	Contig1341
JGCCJG2036G09.b	GT979796	68167970	Contig1342
JGCCJG2036G10.b	GT979797	68167971	Contig1342
JGCCJG1001G06.b	GT976783	68164957	Contig1343
JGCCJG2036H05.b	GT979801	68167975	Contig1343
JGCCJG2036H06.b	GT979802	68167976	Contig1343
JGCCJG2056B03.b	GT981480	68169654	Contig1343
JGCCJG2036H09.b	GT979805	68167979	Contig1344
JGCCJG2036H10.b	GT979806	68167980	Contig1344
JGCCJG2045F11.b1	GT980637	68168811	Contig1344
JGCCJG2036A04.b1	GT979810	68167984	Contig1345
JGCCJG2036A05.b1	GT979811	68167985	Contig1345
JGCCJG2036A10.b1	GT979816	68167990	Contig1346
JGCCJG2036A11.b1	GT979817	68167991	Contig1346
JGCCJG2036B04.b1	GT979822	68167996	Contig1347
JGCCJG2036B05.b1	GT979823	68167997	Contig1347
JGCCJG2036D04.b1	GT979842	68168016	Contig1348
JGCCJG2036D05.b1	GT979843	68168017	Contig1348
JGCCJG2036D06.b1	GT979844	68168018	Contig1349
JGCCJG2036D07.b1	GT979845	68168019	Contig1349
GJCCJC2009F12.b	GT970231	68158405	Contig135
GJCCJC2006G04.b	GT970314	68158488	Contig135
JGCCJG2036H03.b1	GT979878	68168052	Contig1350
JGCCJG2036H04.b1	GT979879	68168053	Contig1350
JGCCJG2038B02.b1	GT979898	68168072	Contig1351
JGCCJG2038B06.b1	GT979899	68168073	Contig1351
JGCCJG2038B10.b1	GT979902	68168076	Contig1352
JGCCJG2038B11.b1	GT979903	68168077	Contig1352
JGCCJG2038C05.b1	GT979906	68168080	Contig1353
JGCCJG2038C06.b1	GT979907	68168081	Contig1353
JGCCJG2038E10.b1	GT979929	68168103	Contig1354
JGCCJG2038E11.b1	GT979930	68168104	Contig1354
JGCCJG2036C01.b1	GT979830	68168004	Contig1355
JGCCJG2036C02.b1	GT979831	68168005	Contig1355
JGCCJG2035B10.b1	GT979980	68168154	Contig1355
JGCCJG2052H07.b	GT981223	68169397	Contig1355
GJCCJC2062H12.b1	GT975756	68163930	Contig1356
GJCCJC2073E02.b	GT976712	68164886	Contig1356
JGCCJG2036C10.b1	GT979837	68168011	Contig1356
JGCCJG2036D08.b1	GT979846	68168020	Contig1357
JGCCJG2036D09.b1	GT979847	68168021	Contig1357
JGCCJG2036E04.b1	GT979852	68168026	Contig1358
JGCCJG2036E05.b1	GT979853	68168027	Contig1358
JGCCJG2036F10.b1	GT979864	68168038	Contig1359
JGCCJG2036F11.b1	GT979865	68168039	Contig1359
GJCCJC2006H02.b	GT970321	68158495	Contig136
JGCCJG2010F04.b	GT977611	68165785	Contig136
JGCCJG2021C01.b	GT978493	68166667	Contig136
JGCCJG2036H12.b1	GT979886	68168060	Contig1360
JGCCJG2038A01.b1	GT979887	68168061	Contig1360
JGCCJG2038C11.b1	GT979912	68168086	Contig1361
JGCCJG2038C12.b1	GT979913	68168087	Contig1361
JGCCJG1001B07.b	GT976732	68164906	Contig1362
JGCCJG2004E08.b	GT976850	68165024	Contig1362
JGCCJG2002B08.b	GT976900	68165074	Contig1362
JGCCJG2002E06.b	GT976928	68165102	Contig1362
JGCCJG2003D07.b	GT976996	68165170	Contig1362
JGCCJG2001C12.b	GT977247	68165421	Contig1362
JGCCJG2001H11.b	GT977300	68165474	Contig1362
JGCCJG2007B04.b	GT977315	68165489	Contig1362
JGCCJG2007B11.b	GT977322	68165496	Contig1362
JGCCJG2010E01.b	GT977596	68165770	Contig1362
JGCCJG2011H01.b	GT977714	68165888	Contig1362
JGCCJG2012C09.b	GT977753	68165927	Contig1362
JGCCJG2014D12.b	GT977944	68166118	Contig1362
JGCCJG2015A03.b	GT977990	68166164	Contig1362
JGCCJG2016B11.b	GT978095	68166269	Contig1362
JGCCJG2016C01.b	GT978097	68166271	Contig1362
JGCCJG2016D04.b	GT978110	68166284	Contig1362
JGCCJG2016E10.b	GT978125	68166299	Contig1362
JGCCJG2018B04.b	GT978227	68166401	Contig1362
JGCCJG2018H08.b	GT978294	68166468	Contig1362
JGCCJG2019C04.b	GT978324	68166498	Contig1362
JGCCJG2019E12.b	GT978355	68166529	Contig1362
JGCCJG2020E12.b	GT978442	68166616	Contig1362
JGCCJG2020H06.b	GT978466	68166640	Contig1362
JGCCJG2023F03.b	GT978706	68166880	Contig1362
JGCCJG2025B11.b	GT978814	68166988	Contig1362
JGCCJG2025C02.b	GT978817	68166991	Contig1362
JGCCJG2025G12.b	GT978871	68167045	Contig1362
JGCCJG2025H09.b	GT978880	68167054	Contig1362
JGCCJG2027A10.b	GT978979	68167153	Contig1362
JGCCJG2027H12.b	GT979056	68167230	Contig1362
JGCCJG2029E04.b	GT979189	68167363	Contig1362
JGCCJG2030F04.b	GT979283	68167457	Contig1362
[truncated: 11,250 more rows]
